# Supplementary material for: Substitution spectra of SARS-CoV-2 genome from Pakistan reveals insights into the evolution of variants across the pandemic
Source: Sci Rep. 2023 Nov 28;13:20955. doi: 10.1038/s41598-023-48272-5 (PMC10684861; doi:10.1038/s41598-023-48272-5)
Supplement: Supplementary file 2 — Supplementary Table 1. [file 41598_2023_48272_MOESM2_ESM.xlsx]

## Sheet: Supplementary_Table1
strain	virus	gisaid_epi_isl	date	region	country	division	location	region_exposure	country_exposure	division_exposure	segment	length	host	age	sex	pangolin_lineage	GISAID_clade	submitting_lab	date_submitted
hCoV-19/Pakistan/Gilgit1/2020	betacoronavirus	EPI_ISL_417444	2020-03-04	Asia	Pakistan	Gilgit		Asia	Pakistan	Gilgit	genome	29836	Human	40	Female	B.4	O	Department of Healthcare Biotechnology, National University of Sciences and Technology (NUST)	2020-03-25
hCoV-19/Pakistan/Manga-KPK/2020	betacoronavirus	EPI_ISL_419313	2020-03-12	Asia	Pakistan	KPK		Asia	Pakistan	KPK	genome	29836	Human	unknown	Male	B	L	Molecular Biology and Biotechnology Lab II	2020-04-02
Supplemetary Table1: All-Pakistan-Sequences downloaded from GISAID from year 2020-2022, used in phylogenetic and substitution rate analysis											genome	29819	Human	unknown	unknown	B	L	Jamil-ur-Rahman Center for Genome Research, Dr. Panjwani Center for Molecular Medicine and Drug Research, International Center for Chemical and Biological Sciences, University of Karachi	2020-05-21
hCoV-19/Pakistan/KHI1/2020	betacoronavirus	EPI_ISL_451958	2020-03-16	Asia	Pakistan	Karachi		Asia	Pakistan	Karachi	genome	29693	Human	unknown	unknown	B.1	GH	Pathology and Laboratory Medicine, Aga Khan University	2020-07-08
hCoV-19/Pakistan/AKUs5/2020	betacoronavirus	EPI_ISL_2629944	2020-03-22	Asia	Pakistan			Asia	Pakistan		genome	29899	Human	unknown	unknown	B.6	O	Genomic Sciences, Rehman Medical Institute	2020-11-11
hCoV-19/Pakistan/KP-RMI-01/2020	betacoronavirus	EPI_ISL_632908	2020-04-01	Asia	Pakistan			Asia	Pakistan		genome	29903	Human	unknown	unknown	B.1	GH	Jamil-ur-Rahman Center for Genome Research, Dr. Panjwani Center for Molecular Medicine and Drug Research	2021-01-05
hCoV-19/Pakistan/JRCGR-KHI22/2020	betacoronavirus	EPI_ISL_779257	2020-05-03	Asia	Pakistan	Karachi		Asia	Pakistan	Karachi	genome	29773	Human	unknown	unknown	B.6	O	Pathology and Laboratory Medicine, Aga Khan University	2020-07-08
hCoV-19/Pakistan/AKUs21/2020	betacoronavirus	EPI_ISL_2629943	2020-05-10	Asia	Pakistan			Asia	Pakistan		genome	29903	Human	unknown	unknown	C.23	GR	Institute of Microbiology, University of Veterinary and Animal sciences	2020-09-23
hCoV-19/Pakistan/UN-UVAS-Lahore-I/2020	betacoronavirus	EPI_ISL_548942	2020-05-11	Asia	Pakistan			Asia	Pakistan		genome	29903	Human	unknown	unknown	C.23	GR	Institute of Microbiology, University of Veterinary and Animal sciences	2020-09-23
hCoV-19/Pakistan/UN-UVAS-Lahore-II/2020	betacoronavirus	EPI_ISL_548943	2020-05-11	Asia	Pakistan			Asia	Pakistan		genome	29903	Human	unknown	unknown	C.23	GR	Institute of Microbiology, University of Veterinary and Animal sciences	2020-09-23
hCoV-19/Pakistan/UN-UVAS-Lahore-III/2020	betacoronavirus	EPI_ISL_548944	2020-05-11	Asia	Pakistan			Asia	Pakistan		genome	29903	Human	unknown	unknown	C.23	GR	Institute of Microbiology, University of Veterinary and Animal sciences	2020-09-23
hCoV-19/Pakistan/UN-UVAS-Lahore-IV/2020	betacoronavirus	EPI_ISL_548945	2020-05-11	Asia	Pakistan			Asia	Pakistan		genome	29903	Human	unknown	unknown	B.1.1	GR	Institute of Microbiology, University of Veterinary and Animal sciences	2020-09-23
hCoV-19/Pakistan/UN-UVAS-Sialkot/2020	betacoronavirus	EPI_ISL_548946	2020-05-11	Asia	Pakistan			Asia	Pakistan		genome	29897	Human	unknown	unknown	B.1	GH	Microbiology & Bioinformatics and Biostatistics, Kohat University of Science and Technology (Pakistan) & Shanghai Jiao Tong University (China)	2020-08-13
hCoV-19/Pakistan/KPK-KUST-SJTU/2020	betacoronavirus	EPI_ISL_513925	2020-05-15	Asia	Pakistan			Asia	Pakistan		genome	29838	Human	unknown	unknown	B.1	GH	Pathology and Laboratory Medicine, Aga Khan University	2020-07-08
hCoV-19/Pakistan/AKUs19/2020	betacoronavirus	EPI_ISL_2629942	2020-05-20	Asia	Pakistan			Asia	Pakistan		genome	29903	Human	unknown	unknown	B.1	GH	Jamil-ur-Rahman Center for Genome Research, Dr. Panjwani Center for Molecular Medicine and Drug Research	2021-01-05
hCoV-19/Pakistan/JRCGR-KHI05/2020	betacoronavirus	EPI_ISL_779255	2020-05-20	Asia	Pakistan	Karachi		Asia	Pakistan	Karachi	genome	29889	Human	unknown	unknown	B.1.471	GH	Jamil-ur-Rahman Center for Genome Research, Dr. Panjwani Center for Molecular Medicine and Drug Research	2021-01-05
hCoV-19/Pakistan/JRCGR-KHI06/2020	betacoronavirus	EPI_ISL_779256	2020-05-20	Asia	Pakistan	Karachi		Asia	Pakistan	Karachi	genome	29815	Human	unknown	unknown	B.1.471	GH	Jamil-ur-Rahman Center for Genome Research, Dr. Panjwani Center for Molecular Medicine and Drug Research	2021-01-05
hCoV-19/Pakistan/JRCGR-KHI07/2020	betacoronavirus	EPI_ISL_779258	2020-05-20	Asia	Pakistan	Karachi		Asia	Pakistan	Karachi	genome	29790	Human	87	Male	B.1.36	G	Public Health Reference Lab, Khyber Medical University (PHRL-KP)	2023-01-09
hCoV-19/Pakistan/KMU_PHRL_S42-435/2020	betacoronavirus	EPI_ISL_16438517	2020-05-24	Asia	Pakistan	Khyber Pakhtunkhwa	Peshawar	Asia	Pakistan	Khyber Pakhtunkhwa	genome	29816	Human	29	Male	B.1.36	G	Public Health Reference Lab, Khyber Medical University (PHRL-KP)	2023-01-09
hCoV-19/Pakistan/KMU_PHRL_S43-438/2020	betacoronavirus	EPI_ISL_16440422	2020-05-24	Asia	Pakistan	Khyber Pakhtunkhwa	Peshawar	Asia	Pakistan	Khyber Pakhtunkhwa	genome	29848	Human	25	Male	B.1.1.529	G	Public Health Reference Lab, Khyber Medical University (PHRL-KP)	2023-01-09
hCoV-19/Pakistan/KMU_PHRL_S44-441/2020	betacoronavirus	EPI_ISL_16440423	2020-05-24	Asia	Pakistan	Khyber Pakhtunkhwa	Peshawar	Asia	Pakistan	Khyber Pakhtunkhwa	genome	29771	Human	56	Male	BA.2	G	Public Health Reference Lab, Khyber Medical University (PHRL-KP)	2023-01-09
hCoV-19/Pakistan/KMU_PHRL_S45-442/2020	betacoronavirus	EPI_ISL_16440424	2020-05-24	Asia	Pakistan	Khyber Pakhtunkhwa	Peshawar	Asia	Pakistan	Khyber Pakhtunkhwa	genome	29896	Human	unknown	unknown	B.1.36	GH	Jamil-ur-Rahman Center for Genome Research, Dr. Panjwani Center for Molecular Medicine and Drug Research	2021-01-05
hCoV-19/Pakistan/JRCGR-KHI26/2020	betacoronavirus	EPI_ISL_779260	2020-06-02	Asia	Pakistan	Karachi		Asia	Pakistan	Karachi	genome	29360	Human	unknown	unknown	B.1.36	GH	Jamil-ur-Rahman Center for Genome Research, Dr. Panjwani Center for Molecular Medicine and Drug Research	2021-01-05
hCoV-19/Pakistan/JRCGR-KHI27/2020	betacoronavirus	EPI_ISL_779261	2020-06-02	Asia	Pakistan	Karachi		Asia	Pakistan	Karachi	genome	29903	Human	unknown	unknown	B.1.36	GH	Jamil-ur-Rahman Center for Genome Research, Dr. Panjwani Center for Molecular Medicine and Drug Research	2021-01-05
hCoV-19/Pakistan/JRCGR-KHI28/2020	betacoronavirus	EPI_ISL_779262	2020-06-02	Asia	Pakistan	Karachi		Asia	Pakistan	Karachi	genome	29903	Human	unknown	unknown	B.1.36	GH	Jamil-ur-Rahman Center for Genome Research, Dr. Panjwani Center for Molecular Medicine and Drug Research	2021-01-05
hCoV-19/Pakistan/JRCGR-KHI29/2020	betacoronavirus	EPI_ISL_779265	2020-06-02	Asia	Pakistan	Karachi		Asia	Pakistan	Karachi	genome	29892	Human	unknown	unknown	B.1.471	GH	Jamil-ur-Rahman Center for Genome Research, Dr. Panjwani Center for Molecular Medicine and Drug Research	2021-01-05
hCoV-19/Pakistan/JRCGR-KHI30/2020	betacoronavirus	EPI_ISL_779266	2020-06-02	Asia	Pakistan	Karachi		Asia	Pakistan	Karachi	genome	29903	Human	unknown	unknown	B.1.471	GH	Jamil-ur-Rahman Center for Genome Research, Dr. Panjwani Center for Molecular Medicine and Drug Research	2021-01-05
hCoV-19/Pakistan/JRCGR-KHI40/2020	betacoronavirus	EPI_ISL_779267	2020-06-02	Asia	Pakistan	Karachi		Asia	Pakistan	Karachi	genome	29876	Human	87	Male	A	S	Department of Virology, Public Health Laboratories Division, National Institute of Health	2020-06-16
hCoV-19/Pakistan/NIH-44905/2020	betacoronavirus	EPI_ISL_468159	2020-06-02	Asia	Pakistan	Islamabad		Asia	Pakistan	Islamabad	genome	29880	Human	49	Female	B.1	GH	Department of Virology, Public Health Laboratories Division, National Institute of Health	2020-06-16
hCoV-19/Pakistan/NIH-45090/2020	betacoronavirus	EPI_ISL_468161	2020-06-02	Asia	Pakistan	Islamabad		Asia	Pakistan	Islamabad	genome	29877	Human	55	Female	B.1	GH	Department of Virology, Public Health Laboratories Division, National Institute of Health	2020-06-16
hCoV-19/Pakistan/NIH-45143/2020	betacoronavirus	EPI_ISL_468160	2020-06-02	Asia	Pakistan	Rawalpindi		Asia	Pakistan	Rawalpindi	genome	29880	Human	46	Female	B.1	GH	Department of Virology, Public Health Laboratories Division, National Institute of Health	2020-06-16
hCoV-19/Pakistan/NIH-45579/2020	betacoronavirus	EPI_ISL_468162	2020-06-02	Asia	Pakistan	Islamabad		Asia	Pakistan	Islamabad	genome	29881	Human	23	Male	A	S	Department of Virology, Public Health Laboratories Division, National Institute of Health	2020-06-16
hCoV-19/Pakistan/NIH-HAS001/2020	betacoronavirus	EPI_ISL_468163	2020-06-02	Asia	Pakistan	Islamabad		Asia	Pakistan	Islamabad	genome	29903	Human	unknown	unknown	B.1	GH	Jamil-ur-Rahman Center for Genome Research, Dr. Panjwani Center for Molecular Medicine and Drug Research	2021-01-05
hCoV-19/Pakistan/JRCGR-KHI03/2020	betacoronavirus	EPI_ISL_779268	2020-06-03	Asia	Pakistan	Karachi		Asia	Pakistan	Karachi	genome	29903	Human	unknown	unknown	A	S	Jamil-ur-Rahman Center for Genome Research, Dr. Panjwani Center for Molecular Medicine and Drug Research	2021-01-05
hCoV-19/Pakistan/JRCGR-KHI04/2020	betacoronavirus	EPI_ISL_779264	2020-06-03	Asia	Pakistan	Karachi		Asia	Pakistan	Karachi	genome	29896	Human	unknown	unknown	B.6	O	Jamil-ur-Rahman Center for Genome Research, Dr. Panjwani Center for Molecular Medicine and Drug Research	2021-01-05
hCoV-19/Pakistan/JRCGR-KHI01/2020	betacoronavirus	EPI_ISL_1233953	2020-06-04	Asia	Pakistan			Asia	Pakistan		genome	29896	Human	unknown	unknown	B.1.36	GH	Jamil-ur-Rahman Center for Genome Research, Dr. Panjwani Center for Molecular Medicine and Drug Research	2021-01-05
hCoV-19/Pakistan/JRCGR-KHI02/2020	betacoronavirus	EPI_ISL_779269	2020-06-04	Asia	Pakistan	Karachi		Asia	Pakistan	Karachi	genome	29603	Human	41	Male	B.1.36	GH	Genomics Lab NIBD	2020-12-17
hCoV-19/Pakistan/NIBD-01-KHI/2020	betacoronavirus	EPI_ISL_708839	2020-06-06	Asia	Pakistan	Karachi		Asia	Pakistan	Karachi	genome	29841	Human	44	Male	B.1.36	GH	Department of Virology	2021-03-29
hCoV-19/Pakistan/NIH-64/2020	betacoronavirus	EPI_ISL_1385796	2020-06-06	Asia	Pakistan	Islamabad		Asia	Pakistan	Islamabad	genome	29842	Human	7	Female	B.1	GH	Department of Virology	2021-03-29
hCoV-19/Pakistan/NIH-65/2020	betacoronavirus	EPI_ISL_1385798	2020-06-06	Asia	Pakistan	Islamabad		Asia	Pakistan	Islamabad	genome	29732	Human	52	Male	B.1	GH	Department of Virology	2021-03-31
hCoV-19/Pakistan/NIH-66/2020	betacoronavirus	EPI_ISL_1406395	2020-06-06	Asia	Pakistan	Islamabad		Asia	Pakistan	Islamabad	genome	29840	Human	53	Male	B.1	GH	Department of Virology	2021-03-31
hCoV-19/Pakistan/NIH-68/2020	betacoronavirus	EPI_ISL_1406397	2020-06-06	Asia	Pakistan	Islamabad		Asia	Pakistan	Islamabad	genome	29738	Human	9	Female	B.1	GH	Department of Virology	2021-03-31
hCoV-19/Pakistan/NIH-70/2020	betacoronavirus	EPI_ISL_1406400	2020-06-06	Asia	Pakistan	Islamabad		Asia	Pakistan	Islamabad	genome	29737	Human	24	Male	B.1	GH	Department of Virology	2021-03-31
hCoV-19/Pakistan/NIH-74/2020	betacoronavirus	EPI_ISL_1406401	2020-06-06	Asia	Pakistan	Islamabad		Asia	Pakistan	Islamabad	genome	29895	Human	44	Male	B	O	Public Health Reference Lab, Khyber Medical University (PHRL-KP)	2023-01-10
hCoV-19/Pakistan/KMU_PHRL_S127-936/2020	betacoronavirus	EPI_ISL_16456586	2020-06-10	Asia	Pakistan	Khyber Pakhtunkhwa	Peshawar	Asia	Pakistan	Khyber Pakhtunkhwa	genome	29872	Human	44	Male	B.1	GH	Public Health Reference Lab, Khyber Medical University (PHRL-KP)	2023-01-10
hCoV-19/Pakistan/KMU_PHRL_S128-937/2020	betacoronavirus	EPI_ISL_16456587	2020-06-10	Asia	Pakistan	Khyber Pakhtunkhwa	Peshawar	Asia	Pakistan	Khyber Pakhtunkhwa	genome	29878	Human	30	Female	B	O	Public Health Reference Lab, Khyber Medical University (PHRL-KP)	2023-01-10
hCoV-19/Pakistan/KMU_PHRL_S135-944/2020	betacoronavirus	EPI_ISL_16456594	2020-06-10	Asia	Pakistan	Khyber Pakhtunkhwa	Peshawar	Asia	Pakistan	Khyber Pakhtunkhwa	genome	29899	Human	62	Male	B.1.465	GH	Public Health Reference Lab, Khyber Medical University (PHRL-KP)	2023-01-10
hCoV-19/Pakistan/KMU_PHRL_S136-945/2020	betacoronavirus	EPI_ISL_16456595	2020-06-10	Asia	Pakistan	Khyber Pakhtunkhwa	Peshawar	Asia	Pakistan	Khyber Pakhtunkhwa	genome	29894	Human	56	Male	B	O	Public Health Reference Lab, Khyber Medical University (PHRL-KP)	2023-01-10
hCoV-19/Pakistan/KMU_PHRL_S140-949/2020	betacoronavirus	EPI_ISL_16456599	2020-06-10	Asia	Pakistan	Khyber Pakhtunkhwa	Peshawar	Asia	Pakistan	Khyber Pakhtunkhwa	genome	29603	Human	22	Male	B.1.36	GH	Genomics Lab NIBD	2020-12-17
hCoV-19/Pakistan/NIBD-02-KHI/2020	betacoronavirus	EPI_ISL_708840	2020-06-10	Asia	Pakistan	Karachi		Asia	Pakistan	Karachi	genome	29594	Human	58	Female	B.1.471	GH	Genomics Lab NIBD	2020-12-17
hCoV-19/Pakistan/NIBD-03-KHI/2020	betacoronavirus	EPI_ISL_709044	2020-06-10	Asia	Pakistan	Karachi		Asia	Pakistan	Karachi	genome	29877	Human	32	Male	B.1	G	Public Health Reference Lab, Khyber Medical University (PHRL-KP)	2023-01-10
hCoV-19/Pakistan/KMU_PHRL_S124-933/2020	betacoronavirus	EPI_ISL_16456384	2020-06-11	Asia	Pakistan	Khyber Pakhtunkhwa	Peshawar	Asia	Pakistan	Khyber Pakhtunkhwa	genome	29891	Human	29	Male	B.1	G	Public Health Reference Lab, Khyber Medical University (PHRL-KP)	2023-01-10
hCoV-19/Pakistan/KMU_PHRL_S125-934/2020	betacoronavirus	EPI_ISL_16456584	2020-06-11	Asia	Pakistan	Khyber Pakhtunkhwa	Peshawar	Asia	Pakistan	Khyber Pakhtunkhwa	genome	29895	Human	39	Male	B.1	GH	Public Health Reference Lab, Khyber Medical University (PHRL-KP)	2023-01-10
hCoV-19/Pakistan/KMU_PHRL_S129-938/2020	betacoronavirus	EPI_ISL_16456588	2020-06-11	Asia	Pakistan	Khyber Pakhtunkhwa	Peshawar	Asia	Pakistan	Khyber Pakhtunkhwa	genome	29839	Human	65	Male	B.1	GH	Public Health Reference Lab, Khyber Medical University (PHRL-KP)	2023-01-10
hCoV-19/Pakistan/KMU_PHRL_S130-939/2020	betacoronavirus	EPI_ISL_16456589	2020-06-11	Asia	Pakistan	Khyber Pakhtunkhwa	Peshawar	Asia	Pakistan	Khyber Pakhtunkhwa	genome	29878	Human	50	Female	B	O	Public Health Reference Lab, Khyber Medical University (PHRL-KP)	2023-01-10
hCoV-19/Pakistan/KMU_PHRL_S133-942/2020	betacoronavirus	EPI_ISL_16456592	2020-06-11	Asia	Pakistan	Khyber Pakhtunkhwa	Peshawar	Asia	Pakistan	Khyber Pakhtunkhwa	genome	29890	Human	24	Female	B.1	GH	Public Health Reference Lab, Khyber Medical University (PHRL-KP)	2023-01-10
hCoV-19/Pakistan/KMU_PHRL_S137-946/2020	betacoronavirus	EPI_ISL_16456596	2020-06-11	Asia	Pakistan	Khyber Pakhtunkhwa	Peshawar	Asia	Pakistan	Khyber Pakhtunkhwa	genome	29886	Human	10	Male	B.1	G	Public Health Reference Lab, Khyber Medical University (PHRL-KP)	2023-01-10
hCoV-19/Pakistan/KMU_PHRL_S138-947/2020	betacoronavirus	EPI_ISL_16456597	2020-06-11	Asia	Pakistan	Khyber Pakhtunkhwa	Peshawar	Asia	Pakistan	Khyber Pakhtunkhwa	genome	29886	Human	65	Male	B.1	GH	Public Health Reference Lab, Khyber Medical University (PHRL-KP)	2023-01-10
hCoV-19/Pakistan/KMU_PHRL_S141-950/2020	betacoronavirus	EPI_ISL_16456600	2020-06-11	Asia	Pakistan	Khyber Pakhtunkhwa	Peshawar	Asia	Pakistan	Khyber Pakhtunkhwa	genome	29883	Human	42	Male	B.1	GH	Public Health Reference Lab, Khyber Medical University (PHRL-KP)	2023-01-10
hCoV-19/Pakistan/KMU_PHRL_S143-952/2020	betacoronavirus	EPI_ISL_16456602	2020-06-11	Asia	Pakistan	Khyber Pakhtunkhwa	Peshawar	Asia	Pakistan	Khyber Pakhtunkhwa	genome	29886	Human	47	Male	B.1	G	Public Health Reference Lab, Khyber Medical University (PHRL-KP)	2023-01-10
hCoV-19/Pakistan/KMU_PHRL_S126-935/2020	betacoronavirus	EPI_ISL_16456585	2020-06-12	Asia	Pakistan	Khyber Pakhtunkhwa	Peshawar	Asia	Pakistan	Khyber Pakhtunkhwa	genome	29880	Human	47	Male	B.1	GH	Public Health Reference Lab, Khyber Medical University (PHRL-KP)	2023-01-10
hCoV-19/Pakistan/KMU_PHRL_S131-940/2020	betacoronavirus	EPI_ISL_16456590	2020-06-12	Asia	Pakistan	Khyber Pakhtunkhwa	Peshawar	Asia	Pakistan	Khyber Pakhtunkhwa	genome	29878	Human	80	Male	B	O	Public Health Reference Lab, Khyber Medical University (PHRL-KP)	2023-01-10
hCoV-19/Pakistan/KMU_PHRL_S132-941/2020	betacoronavirus	EPI_ISL_16456591	2020-06-12	Asia	Pakistan	Khyber Pakhtunkhwa	Peshawar	Asia	Pakistan	Khyber Pakhtunkhwa	genome	29883	Human	59	Male	B	O	Public Health Reference Lab, Khyber Medical University (PHRL-KP)	2023-01-10
hCoV-19/Pakistan/KMU_PHRL_S134-943/2020	betacoronavirus	EPI_ISL_16456593	2020-06-12	Asia	Pakistan	Khyber Pakhtunkhwa	Peshawar	Asia	Pakistan	Khyber Pakhtunkhwa	genome	29882	Human	70	Female	B.1	GH	Public Health Reference Lab, Khyber Medical University (PHRL-KP)	2023-01-10
hCoV-19/Pakistan/KMU_PHRL_S142-951/2020	betacoronavirus	EPI_ISL_16456601	2020-06-12	Asia	Pakistan	Khyber Pakhtunkhwa	Peshawar	Asia	Pakistan	Khyber Pakhtunkhwa	genome	29899	Human	10	Male	B.1	GH	Public Health Reference Lab, Khyber Medical University (PHRL-KP)	2023-01-10
hCoV-19/Pakistan/KMU_PHRL_S139-948/2020	betacoronavirus	EPI_ISL_16456598	2020-06-13	Asia	Pakistan	Khyber Pakhtunkhwa	Peshawar	Asia	Pakistan	Khyber Pakhtunkhwa	genome	29343	Human	unknown	unknown	B.1.36	G	Jamil-ur-Rahman Center for Genome Research, Dr. Panjwani Center for Molecular Medicine and Drug Research	2021-01-05
hCoV-19/Pakistan/JRCGR-KHI09/2020	betacoronavirus	EPI_ISL_779278	2020-06-14	Asia	Pakistan	Karachi		Asia	Pakistan	Karachi	genome	29802	Human	unknown	unknown	B.1	GH	Jamil-ur-Rahman Center for Genome Research, Dr. Panjwani Center for Molecular Medicine and Drug Research	2021-01-05
hCoV-19/Pakistan/JRCGR-KHI10/2020	betacoronavirus	EPI_ISL_779270	2020-06-14	Asia	Pakistan	Karachi		Asia	Pakistan	Karachi	genome	29825	Human	unknown	unknown	B.1.471	GH	Jamil-ur-Rahman Center for Genome Research, Dr. Panjwani Center for Molecular Medicine and Drug Research	2021-01-05
hCoV-19/Pakistan/JRCGR-KHI11/2020	betacoronavirus	EPI_ISL_779279	2020-06-14	Asia	Pakistan	Karachi		Asia	Pakistan	Karachi	genome	29816	Human	unknown	unknown	B.1.471	GH	Jamil-ur-Rahman Center for Genome Research, Dr. Panjwani Center for Molecular Medicine and Drug Research	2021-01-05
hCoV-19/Pakistan/JRCGR-KHI12/2020	betacoronavirus	EPI_ISL_779271	2020-06-14	Asia	Pakistan	Karachi		Asia	Pakistan	Karachi	genome	29754	Human	unknown	unknown	B.1	GH	Jamil-ur-Rahman Center for Genome Research, Dr. Panjwani Center for Molecular Medicine and Drug Research	2021-01-05
hCoV-19/Pakistan/JRCGR-KHI32/2020	betacoronavirus	EPI_ISL_779280	2020-06-14	Asia	Pakistan	Karachi		Asia	Pakistan	Karachi	genome	29903	Human	unknown	unknown	B.1.471	GH	Jamil-ur-Rahman Center for Genome Research, Dr. Panjwani Center for Molecular Medicine and Drug Research	2021-01-05
hCoV-19/Pakistan/JRCGR-KHI33/2020	betacoronavirus	EPI_ISL_779288	2020-06-14	Asia	Pakistan	Karachi		Asia	Pakistan	Karachi	genome	29903	Human	unknown	unknown	B.1.36	GH	Jamil-ur-Rahman Center for Genome Research, Dr. Panjwani Center for Molecular Medicine and Drug Research	2021-01-05
hCoV-19/Pakistan/JRCGR-KHI17/2020	betacoronavirus	EPI_ISL_779290	2020-07-02	Asia	Pakistan	Karachi		Asia	Pakistan	Karachi	genome	29871	Human	unknown	unknown	B.1.260	O	Jamil-ur-Rahman Center for Genome Research, Dr. Panjwani Center for Molecular Medicine and Drug Research	2021-01-05
hCoV-19/Pakistan/JRCGR-KHI18/2020	betacoronavirus	EPI_ISL_779272	2020-07-02	Asia	Pakistan	Karachi		Asia	Pakistan	Karachi	genome	29554	Human	unknown	unknown	B	L	Jamil-ur-Rahman Center for Genome Research, Dr. Panjwani Center for Molecular Medicine and Drug Research	2021-01-05
hCoV-19/Pakistan/JRCGR-KHI20/2020	betacoronavirus	EPI_ISL_779276	2020-07-02	Asia	Pakistan	Karachi		Asia	Pakistan	Karachi	genome	29903	Human	unknown	unknown	B.1.471	GH	Jamil-ur-Rahman Center for Genome Research, Dr. Panjwani Center for Molecular Medicine and Drug Research	2021-01-05
hCoV-19/Pakistan/JRCGR-KHI42/2020	betacoronavirus	EPI_ISL_779289	2020-07-02	Asia	Pakistan	Karachi		Asia	Pakistan	Karachi	genome	29052	Human	unknown	unknown	B.1.1	GR	Jamil-ur-Rahman Center for Genome Research, Dr. Panjwani Center for Molecular Medicine and Drug Research	2021-01-05
hCoV-19/Pakistan/JRCGR-KHI43/2020	betacoronavirus	EPI_ISL_779274	2020-07-02	Asia	Pakistan	Karachi		Asia	Pakistan	Karachi	genome	29732	Human	21	Male	B.1	GH	Department of Virology	2021-03-29
hCoV-19/Pakistan/NIH-76/2020	betacoronavirus	EPI_ISL_1385800	2020-07-07	Asia	Pakistan	Islamabad		Asia	Pakistan	Islamabad	genome	29835	Human	unknown	Male	B.1.1.1	GR	Department of Virology	2021-03-29
hCoV-19/Pakistan/NIH-77/2020	betacoronavirus	EPI_ISL_1385802	2020-07-07	Asia	Pakistan	Islamabad		Asia	Pakistan	Islamabad	genome	29843	Human	22	Male	B.1	GH	Department of Virology	2021-03-29
hCoV-19/Pakistan/NIH-78/2020	betacoronavirus	EPI_ISL_1385806	2020-07-07	Asia	Pakistan	Islamabad		Asia	Pakistan	Islamabad	genome	29778	Human	unknown	Male	B.1.1.1	GR	Department of Virology	2021-03-29
hCoV-19/Pakistan/NIH-79/2020	betacoronavirus	EPI_ISL_1385808	2020-07-07	Asia	Pakistan	Islamabad		Asia	Pakistan	Islamabad	genome	29729	Human	17	Male	B.1	GH	Department of Virology	2021-03-29
hCoV-19/Pakistan/NIH-80/2020	betacoronavirus	EPI_ISL_1385810	2020-07-07	Asia	Pakistan	Islamabad		Asia	Pakistan	Islamabad	genome	29838	Human	53	Male	B.1	GH	Department of Virology	2021-03-29
hCoV-19/Pakistan/NIH-95/2020	betacoronavirus	EPI_ISL_1385812	2020-07-07	Asia	Pakistan	Islamabad		Asia	Pakistan	Islamabad	genome	29667	Human	unknown	unknown	B.1.471	GH	Jamil-ur-Rahman Center for Genome Research, Dr. Panjwani Center for Molecular Medicine and Drug Research	2021-01-05
hCoV-19/Pakistan/JRCGR-KHI48/2020	betacoronavirus	EPI_ISL_779281	2020-08-04	Asia	Pakistan	Karachi		Asia	Pakistan	Karachi	genome	29883	Human	unknown	unknown	B.1	GH	Jamil-ur-Rahman Center for Genome Research, Dr. Panjwani Center for Molecular Medicine and Drug Research	2021-01-05
hCoV-19/Pakistan/JRCGR-KHI13/2020	betacoronavirus	EPI_ISL_779284	2020-08-10	Asia	Pakistan	Karachi		Asia	Pakistan	Karachi	genome	29903	Human	unknown	unknown	B.1.471	GH	Jamil-ur-Rahman Center for Genome Research, Dr. Panjwani Center for Molecular Medicine and Drug Research	2021-01-05
hCoV-19/Pakistan/JRCGR-KHI15/2020	betacoronavirus	EPI_ISL_779275	2020-08-10	Asia	Pakistan	Karachi		Asia	Pakistan	Karachi	genome	29839	Human	unknown	unknown	B.1.471	GH	Jamil-ur-Rahman Center for Genome Research, Dr. Panjwani Center for Molecular Medicine and Drug Research	2021-01-05
hCoV-19/Pakistan/JRCGR-KHI16/2020	betacoronavirus	EPI_ISL_779286	2020-08-10	Asia	Pakistan	Karachi		Asia	Pakistan	Karachi	genome	29766	Human	unknown	unknown	B.1.36	GH	Jamil-ur-Rahman Center for Genome Research, Dr. Panjwani Center for Molecular Medicine and Drug Research	2021-01-05
hCoV-19/Pakistan/JRCGR-KHI35/2020	betacoronavirus	EPI_ISL_779277	2020-08-10	Asia	Pakistan	Karachi		Asia	Pakistan	Karachi	genome	29674	Human	unknown	unknown	B.1.36	GH	Jamil-ur-Rahman Center for Genome Research, Dr. Panjwani Center for Molecular Medicine and Drug Research	2021-01-05
hCoV-19/Pakistan/JRCGR-KHI36/2020	betacoronavirus	EPI_ISL_779273	2020-08-10	Asia	Pakistan	Karachi		Asia	Pakistan	Karachi	genome	29874	Human	unknown	unknown	B.1.36	GH	Jamil-ur-Rahman Center for Genome Research, Dr. Panjwani Center for Molecular Medicine and Drug Research	2021-01-05
hCoV-19/Pakistan/JRCGR-KHI37/2020	betacoronavirus	EPI_ISL_779283	2020-08-10	Asia	Pakistan	Karachi		Asia	Pakistan	Karachi	genome	29903	Human	unknown	unknown	B.1.471	GH	Jamil-ur-Rahman Center for Genome Research, Dr. Panjwani Center for Molecular Medicine and Drug Research	2021-01-05
hCoV-19/Pakistan/JRCGR-KHI41/2020	betacoronavirus	EPI_ISL_779287	2020-08-10	Asia	Pakistan	Karachi		Asia	Pakistan	Karachi	genome	29881	Human	unknown	unknown	B.1.471	GH	Jamil-ur-Rahman Center for Genome Research, Dr. Panjwani Center for Molecular Medicine and Drug Research	2021-01-05
hCoV-19/Pakistan/JRCGR-KHI45/2020	betacoronavirus	EPI_ISL_779282	2020-08-10	Asia	Pakistan	Karachi		Asia	Pakistan	Karachi	genome	29903	Human	unknown	unknown	B.1.36	GH	Jamil-ur-Rahman Center for Genome Research, Dr. Panjwani Center for Molecular Medicine and Drug Research	2021-01-05
hCoV-19/Pakistan/JRCGR-KHI47/2020	betacoronavirus	EPI_ISL_779285	2020-08-10	Asia	Pakistan	Karachi		Asia	Pakistan	Karachi	genome	29835	Human	28	Female	B.1.471	GH	Department of Virology	2021-03-31
hCoV-19/Pakistan/NIH-60/2020	betacoronavirus	EPI_ISL_1406394	2020-09-09	Asia	Pakistan	Islamabad		Asia	Pakistan	Islamabad	genome	29843	Human	5 months	Female	B.1.1.1	GR	Department of Virology	2021-03-29
hCoV-19/Pakistan/NIH-62/2020	betacoronavirus	EPI_ISL_1385791	2020-09-09	Asia	Pakistan	Islamabad		Asia	Pakistan	Islamabad	genome	29828	Human	unknown	Female	B.1.36.34	GH	Department of Virology	2021-03-29
hCoV-19/Pakistan/NIH-63/2020	betacoronavirus	EPI_ISL_1385794	2020-09-09	Asia	Pakistan	Islamabad		Asia	Pakistan	Islamabad	genome	29738	Human	35	Male	B.1.36	GH	Department of Virology	2021-04-24
hCoV-19/Pakistan/NIH-43/2020	betacoronavirus	EPI_ISL_1711672	2020-10-10	Asia	Pakistan	Karachi		Asia	Pakistan	Karachi	genome	29841	Human	48	Male	B.1	GH	Department of Virology	2021-04-24
hCoV-19/Pakistan/NIH-44/2020	betacoronavirus	EPI_ISL_1711673	2020-10-10	Asia	Pakistan	Karachi		Asia	Pakistan	Karachi	genome	29845	Human	28	Male	B.1	GH	Department of Virology	2021-04-24
hCoV-19/Pakistan/NIH-45/2020	betacoronavirus	EPI_ISL_1711674	2020-10-10	Asia	Pakistan	Karachi		Asia	Pakistan	Karachi	genome	29729	Human	55	Male	B.1.471	GH	Department of Virology	2021-03-29
hCoV-19/Pakistan/NIH-47/2020	betacoronavirus	EPI_ISL_1385785	2020-10-10	Asia	Pakistan	Karachi		Asia	Pakistan	Karachi	genome	29738	Human	35	Female	B.1.36.31	GH	Department of Virology	2021-03-29
hCoV-19/Pakistan/NIH-49/2020	betacoronavirus	EPI_ISL_1385786	2020-10-10	Asia	Pakistan	Karachi		Asia	Pakistan	Karachi	genome	29840	Human	40	Female	B.1.562	GH	Department of Virology	2021-03-29
hCoV-19/Pakistan/NIH-50/2020	betacoronavirus	EPI_ISL_1385789	2020-10-10	Asia	Pakistan	Karachi		Asia	Pakistan	Karachi	genome	29839	Human	24	Female	B.1.36	GH	Department of Virology	2021-03-29
hCoV-19/Pakistan/NIH-51/2020	betacoronavirus	EPI_ISL_1385790	2020-10-10	Asia	Pakistan	Karachi		Asia	Pakistan	Karachi	genome	29519	Human	39	Female	B.1.36.31	GH	Genomics Lab NIBD	2020-12-17
hCoV-19/Pakistan/NIBD-04-KHI/2020	betacoronavirus	EPI_ISL_709542	2020-10-15	Asia	Pakistan	Karachi		Asia	Pakistan	Karachi	genome	29896	Human	unknown	unknown	B.1.1	GR	Jamil-ur-Rahman Center for Genome Research, Dr. Panjwani Center for Molecular Medicine and Drug Research	2021-04-17
hCoV-19/Pakistan/JRCGR_SCV-73/2020	betacoronavirus	EPI_ISL_2151366	2020-11-07	Asia	Pakistan	Karachi		Asia	Pakistan	Karachi	genome	29834	Human	28	Female	B.1.36.8	GH	Department of Virology	2021-09-18
hCoV-19/Pakistan/AFIP-B1-S43/2020	betacoronavirus	EPI_ISL_4291630	2020-11-14	Asia	Pakistan	Rawalpindi		Asia	Pakistan	Rawalpindi	genome	29878	Human	56	Female	B.1	GH	Department of Virology	2021-09-18
hCoV-19/Pakistan/AFIP-B1-S44/2020	betacoronavirus	EPI_ISL_4291632	2020-11-14	Asia	Pakistan	Rawalpindi		Asia	Pakistan	Rawalpindi	genome	29888	Human	unknown	unknown	B.1.36.31	GH	Jamil-ur-Rahman Center for Genome Research, Dr. Panjwani Center for Molecular Medicine and Drug Research	2021-04-17
hCoV-19/Pakistan/JRCGR_SCV-64/2020	betacoronavirus	EPI_ISL_2151360	2020-11-20	Asia	Pakistan	Karachi		Asia	Pakistan	Karachi	genome	29897	Human	unknown	unknown	B.1.36.31	GH	Jamil-ur-Rahman Center for Genome Research, Dr. Panjwani Center for Molecular Medicine and Drug Research	2021-04-17
hCoV-19/Pakistan/JRCGR_SCV-67/2020	betacoronavirus	EPI_ISL_2151361	2020-11-21	Asia	Pakistan	Karachi		Asia	Pakistan	Karachi	genome	29904	Human	unknown	unknown	B.1.36.31	GH	Jamil-ur-Rahman Center for Genome Research, Dr. Panjwani Center for Molecular Medicine and Drug Research	2021-04-17
hCoV-19/Pakistan/JRCGR_SCV-68/2020	betacoronavirus	EPI_ISL_2151362	2020-11-21	Asia	Pakistan	Karachi		Asia	Pakistan	Karachi	genome	29903	Human	unknown	unknown	B.1.36	GH	Jamil-ur-Rahman Center for Genome Research, Dr. Panjwani Center for Molecular Medicine and Drug Research	2021-04-17
hCoV-19/Pakistan/JRCGR_SCV-69/2020	betacoronavirus	EPI_ISL_2151363	2020-11-21	Asia	Pakistan	Karachi		Asia	Pakistan	Karachi	genome	29893	Human	unknown	unknown	B.1.36.31	GH	Jamil-ur-Rahman Center for Genome Research, Dr. Panjwani Center for Molecular Medicine and Drug Research	2021-04-17
hCoV-19/Pakistan/JRCGR_SCV-70/2020	betacoronavirus	EPI_ISL_2151364	2020-11-21	Asia	Pakistan	Karachi		Asia	Pakistan	Karachi	genome	29903	Human	unknown	unknown	B.1.36	GH	Jamil-ur-Rahman Center for Genome Research, Dr. Panjwani Center for Molecular Medicine and Drug Research	2021-04-17
hCoV-19/Pakistan/JRCGR_SCV-71/2020	betacoronavirus	EPI_ISL_2151365	2020-11-21	Asia	Pakistan	Karachi		Asia	Pakistan	Karachi	genome	29841	Human	unknown	unknown	B.1.1.1	GR	Department of Virology	2021-04-23
hCoV-19/Pakistan/NIH-18/2020	betacoronavirus	EPI_ISL_1706278	2020-11-24	Asia	Pakistan	Islamabad		Asia	Pakistan	Islamabad	genome	29841	Human	unknown	Female	B.1	GH	Department of Virology	2021-04-23
hCoV-19/Pakistan/NIH-19/2020	betacoronavirus	EPI_ISL_1706361	2020-11-24	Asia	Pakistan	Islamabad		Asia	Pakistan	Islamabad	genome	29839	Human	66	Male	B.1.1	GR	Department of Virology	2021-04-23
hCoV-19/Pakistan/NIH-20/2020	betacoronavirus	EPI_ISL_1706363	2020-11-24	Asia	Pakistan	Islamabad		Asia	Pakistan	Islamabad	genome	29844	Human	36	Male	B.1.36	GH	Department of Virology	2021-04-23
hCoV-19/Pakistan/NIH-21-2/2020	betacoronavirus	EPI_ISL_1706581	2020-11-24	Asia	Pakistan	Islamabad		Asia	Pakistan	Islamabad	genome	29844	Human	36	Male	B.1.36	GH	Department of Virology	2021-04-23
hCoV-19/Pakistan/NIH-21/2020	betacoronavirus	EPI_ISL_1706371	2020-11-24	Asia	Pakistan	Islamabad		Asia	Pakistan	Islamabad	genome	29844	Human	21	Female	B.1.36	GH	Department of Virology	2021-04-23
hCoV-19/Pakistan/NIH-22/2020	betacoronavirus	EPI_ISL_1706372	2020-11-24	Asia	Pakistan	Islamabad		Asia	Pakistan	Islamabad	genome	29840	Human	75	Male	B.1.471	GH	Department of Virology	2021-04-24
hCoV-19/Pakistan/NIH-23/2020	betacoronavirus	EPI_ISL_1708744	2020-11-24	Asia	Pakistan	Islamabad		Asia	Pakistan	Islamabad	genome	29841	Human	27	Male	B.1.36.8	GH	Department of Virology	2021-04-24
hCoV-19/Pakistan/NIH-24/2020	betacoronavirus	EPI_ISL_1710244	2020-11-24	Asia	Pakistan	Islamabad		Asia	Pakistan	Islamabad	genome	29885	Human	unknown	Male	B.1.1.1	GR	Department of Virology	2021-04-24
hCoV-19/Pakistan/NIH-25/2020	betacoronavirus	EPI_ISL_1710353	2020-11-24	Asia	Pakistan	Islamabad		Asia	Pakistan	Islamabad	genome	29843	Human	26	Female	B.1.1.1	GR	Department of Virology	2021-04-24
hCoV-19/Pakistan/NIH-26/2020	betacoronavirus	EPI_ISL_1710506	2020-11-24	Asia	Pakistan	Islamabad		Asia	Pakistan	Islamabad	genome	29700	Human	60	Male	B.1.471	GH	Department of Virology	2021-04-24
hCoV-19/Pakistan/NIH-27/2020	betacoronavirus	EPI_ISL_1710507	2020-11-24	Asia	Pakistan	Islamabad		Asia	Pakistan	Islamabad	genome	29843	Human	55	Female	B.1	GH	Department of Virology	2021-04-24
hCoV-19/Pakistan/NIH-28/2020	betacoronavirus	EPI_ISL_1710508	2020-11-24	Asia	Pakistan	Islamabad		Asia	Pakistan	Islamabad	genome	29841	Human	60	Male	B.1.36.31	GH	Department of Virology	2021-04-23
hCoV-19/Pakistan/NIH-1/2020	betacoronavirus	EPI_ISL_1697282	2020-11-26	Asia	Pakistan	Islamabad		Asia	Pakistan	Islamabad	genome	29844	Human	2 months	Male	B.1.36	GH	Department of Virology	2021-04-23
hCoV-19/Pakistan/NIH-2/2020	betacoronavirus	EPI_ISL_1697283	2020-11-26	Asia	Pakistan	Islamabad		Asia	Pakistan	Islamabad	genome	29840	Human	38	Male	B.1.36	GH	Department of Virology	2021-04-23
hCoV-19/Pakistan/NIH-3/2020	betacoronavirus	EPI_ISL_1697284	2020-11-26	Asia	Pakistan	Karachi		Asia	Pakistan	Karachi	genome	29841	Human	44	Male	B.1.1.1	GR	Department of Virology	2021-04-23
hCoV-19/Pakistan/NIH-4/2020	betacoronavirus	EPI_ISL_1706369	2020-11-26	Asia	Pakistan	Islamabad		Asia	Pakistan	Islamabad	genome	29844	Human	62	Male	B.1.36	GH	Department of Virology	2021-04-23
hCoV-19/Pakistan/NIH-5/2020	betacoronavirus	EPI_ISL_1697288	2020-11-26	Asia	Pakistan	Islamabad		Asia	Pakistan	Islamabad	genome	29843	Human	24	Male	B.1.1.1	GR	Department of Virology	2021-04-23
hCoV-19/Pakistan/NIH-6/2020	betacoronavirus	EPI_ISL_1697367	2020-11-26	Asia	Pakistan	Islamabad		Asia	Pakistan	Islamabad	genome	29863	Human	50	Female	B.1.36	GH	Department of Virology	2021-04-23
hCoV-19/Pakistan/NIH-7/2020	betacoronavirus	EPI_ISL_1697368	2020-11-26	Asia	Pakistan	Islamabad		Asia	Pakistan	Islamabad	genome	29903	Human	unknown	unknown	B.1.36.31	GH	Jamil-ur-Rahman Center for Genome Research, Dr. Panjwani Center for Molecular Medicine and Drug Research	2021-04-17
hCoV-19/Pakistan/JRCGR_SCV-49_IBGE-01/2020	betacoronavirus	EPI_ISL_2151345	2020-12-10	Asia	Pakistan	Islamabad		Asia	Pakistan	Islamabad	genome	29895	Human	unknown	unknown	B.1.36	GH	Jamil-ur-Rahman Center for Genome Research, Dr. Panjwani Center for Molecular Medicine and Drug Research	2021-04-17
hCoV-19/Pakistan/JRCGR_SCV-53_IBGE-05/2020	betacoronavirus	EPI_ISL_2151349	2020-12-10	Asia	Pakistan	Islamabad		Asia	Pakistan	Islamabad	genome	29828	Human	unknown	unknown	B.1.36.31	GH	Jamil-ur-Rahman Center for Genome Research, Dr. Panjwani Center for Molecular Medicine and Drug Research	2021-04-17
hCoV-19/Pakistan/JRCGR_SCV-55_IBGE-07/2020	betacoronavirus	EPI_ISL_2151351	2020-12-10	Asia	Pakistan	Islamabad		Asia	Pakistan	Islamabad	genome	29903	Human	unknown	unknown	B.1.1.1	GR	Jamil-ur-Rahman Center for Genome Research, Dr. Panjwani Center for Molecular Medicine and Drug Research	2021-04-17
hCoV-19/Pakistan/JRCGR_SCV-56_IBGE-08/2020	betacoronavirus	EPI_ISL_2151352	2020-12-10	Asia	Pakistan	Islamabad		Asia	Pakistan	Islamabad	genome	29834	Human	unknown	unknown	B.1.1	GR	Jamil-ur-Rahman Center for Genome Research, Dr. Panjwani Center for Molecular Medicine and Drug Research	2021-04-17
hCoV-19/Pakistan/JRCGR_SCV-57_IBGE-09/2020	betacoronavirus	EPI_ISL_2151353	2020-12-10	Asia	Pakistan	Islamabad		Asia	Pakistan	Islamabad	genome	29880	Human	unknown	unknown	B.1.36.24	GH	Jamil-ur-Rahman Center for Genome Research, Dr. Panjwani Center for Molecular Medicine and Drug Research	2021-04-17
hCoV-19/Pakistan/JRCGR_SCV-59_IBGE-11/2020	betacoronavirus	EPI_ISL_2151355	2020-12-10	Asia	Pakistan	Islamabad		Asia	Pakistan	Islamabad	genome	29903	Human	unknown	unknown	B.1.36	GH	Jamil-ur-Rahman Center for Genome Research, Dr. Panjwani Center for Molecular Medicine and Drug Research	2021-04-17
hCoV-19/Pakistan/JRCGR_SCV-60_IBGE-12/2020	betacoronavirus	EPI_ISL_2151356	2020-12-10	Asia	Pakistan	Islamabad		Asia	Pakistan	Islamabad	genome	29903	Human	unknown	unknown	B.1.471	GH	Jamil-ur-Rahman Center for Genome Research, Dr. Panjwani Center for Molecular Medicine and Drug Research	2021-04-17
hCoV-19/Pakistan/JRCGR_SCV-63_IBGE-15/2020	betacoronavirus	EPI_ISL_2151359	2020-12-10	Asia	Pakistan	Islamabad		Asia	Pakistan	Islamabad	genome	29898	Human	unknown	unknown	B.1.36.31	GH	Jamil-ur-Rahman Center for Genome Research, Dr. Panjwani Center for Molecular Medicine and Drug Research	2021-04-17
hCoV-19/Pakistan/JRCGR_SCV-50_IBGE-02/2020	betacoronavirus	EPI_ISL_2151346	2020-12-11	Asia	Pakistan	Islamabad		Asia	Pakistan	Islamabad	genome	29903	Human	unknown	unknown	B.1.36.31	GH	Jamil-ur-Rahman Center for Genome Research, Dr. Panjwani Center for Molecular Medicine and Drug Research	2021-04-17
hCoV-19/Pakistan/JRCGR_SCV-51_IBGE-03/2020	betacoronavirus	EPI_ISL_2151347	2020-12-11	Asia	Pakistan	Islamabad		Asia	Pakistan	Islamabad	genome	29896	Human	unknown	unknown	B.1.36	GH	Jamil-ur-Rahman Center for Genome Research, Dr. Panjwani Center for Molecular Medicine and Drug Research	2021-04-17
hCoV-19/Pakistan/JRCGR_SCV-52_IBGE-04/2020	betacoronavirus	EPI_ISL_2151348	2020-12-11	Asia	Pakistan	Islamabad		Asia	Pakistan	Islamabad	genome	29903	Human	unknown	unknown	B	L	Jamil-ur-Rahman Center for Genome Research, Dr. Panjwani Center for Molecular Medicine and Drug Research	2021-04-17
hCoV-19/Pakistan/JRCGR_SCV-54_IBGE-06/2020	betacoronavirus	EPI_ISL_2151350	2020-12-11	Asia	Pakistan	Islamabad		Asia	Pakistan	Islamabad	genome	29738	Human	unknown	unknown	B.1.36	GH	Jamil-ur-Rahman Center for Genome Research, Dr. Panjwani Center for Molecular Medicine and Drug Research	2021-04-17
hCoV-19/Pakistan/JRCGR_SCV-58_IBGE-10/2020	betacoronavirus	EPI_ISL_2151354	2020-12-11	Asia	Pakistan	Islamabad		Asia	Pakistan	Islamabad	genome	29898	Human	unknown	unknown	B.1.36.34	GH	Jamil-ur-Rahman Center for Genome Research, Dr. Panjwani Center for Molecular Medicine and Drug Research	2021-04-17
hCoV-19/Pakistan/JRCGR_SCV-61_IBGE-13/2020	betacoronavirus	EPI_ISL_2151357	2020-12-11	Asia	Pakistan	Islamabad		Asia	Pakistan	Islamabad	genome	29903	Human	unknown	unknown	B.1.36.34	GH	Jamil-ur-Rahman Center for Genome Research, Dr. Panjwani Center for Molecular Medicine and Drug Research	2021-04-17
hCoV-19/Pakistan/JRCGR_SCV-62_IBGE-14/2020	betacoronavirus	EPI_ISL_2151358	2020-12-11	Asia	Pakistan	Islamabad		Asia	Pakistan	Islamabad	genome	29838	Human	38	Male	B.1.471	GH	Department of Virology	2021-04-24
hCoV-19/Pakistan/NIH-40/2020	betacoronavirus	EPI_ISL_1711671	2020-12-12	Asia	Pakistan	Karachi		Asia	Pakistan	Karachi	genome	29844	Human	36	Male	B.1.471	GH	Department of Virology	2021-04-23
hCoV-19/Pakistan/NIH-10/2020	betacoronavirus	EPI_ISL_1697370	2020-12-14	Asia	Pakistan	Islamabad		Asia	Pakistan	Islamabad	genome	29841	Human	40	Male	B.1.1	GR	Department of Virology	2021-04-23
hCoV-19/Pakistan/NIH-11/2020	betacoronavirus	EPI_ISL_1697371	2020-12-14	Asia	Pakistan	Islamabad		Asia	Pakistan	Islamabad	genome	29841	Human	34	Male	B.1.1.1	GR	Department of Virology	2021-04-23
hCoV-19/Pakistan/NIH-12/2020	betacoronavirus	EPI_ISL_1700780	2020-12-14	Asia	Pakistan	Islamabad		Asia	Pakistan	Islamabad	genome	29838	Human	34	Male	B.1.36	GH	Department of Virology	2021-04-23
hCoV-19/Pakistan/NIH-13/2020	betacoronavirus	EPI_ISL_1700781	2020-12-14	Asia	Pakistan	Islamabad		Asia	Pakistan	Islamabad	genome	29840	Human	45	Male	B.1.36	GH	Department of Virology	2021-04-23
hCoV-19/Pakistan/NIH-15/2020	betacoronavirus	EPI_ISL_1700786	2020-12-14	Asia	Pakistan	Islamabad		Asia	Pakistan	Islamabad	genome	29872	Human	22	Male	B.1.1.1	GR	Department of Virology	2021-04-23
hCoV-19/Pakistan/NIH-16/2020	betacoronavirus	EPI_ISL_1700787	2020-12-14	Asia	Pakistan	Islamabad		Asia	Pakistan	Islamabad	genome	29838	Human	40	Female	B.1.471	GH	Department of Virology	2021-04-23
hCoV-19/Pakistan/NIH-9/2020	betacoronavirus	EPI_ISL_1697369	2020-12-14	Asia	Pakistan	Islamabad		Asia	Pakistan	Islamabad	genome	29825	Human	25	Female	B.1.1.7	GRY	Department of Virology, Public Health Laboratories Division	2021-01-03
hCoV-19/Pakistan/MU-NIH-K14/2020	betacoronavirus	EPI_ISL_757285	2020-12-25	Asia	Pakistan	Rawalpindi		Asia	Pakistan	Rawalpindi	genome	29833	Human	unknown	Female	B.1.1.7	GRY	Department of Virology, Public Health Laboratories Division	2021-01-03
hCoV-19/Pakistan/MU-NIH-K53/2020	betacoronavirus	EPI_ISL_757286	2020-12-28	Asia	Pakistan	Sindh		Asia	Pakistan	Sindh	genome	29720	Human	unknown	Female	B.1.1.7	GRY	Department of Virology	2021-03-30
hCoV-19/Pakistan/NIH-54/2021	betacoronavirus	EPI_ISL_1397960	2021-01-01	Asia	Pakistan	Islamabad		Asia	Pakistan	Islamabad	genome	29822	Human	23	Female	B.1.1.7	GRY	Department of Virology	2021-04-24
hCoV-19/Pakistan/NIH-57/2021	betacoronavirus	EPI_ISL_1711675	2021-01-01	Asia	Pakistan	Islamabad		Asia	Pakistan	Islamabad	genome	29704	Human	32	Male	B.1.523	GH	Department of Virology	2021-04-24
hCoV-19/Pakistan/NIH-30/2021	betacoronavirus	EPI_ISL_1710509	2021-01-05	Asia	Pakistan	Karachi		Asia	Pakistan	Karachi	genome	29835	Human	31	Female	B.1.36	GH	Provincial Public Health Reference Laboratory (PPHRL) P&SHD	2021-06-15
hCoV-19/Pakistan/PPHRL-AH003/2021	betacoronavirus	EPI_ISL_2544508	2021-02-06	Asia	Pakistan	Lahore		Asia	Pakistan	Lahore	genome	29809	Human	unknown	unknown	B.1.617.2	GK	Lab Genetix	2021-11-27
hCoV-19/Pakistan/104255/2021	betacoronavirus	EPI_ISL_6810629	2021-02-21	Asia	Pakistan	Punjab	Lahore	Asia	Pakistan	Punjab	genome	29842	Human	63	Female	B.1.1.7	GRY	Provincial Public Health Reference Laboratory	2021-05-04
hCoV-19/Pakistan/PPHRL-AH013/2021	betacoronavirus	EPI_ISL_1908981	2021-03-12	Asia	Pakistan	Punjab		Asia	Pakistan	Punjab	genome	29819	Human	54	Male	B.1.1.7	GRY	Provincial Public Health Reference Laboratory	2021-05-05
hCoV-19/Pakistan/PPHRL-AH016/2021	betacoronavirus	EPI_ISL_1909831	2021-03-12	Asia	Pakistan	Punjab		Asia	Pakistan	Punjab	genome	29816	Human	16	Male	B.1.1.7	GRY	Provincial Public Health Reference Laboratory	2021-05-05
hCoV-19/Pakistan/PPHRL-AH020/2021	betacoronavirus	EPI_ISL_1909924	2021-03-14	Asia	Pakistan	Punjab		Asia	Pakistan	Punjab	genome	29873	Human	unknown	unknown	B.1.351	GH	Andersen lab at Scripps Research	2021-09-17
hCoV-19/Pakistan/PB-SEARCH-108236/2021	betacoronavirus	EPI_ISL_4269128	2021-03-15	Asia	Pakistan	Punjab	Lahore	Asia	Pakistan	Punjab	genome	29827	Human	42	Male	B.1.1.7	GRY	Provincial Public Health Reference Laboratory	2021-05-04
hCoV-19/Pakistan/PPHRL-AH011/2021	betacoronavirus	EPI_ISL_1908865	2021-03-15	Asia	Pakistan	Punjab		Asia	Pakistan	Punjab	genome	29816	Human	42	Male	B.1.1.7	GRY	Provincial Public Health Reference Laboratory	2021-05-05
hCoV-19/Pakistan/PPHRL-AH022/2021	betacoronavirus	EPI_ISL_1910016	2021-03-16	Asia	Pakistan	Punjab		Asia	Pakistan	Punjab	genome	29815	Human	28	Female	B.1.1.7	GRY	Provincial Public Health Reference Laboratory	2021-05-05
hCoV-19/Pakistan/PPHRL-AH023/2021	betacoronavirus	EPI_ISL_1910106	2021-03-17	Asia	Pakistan	Punjab		Asia	Pakistan	Punjab	genome	29813	Human	60	Male	B.1.1.7	GRY	Provincial Public Health Reference Laboratory (PPHRL) P&SHD	2021-06-16
hCoV-19/Pakistan/PPHRL-AH30/2021	betacoronavirus	EPI_ISL_2557250	2021-03-17	Asia	Pakistan	Punjab	Lahore	Asia	Pakistan	Punjab	genome	29814	Human	7	Female	B.1.1.7	GRY	Provincial Public Health Reference Laboratory (PPHRL)	2021-05-04
hCoV-19/Pakistan/PPHRL-AH005/2021	betacoronavirus	EPI_ISL_1908150	2021-03-18	Asia	Pakistan	Punjab		Asia	Pakistan	Punjab	genome	29816	Human	60	Male	B.1.1.7	GRY	Provincial Public Health Reference Laboratory	2021-05-08
hCoV-19/Pakistan/PPHRL-AH025/2021	betacoronavirus	EPI_ISL_1968629	2021-03-22	Asia	Pakistan	Punjab		Asia	Pakistan	Punjab	genome	29826	Human	26	Male	B.1.1.7	GRY	Provincial Public Health Reference Laboratory (PPHRL) P&SHD	2021-06-15
hCoV-19/Pakistan/PPHRL-AH55/2021	betacoronavirus	EPI_ISL_2544193	2021-03-26	Asia	Pakistan	Okara		Asia	Pakistan	Okara	genome	29820	Human	28	Male	B.1.1.7	GRY	Provincial Public Health Reference Laboratory	2021-05-04
hCoV-19/Pakistan/PPHRL-AH012/2021	betacoronavirus	EPI_ISL_1908907	2021-03-30	Asia	Pakistan	Punjab		Asia	Pakistan	Punjab	genome	29817	Human	60	Male	B.1.1.7	GRY	Provincial Public Health Reference Laboratory	2021-05-08
hCoV-19/Pakistan/PPHRL-AH027/2021	betacoronavirus	EPI_ISL_1968632	2021-04-05	Asia	Pakistan	Punjab		Asia	Pakistan	Punjab	genome	29779	Human	34	Male	B.1.1.7	GRY	Quadram Institute Bioscience	2021-05-15
hCoV-19/Pakistan/UHS-PAK-S37/2021	betacoronavirus	EPI_ISL_2100464	2021-04-06	Asia	Pakistan	Lahore		Asia	Pakistan	Lahore	genome	29801	Human	56	Male	B.1.1.7	GRY	Quadram Institute Bioscience	2021-05-15
hCoV-19/Pakistan/UHS-PAK-S38/2021	betacoronavirus	EPI_ISL_2100465	2021-04-06	Asia	Pakistan	Lahore		Asia	Pakistan	Lahore	genome	29779	Human	65	Male	B.1.1.7	GRY	Quadram Institute Bioscience	2021-05-15
hCoV-19/Pakistan/UHS-PAK-S40/2021	betacoronavirus	EPI_ISL_2100467	2021-04-06	Asia	Pakistan	Kasur		Asia	Pakistan	Kasur	genome	29807	Human	/	Female	B.1.1.7	GRY	Quadram Institute Bioscience	2021-05-15
hCoV-19/Pakistan/UHS-PAK-S15/2021	betacoronavirus	EPI_ISL_2100452	2021-04-07	Asia	Pakistan	Lahore		Asia	Pakistan	Lahore	genome	29797	Human	54	Female	B.1.1.7	GRY	Quadram Institute Bioscience	2021-05-15
hCoV-19/Pakistan/UHS-PAK-S29/2021	betacoronavirus	EPI_ISL_2100463	2021-04-07	Asia	Pakistan	Lahore		Asia	Pakistan	Lahore	genome	29779	Human	50	Female	B.1.1.7	GRY	Quadram Institute Bioscience	2021-05-15
hCoV-19/Pakistan/UHS-PAK-S41/2021	betacoronavirus	EPI_ISL_2100468	2021-04-07	Asia	Pakistan	Lahore		Asia	Pakistan	Lahore	genome	29802	Human	32	Male	B.1.1.7	GRY	Quadram Institute Bioscience	2021-05-15
hCoV-19/Pakistan/UHS-PAK-S16/2021	betacoronavirus	EPI_ISL_2100453	2021-04-08	Asia	Pakistan	Lahore		Asia	Pakistan	Lahore	genome	29780	Human	65	Male	B.1.1.7	GRY	Quadram Institute Bioscience	2021-05-15
hCoV-19/Pakistan/UHS-PAK-S20/2021	betacoronavirus	EPI_ISL_2100457	2021-04-08	Asia	Pakistan	Lahore		Asia	Pakistan	Lahore	genome	29779	Human	46	Male	B.1.1.7	GRY	Quadram Institute Bioscience	2021-05-15
hCoV-19/Pakistan/UHS-PAK-S23/2021	betacoronavirus	EPI_ISL_2100459	2021-04-08	Asia	Pakistan	Lahore		Asia	Pakistan	Lahore	genome	29806	Human	69	Male	B.1.1.7	GRY	Quadram Institute Bioscience	2021-05-15
hCoV-19/Pakistan/UHS-PAK-S27/2021	betacoronavirus	EPI_ISL_2100462	2021-04-08	Asia	Pakistan	Muzafargarh		Asia	Pakistan	Muzafargarh	genome	29779	Human	59	Male	B.1.1.7	GRY	Quadram Institute Bioscience	2021-05-15
hCoV-19/Pakistan/UHS-PAK-S8/2021	betacoronavirus	EPI_ISL_2100447	2021-04-08	Asia	Pakistan	Sheikhupura		Asia	Pakistan	Sheikhupura	genome	29852	Human	12	Female	B.1.1.7	GRY	Department of Virology	2021-04-26
hCoV-19/Pakistan/NIH-688701X/2021	betacoronavirus	EPI_ISL_1732277	2021-04-09	Asia	Pakistan	Islamabad		Asia	Pakistan	Islamabad	genome	29779	Human	34	Male	B.1.1.7	GRY	Quadram Institute Bioscience	2021-05-15
hCoV-19/Pakistan/UHS-PAK-S12/2021	betacoronavirus	EPI_ISL_2100450	2021-04-09	Asia	Pakistan	Lahore		Asia	Pakistan	Lahore	genome	29812	Human	70	Male	B.1.1.7	GRY	Quadram Institute Bioscience	2021-05-15
hCoV-19/Pakistan/UHS-PAK-S17/2021	betacoronavirus	EPI_ISL_2100454	2021-04-09	Asia	Pakistan	Lahore		Asia	Pakistan	Lahore	genome	29779	Human	51	Male	B.1.1.7	GRY	Quadram Institute Bioscience	2021-05-15
hCoV-19/Pakistan/UHS-PAK-S19/2021	betacoronavirus	EPI_ISL_2100456	2021-04-09	Asia	Pakistan	Lahore		Asia	Pakistan	Lahore	genome	29778	Human	48	Male	B.1.1.7	GRY	Quadram Institute Bioscience	2021-05-15
hCoV-19/Pakistan/UHS-PAK-S22/2021	betacoronavirus	EPI_ISL_2100458	2021-04-09	Asia	Pakistan	Lahore		Asia	Pakistan	Lahore	genome	29813	Human	43	Male	B.1.1.7	GRY	Quadram Institute Bioscience	2021-05-15
hCoV-19/Pakistan/UHS-PAK-S26/2021	betacoronavirus	EPI_ISL_2100461	2021-04-09	Asia	Pakistan	Lahore		Asia	Pakistan	Lahore	genome	29813	Human	39	Male	B.1.1.7	GRY	Quadram Institute Bioscience	2021-05-15
hCoV-19/Pakistan/UHS-PAK-S39/2021	betacoronavirus	EPI_ISL_2100466	2021-04-09	Asia	Pakistan	Muzafargarh		Asia	Pakistan	Muzafargarh	genome	29778	Human	/	Female	B.1.1.7	GRY	Quadram Institute Bioscience	2021-05-15
hCoV-19/Pakistan/UHS-PAK-S42/2021	betacoronavirus	EPI_ISL_2100469	2021-04-09	Asia	Pakistan	Multan		Asia	Pakistan	Multan	genome	29779	Human	91	Male	B.1.1.7	GRY	Quadram Institute Bioscience	2021-05-15
hCoV-19/Pakistan/UHS-PAK-S44/2021	betacoronavirus	EPI_ISL_2100470	2021-04-09	Asia	Pakistan	Lahore		Asia	Pakistan	Lahore	genome	29801	Human	65	Female	B.1.351	GH	Quadram Institute Bioscience	2021-05-15
hCoV-19/Pakistan/UHS-PAK-S45/2021	betacoronavirus	EPI_ISL_2100471	2021-04-09	Asia	Pakistan	Sheikhupura		Asia	Pakistan	Sheikhupura	genome	29805	Human	/	Male	B.1.1.7	GRY	Quadram Institute Bioscience	2021-05-15
hCoV-19/Pakistan/UHS-PAK-S46/2021	betacoronavirus	EPI_ISL_2100472	2021-04-09	Asia	Pakistan	Lahore		Asia	Pakistan	Lahore	genome	29786	Human	60	Male	B.1.1.7	GRY	Quadram Institute Bioscience	2021-05-15
hCoV-19/Pakistan/UHS-PAK-S48/2021	betacoronavirus	EPI_ISL_2100473	2021-04-09	Asia	Pakistan	Lahore		Asia	Pakistan	Lahore	genome	29833	Human	74	Male	B.1.1.7	GRY	Provincial Public Health Reference Laboratory (PPHRL) P&SHD	2021-06-15
hCoV-19/Pakistan/PPHRL-AH60/2021	betacoronavirus	EPI_ISL_2544198	2021-04-10	Asia	Pakistan	Lahore		Asia	Pakistan	Lahore	genome	29783	Human	56	Male	B.1.1.7	GRY	Quadram Institute Bioscience	2021-05-15
hCoV-19/Pakistan/UHS-PAK-S51/2021	betacoronavirus	EPI_ISL_2100475	2021-04-10	Asia	Pakistan	Bakhar		Asia	Pakistan	Bakhar	genome	29779	Human	79	Male	B.1.1.7	GRY	Quadram Institute Bioscience	2021-05-15
hCoV-19/Pakistan/UHS-PAK-S52/2021	betacoronavirus	EPI_ISL_2100476	2021-04-10	Asia	Pakistan	Lahore		Asia	Pakistan	Lahore	genome	29779	Human	27	Male	B.1.1.7	GRY	Quadram Institute Bioscience	2021-05-15
hCoV-19/Pakistan/UHS-PAK-S53/2021	betacoronavirus	EPI_ISL_2100477	2021-04-10	Asia	Pakistan	Lahore		Asia	Pakistan	Lahore	genome	29784	Human	56	Male	B.1.1.7	GRY	Quadram Institute Bioscience	2021-05-15
hCoV-19/Pakistan/UHS-PAK-S54/2021	betacoronavirus	EPI_ISL_2100478	2021-04-10	Asia	Pakistan	Sargodha		Asia	Pakistan	Sargodha	genome	29813	Human	55	Male	B.1.1.7	GRY	Quadram Institute Bioscience	2021-05-15
hCoV-19/Pakistan/UHS-PAK-S55/2021	betacoronavirus	EPI_ISL_2100479	2021-04-10	Asia	Pakistan	Lahore		Asia	Pakistan	Lahore	genome	29787	Human	42	Male	B.1.1.7	GRY	Quadram Institute Bioscience	2021-05-15
hCoV-19/Pakistan/UHS-PAK-S56/2021	betacoronavirus	EPI_ISL_2100480	2021-04-10	Asia	Pakistan	Lahore		Asia	Pakistan	Lahore	genome	29779	Human	28	Male	B.1.1.7	GRY	Quadram Institute Bioscience	2021-05-15
hCoV-19/Pakistan/UHS-PAK-S57/2021	betacoronavirus	EPI_ISL_2100481	2021-04-10	Asia	Pakistan	Lahore		Asia	Pakistan	Lahore	genome	29805	Human	57	Female	B.1.1.7	GRY	Quadram Institute Bioscience	2021-05-15
hCoV-19/Pakistan/UHS-PAK-S60/2021	betacoronavirus	EPI_ISL_2100482	2021-04-10	Asia	Pakistan	Lahore		Asia	Pakistan	Lahore	genome	29779	Human	58	Male	B.1.1.7	GRY	Quadram Institute Bioscience	2021-05-15
hCoV-19/Pakistan/UHS-PAK-S61/2021	betacoronavirus	EPI_ISL_2100483	2021-04-10	Asia	Pakistan	Lahore		Asia	Pakistan	Lahore	genome	29813	Human	22	Male	B.1.1.7	GRY	Quadram Institute Bioscience	2021-05-15
hCoV-19/Pakistan/UHS-PAK-S63/2021	betacoronavirus	EPI_ISL_2100484	2021-04-10	Asia	Pakistan	Lahore		Asia	Pakistan	Lahore	genome	29803	Human	72	Male	B.1.1.7	GRY	Quadram Institute Bioscience	2021-05-15
hCoV-19/Pakistan/UHS-PAK-S67/2021	betacoronavirus	EPI_ISL_2100485	2021-04-10	Asia	Pakistan	Guranwala		Asia	Pakistan	Guranwala	genome	29779	Human	59	Female	B.1.1.7	GRY	Quadram Institute Bioscience	2021-05-15
hCoV-19/Pakistan/UHS-PAK-S68/2021	betacoronavirus	EPI_ISL_2100486	2021-04-10	Asia	Pakistan	Lahore		Asia	Pakistan	Lahore	genome	29807	Human	33	Male	B.1.1.7	GRY	Quadram Institute Bioscience	2021-05-15
hCoV-19/Pakistan/UHS-PAK-S69/2021	betacoronavirus	EPI_ISL_2100487	2021-04-10	Asia	Pakistan	Lahore		Asia	Pakistan	Lahore	genome	29781	Human	56	Female	B.1.1.7	GRY	Quadram Institute Bioscience	2021-05-15
hCoV-19/Pakistan/UHS-PAK-S70/2021	betacoronavirus	EPI_ISL_2100488	2021-04-10	Asia	Pakistan	Vehari.		Asia	Pakistan	Vehari.	genome	29808	Human	21	Male	B.1.1.7	GRY	Quadram Institute Bioscience	2021-05-15
hCoV-19/Pakistan/UHS-PAK-S71/2021	betacoronavirus	EPI_ISL_2100489	2021-04-10	Asia	Pakistan	Lahore		Asia	Pakistan	Lahore	genome	29796	Human	/	Male	B.1.1.7	GRY	Quadram Institute Bioscience	2021-05-15
hCoV-19/Pakistan/UHS-PAK-S72/2021	betacoronavirus	EPI_ISL_2100490	2021-04-10	Asia	Pakistan	Lahore		Asia	Pakistan	Lahore	genome	29779	Human	81	Male	B.1.1.7	GRY	Quadram Institute Bioscience	2021-05-15
hCoV-19/Pakistan/UHS-PAK-S73/2021	betacoronavirus	EPI_ISL_2100491	2021-04-10	Asia	Pakistan	Lahore		Asia	Pakistan	Lahore	genome	29805	Human	39	Female	B.1.1.7	GRY	Quadram Institute Bioscience	2021-05-15
hCoV-19/Pakistan/UHS-PAK-S75/2021	betacoronavirus	EPI_ISL_2100492	2021-04-10	Asia	Pakistan	Lahore		Asia	Pakistan	Lahore	genome	29804	Human	55	Male	B.1.1.7	GRY	Quadram Institute Bioscience	2021-05-15
hCoV-19/Pakistan/UHS-PAK-S76/2021	betacoronavirus	EPI_ISL_2100493	2021-04-10	Asia	Pakistan	Lahore		Asia	Pakistan	Lahore	genome	29779	Human	60	Male	B.1.1.7	GRY	Quadram Institute Bioscience	2021-05-15
hCoV-19/Pakistan/UHS-PAK-S77/2021	betacoronavirus	EPI_ISL_2100494	2021-04-10	Asia	Pakistan	Lahore		Asia	Pakistan	Lahore	genome	29779	Human	32	Male	B.1.1.7	GRY	Quadram Institute Bioscience	2021-05-15
hCoV-19/Pakistan/UHS-PAK-S81/2021	betacoronavirus	EPI_ISL_2100496	2021-04-10	Asia	Pakistan	Lahore		Asia	Pakistan	Lahore	genome	29779	Human	29	Male	B.1.1.7	GRY	Quadram Institute Bioscience	2021-05-15
hCoV-19/Pakistan/UHS-PAK-S82/2021	betacoronavirus	EPI_ISL_2100497	2021-04-10	Asia	Pakistan	Lahore		Asia	Pakistan	Lahore	genome	29801	Human	45	Female	B.1.1.7	GRY	Quadram Institute Bioscience	2021-05-15
hCoV-19/Pakistan/UHS-PAK-S84/2021	betacoronavirus	EPI_ISL_2100498	2021-04-10	Asia	Pakistan	Lahore		Asia	Pakistan	Lahore	genome	29800	Human	26	Male	B.1.1.7	GRY	Department of Virology	2021-09-23
hCoV-19/Pakistan/NIH-B18-S11/2021	betacoronavirus	EPI_ISL_4458438	2021-04-11	Asia	Pakistan	Islamabad		Asia	Pakistan	Islamabad	genome	29779	Human	62	Male	B.1.1.7	GRY	Quadram Institute Bioscience	2021-05-15
hCoV-19/Pakistan/UHS-PAK-S102/2021	betacoronavirus	EPI_ISL_2100509	2021-04-11	Asia	Pakistan	Lahore		Asia	Pakistan	Lahore	genome	29805	Human	74	Male	B.1.1.7	GRY	Quadram Institute Bioscience	2021-05-15
hCoV-19/Pakistan/UHS-PAK-S85/2021	betacoronavirus	EPI_ISL_2100499	2021-04-11	Asia	Pakistan	Lahore		Asia	Pakistan	Lahore	genome	29763	Human	65	Male	B.1.1.7	GRY	Quadram Institute Bioscience	2021-05-15
hCoV-19/Pakistan/UHS-PAK-S86/2021	betacoronavirus	EPI_ISL_2100500	2021-04-11	Asia	Pakistan	Rajanpur		Asia	Pakistan	Rajanpur	genome	29807	Human	45	Male	B.1.1.7	GRY	Quadram Institute Bioscience	2021-05-15
hCoV-19/Pakistan/UHS-PAK-S88/2021	betacoronavirus	EPI_ISL_2100501	2021-04-11	Asia	Pakistan	Lahore		Asia	Pakistan	Lahore	genome	29806	Human	50	Male	B.1.1.7	GRY	Quadram Institute Bioscience	2021-05-15
hCoV-19/Pakistan/UHS-PAK-S91/2021	betacoronavirus	EPI_ISL_2100502	2021-04-11	Asia	Pakistan	Lahore		Asia	Pakistan	Lahore	genome	29780	Human	41	Male	B.1.351	GH	Quadram Institute Bioscience	2021-05-15
hCoV-19/Pakistan/UHS-PAK-S93/2021	betacoronavirus	EPI_ISL_2100503	2021-04-11	Asia	Pakistan	Lahore		Asia	Pakistan	Lahore	genome	29779	Human	35	Female	B.1.1.7	GRY	Quadram Institute Bioscience	2021-05-15
hCoV-19/Pakistan/UHS-PAK-S94/2021	betacoronavirus	EPI_ISL_2100504	2021-04-11	Asia	Pakistan	Lahore		Asia	Pakistan	Lahore	genome	29804	Human	55	Male	B.1.1.7	GRY	Quadram Institute Bioscience	2021-05-15
hCoV-19/Pakistan/UHS-PAK-S95/2021	betacoronavirus	EPI_ISL_2100505	2021-04-11	Asia	Pakistan	Lahore		Asia	Pakistan	Lahore	genome	29807	Human	56	Female	B.1.1.7	GRY	Quadram Institute Bioscience	2021-05-15
hCoV-19/Pakistan/UHS-PAK-S96/2021	betacoronavirus	EPI_ISL_2100506	2021-04-11	Asia	Pakistan	Lahore		Asia	Pakistan	Lahore	genome	29813	Human	60	Male	B.1.1.7	GRY	Quadram Institute Bioscience	2021-05-15
hCoV-19/Pakistan/UHS-PAK-S98/2021	betacoronavirus	EPI_ISL_2100507	2021-04-11	Asia	Pakistan	Lahore		Asia	Pakistan	Lahore	genome	29787	Human	55	Male	B.1.1.7	GRY	Quadram Institute Bioscience	2021-05-15
hCoV-19/Pakistan/UHS-PAK-S99/2021	betacoronavirus	EPI_ISL_2100508	2021-04-11	Asia	Pakistan	Lahore		Asia	Pakistan	Lahore	genome	29874	Human	unknown	unknown	B.1.1.7	GRY	Andersen lab at Scripps Research	2021-09-17
hCoV-19/Pakistan/IS-SEARCH-107997/2021	betacoronavirus	EPI_ISL_4268713	2021-04-16	Asia	Pakistan	Islamabad Capital Territory	Islamabad	Asia	Pakistan	Islamabad Capital Territory	genome	29873	Human	unknown	unknown	B.1.1.7	GRY	Andersen lab at Scripps Research	2021-09-17
hCoV-19/Pakistan/IS-SEARCH-107999/2021	betacoronavirus	EPI_ISL_4268720	2021-04-16	Asia	Pakistan	Islamabad Capital Territory	Islamabad	Asia	Pakistan	Islamabad Capital Territory	genome	29880	Human	unknown	unknown	B.1.1.7	GRY	Andersen lab at Scripps Research	2021-09-17
hCoV-19/Pakistan/IS-SEARCH-108006/2021	betacoronavirus	EPI_ISL_4268729	2021-04-16	Asia	Pakistan	Islamabad Capital Territory	Islamabad	Asia	Pakistan	Islamabad Capital Territory	genome	29798	Human	unknown	unknown	B.1.1.7	GRY	Andersen lab at Scripps Research	2021-09-17
hCoV-19/Pakistan/IS-SEARCH-108008/2021	betacoronavirus	EPI_ISL_4268735	2021-04-16	Asia	Pakistan	Islamabad Capital Territory	Islamabad	Asia	Pakistan	Islamabad Capital Territory	genome	29879	Human	unknown	unknown	B.1.1.7	GRY	Andersen lab at Scripps Research	2021-09-17
hCoV-19/Pakistan/IS-SEARCH-108009/2021	betacoronavirus	EPI_ISL_4268738	2021-04-16	Asia	Pakistan	Islamabad Capital Territory	Islamabad	Asia	Pakistan	Islamabad Capital Territory	genome	29886	Human	unknown	unknown	B.1.36.31	GH	Andersen lab at Scripps Research	2021-09-17
hCoV-19/Pakistan/IS-SEARCH-108013/2021	betacoronavirus	EPI_ISL_4268748	2021-04-16	Asia	Pakistan	Islamabad Capital Territory	Islamabad	Asia	Pakistan	Islamabad Capital Territory	genome	29881	Human	unknown	unknown	B.1.1.7	GRY	Andersen lab at Scripps Research	2021-09-17
hCoV-19/Pakistan/IS-SEARCH-108014/2021	betacoronavirus	EPI_ISL_4268752	2021-04-16	Asia	Pakistan	Islamabad Capital Territory	Islamabad	Asia	Pakistan	Islamabad Capital Territory	genome	29872	Human	unknown	unknown	B.1.1.7	GRY	Andersen lab at Scripps Research	2021-09-17
hCoV-19/Pakistan/IS-SEARCH-108017/2021	betacoronavirus	EPI_ISL_4268758	2021-04-16	Asia	Pakistan	Islamabad Capital Territory	Islamabad	Asia	Pakistan	Islamabad Capital Territory	genome	29882	Human	unknown	unknown	B.1.1.7	GRY	Andersen lab at Scripps Research	2021-09-17
hCoV-19/Pakistan/IS-SEARCH-108018/2021	betacoronavirus	EPI_ISL_4268761	2021-04-16	Asia	Pakistan	Islamabad Capital Territory	Islamabad	Asia	Pakistan	Islamabad Capital Territory	genome	29882	Human	unknown	unknown	B.1.1.7	GRY	Andersen lab at Scripps Research	2021-09-17
hCoV-19/Pakistan/IS-SEARCH-108020/2021	betacoronavirus	EPI_ISL_4268767	2021-04-16	Asia	Pakistan	Islamabad Capital Territory	Islamabad	Asia	Pakistan	Islamabad Capital Territory	genome	29875	Human	unknown	unknown	B.1.1.7	GRY	Andersen lab at Scripps Research	2021-09-17
hCoV-19/Pakistan/IS-SEARCH-108024/2021	betacoronavirus	EPI_ISL_4268770	2021-04-16	Asia	Pakistan	Islamabad Capital Territory	Islamabad	Asia	Pakistan	Islamabad Capital Territory	genome	29880	Human	unknown	unknown	B.1.1.7	GRY	Andersen lab at Scripps Research	2021-09-17
hCoV-19/Pakistan/IS-SEARCH-108025/2021	betacoronavirus	EPI_ISL_4268774	2021-04-16	Asia	Pakistan	Islamabad Capital Territory	Islamabad	Asia	Pakistan	Islamabad Capital Territory	genome	29880	Human	unknown	unknown	B.1.1.7	GRY	Andersen lab at Scripps Research	2021-09-17
hCoV-19/Pakistan/IS-SEARCH-108027/2021	betacoronavirus	EPI_ISL_4268777	2021-04-16	Asia	Pakistan	Islamabad Capital Territory	Islamabad	Asia	Pakistan	Islamabad Capital Territory	genome	29880	Human	unknown	unknown	B.1.1.7	GRY	Andersen lab at Scripps Research	2021-09-17
hCoV-19/Pakistan/IS-SEARCH-108030/2021	betacoronavirus	EPI_ISL_4268788	2021-04-16	Asia	Pakistan	Islamabad Capital Territory	Islamabad	Asia	Pakistan	Islamabad Capital Territory	genome	29879	Human	unknown	unknown	B.1.1.7	GRY	Andersen lab at Scripps Research	2021-09-17
hCoV-19/Pakistan/IS-SEARCH-108031/2021	betacoronavirus	EPI_ISL_4268792	2021-04-16	Asia	Pakistan	Islamabad Capital Territory	Islamabad	Asia	Pakistan	Islamabad Capital Territory	genome	29882	Human	unknown	unknown	B.1.1.7	GRY	Andersen lab at Scripps Research	2021-09-17
hCoV-19/Pakistan/IS-SEARCH-108039/2021	betacoronavirus	EPI_ISL_4268802	2021-04-16	Asia	Pakistan	Islamabad Capital Territory	Islamabad	Asia	Pakistan	Islamabad Capital Territory	genome	29882	Human	unknown	unknown	B.1.1.7	GRY	Andersen lab at Scripps Research	2021-09-17
hCoV-19/Pakistan/IS-SEARCH-108043/2021	betacoronavirus	EPI_ISL_4268807	2021-04-16	Asia	Pakistan	Islamabad Capital Territory	Islamabad	Asia	Pakistan	Islamabad Capital Territory	genome	29798	Human	unknown	unknown	B.1.1.7	GRY	Andersen lab at Scripps Research	2021-09-17
hCoV-19/Pakistan/IS-SEARCH-108044/2021	betacoronavirus	EPI_ISL_4268810	2021-04-16	Asia	Pakistan	Islamabad Capital Territory	Islamabad	Asia	Pakistan	Islamabad Capital Territory	genome	29876	Human	unknown	unknown	B.1.1.7	GRY	Andersen lab at Scripps Research	2021-09-17
hCoV-19/Pakistan/IS-SEARCH-108045/2021	betacoronavirus	EPI_ISL_4268813	2021-04-16	Asia	Pakistan	Islamabad Capital Territory	Islamabad	Asia	Pakistan	Islamabad Capital Territory	genome	29863	Human	unknown	unknown	B.1.1.7	GRY	Andersen lab at Scripps Research	2021-09-17
hCoV-19/Pakistan/IS-SEARCH-108049/2021	betacoronavirus	EPI_ISL_4268819	2021-04-16	Asia	Pakistan	Islamabad Capital Territory	Islamabad	Asia	Pakistan	Islamabad Capital Territory	genome	29872	Human	unknown	unknown	B.1.1.7	GRY	Andersen lab at Scripps Research	2021-09-17
hCoV-19/Pakistan/IS-SEARCH-108051/2021	betacoronavirus	EPI_ISL_4268822	2021-04-16	Asia	Pakistan	Islamabad Capital Territory	Islamabad	Asia	Pakistan	Islamabad Capital Territory	genome	29848	Human	unknown	unknown	B.1.1.7	GR	Andersen lab at Scripps Research	2021-09-17
hCoV-19/Pakistan/IS-SEARCH-108052/2021	betacoronavirus	EPI_ISL_4268825	2021-04-16	Asia	Pakistan	Islamabad Capital Territory	Islamabad	Asia	Pakistan	Islamabad Capital Territory	genome	29869	Human	unknown	unknown	B.1.1.7	GRY	Andersen lab at Scripps Research	2021-09-17
hCoV-19/Pakistan/IS-SEARCH-107998/2021	betacoronavirus	EPI_ISL_4268716	2021-04-17	Asia	Pakistan	Islamabad Capital Territory	Islamabad	Asia	Pakistan	Islamabad Capital Territory	genome	29879	Human	unknown	unknown	B.1.1.7	GRY	Andersen lab at Scripps Research	2021-09-17
hCoV-19/Pakistan/IS-SEARCH-108007/2021	betacoronavirus	EPI_ISL_4268732	2021-04-17	Asia	Pakistan	Islamabad Capital Territory	Islamabad	Asia	Pakistan	Islamabad Capital Territory	genome	29880	Human	unknown	unknown	B.1.1.7	GRY	Andersen lab at Scripps Research	2021-09-17
hCoV-19/Pakistan/IS-SEARCH-108028/2021	betacoronavirus	EPI_ISL_4268780	2021-04-17	Asia	Pakistan	Islamabad Capital Territory	Islamabad	Asia	Pakistan	Islamabad Capital Territory	genome	29868	Human	unknown	unknown	B.1.1.7	GRY	Andersen lab at Scripps Research	2021-09-17
hCoV-19/Pakistan/IS-SEARCH-108038/2021	betacoronavirus	EPI_ISL_4268798	2021-04-17	Asia	Pakistan	Islamabad Capital Territory	Islamabad	Asia	Pakistan	Islamabad Capital Territory	genome	29882	Human	unknown	unknown	B.1.1.7	GRY	Andersen lab at Scripps Research	2021-09-17
hCoV-19/Pakistan/IS-SEARCH-108041/2021	betacoronavirus	EPI_ISL_4268805	2021-04-17	Asia	Pakistan	Islamabad Capital Territory	Islamabad	Asia	Pakistan	Islamabad Capital Territory	genome	29875	Human	unknown	unknown	B.1.1.7	GRY	Andersen lab at Scripps Research	2021-09-17
hCoV-19/Pakistan/IS-SEARCH-108083/2021	betacoronavirus	EPI_ISL_4268861	2021-04-21	Asia	Pakistan	Islamabad Capital Territory	Islamabad	Asia	Pakistan	Islamabad Capital Territory	genome	29880	Human	unknown	unknown	B.1.1.7	GRY	Andersen lab at Scripps Research	2021-09-17
hCoV-19/Pakistan/IS-SEARCH-108004/2021	betacoronavirus	EPI_ISL_4268726	2021-04-22	Asia	Pakistan	Islamabad Capital Territory	Islamabad	Asia	Pakistan	Islamabad Capital Territory	genome	29862	Human	unknown	unknown	B.1.1.7	GRY	Andersen lab at Scripps Research	2021-09-17
hCoV-19/Pakistan/IS-SEARCH-108011/2021	betacoronavirus	EPI_ISL_4268742	2021-04-22	Asia	Pakistan	Islamabad Capital Territory	Islamabad	Asia	Pakistan	Islamabad Capital Territory	genome	29871	Human	unknown	unknown	B.1.1.7	GRY	Andersen lab at Scripps Research	2021-09-17
hCoV-19/Pakistan/IS-SEARCH-108019/2021	betacoronavirus	EPI_ISL_4268764	2021-04-22	Asia	Pakistan	Islamabad Capital Territory	Islamabad	Asia	Pakistan	Islamabad Capital Territory	genome	29870	Human	unknown	unknown	B.1.1.7	GRY	Andersen lab at Scripps Research	2021-09-17
hCoV-19/Pakistan/IS-SEARCH-108046/2021	betacoronavirus	EPI_ISL_4268816	2021-04-22	Asia	Pakistan	Islamabad Capital Territory	Islamabad	Asia	Pakistan	Islamabad Capital Territory	genome	29867	Human	unknown	unknown	B.1.1.7	GRY	Andersen lab at Scripps Research	2021-09-17
hCoV-19/Pakistan/IS-SEARCH-108078/2021	betacoronavirus	EPI_ISL_4268846	2021-04-22	Asia	Pakistan	Islamabad Capital Territory	Islamabad	Asia	Pakistan	Islamabad Capital Territory	genome	29881	Human	unknown	unknown	B.1.1.7	GRY	Andersen lab at Scripps Research	2021-09-17
hCoV-19/Pakistan/IS-SEARCH-108079/2021	betacoronavirus	EPI_ISL_4268849	2021-04-22	Asia	Pakistan	Islamabad Capital Territory	Islamabad	Asia	Pakistan	Islamabad Capital Territory	genome	29880	Human	unknown	unknown	B.1.1.7	GRY	Andersen lab at Scripps Research	2021-09-17
hCoV-19/Pakistan/IS-SEARCH-108080/2021	betacoronavirus	EPI_ISL_4268852	2021-04-22	Asia	Pakistan	Islamabad Capital Territory	Islamabad	Asia	Pakistan	Islamabad Capital Territory	genome	29883	Human	unknown	unknown	B.1.1.7	GRY	Andersen lab at Scripps Research	2021-09-17
hCoV-19/Pakistan/IS-SEARCH-108081/2021	betacoronavirus	EPI_ISL_4268855	2021-04-22	Asia	Pakistan	Islamabad Capital Territory	Islamabad	Asia	Pakistan	Islamabad Capital Territory	genome	29867	Human	unknown	unknown	B.1.1.7	GRY	Andersen lab at Scripps Research	2021-09-17
hCoV-19/Pakistan/IS-SEARCH-108082/2021	betacoronavirus	EPI_ISL_4268858	2021-04-22	Asia	Pakistan	Islamabad Capital Territory	Islamabad	Asia	Pakistan	Islamabad Capital Territory	genome	29867	Human	unknown	unknown	B.1.1.7	GRY	Andersen lab at Scripps Research	2021-09-17
hCoV-19/Pakistan/IS-SEARCH-108084/2021	betacoronavirus	EPI_ISL_4268864	2021-04-22	Asia	Pakistan	Islamabad Capital Territory	Islamabad	Asia	Pakistan	Islamabad Capital Territory	genome	29874	Human	unknown	unknown	B.1.1.7	GRY	Andersen lab at Scripps Research	2021-09-17
hCoV-19/Pakistan/IS-SEARCH-108086/2021	betacoronavirus	EPI_ISL_4268867	2021-04-22	Asia	Pakistan	Islamabad Capital Territory	Islamabad	Asia	Pakistan	Islamabad Capital Territory	genome	29872	Human	unknown	unknown	B.1.1.7	GRY	Andersen lab at Scripps Research	2021-09-17
hCoV-19/Pakistan/IS-SEARCH-108088/2021	betacoronavirus	EPI_ISL_4268871	2021-04-22	Asia	Pakistan	Islamabad Capital Territory	Islamabad	Asia	Pakistan	Islamabad Capital Territory	genome	29881	Human	unknown	unknown	B.1.1.7	GRY	Andersen lab at Scripps Research	2021-09-17
hCoV-19/Pakistan/IS-SEARCH-108036/2021	betacoronavirus	EPI_ISL_4268795	2021-04-23	Asia	Pakistan	Islamabad Capital Territory	Islamabad	Asia	Pakistan	Islamabad Capital Territory	genome	29808	Human	12	Male	B.1.1.7	GRY	Provincial Public Health Reference Laboratory (PPHRL) P&SHD	2021-06-15
hCoV-19/Pakistan/PPHRL-AH44/2021	betacoronavirus	EPI_ISL_2543563	2021-04-25	Asia	Pakistan	Pakpattan		Asia	Pakistan	Pakpattan	genome	29722	Human	30	Male	B.1.351	GH	Department of Virology	2021-05-09
hCoV-19/Pakistan/NIH-S12/2021	betacoronavirus	EPI_ISL_1969995	2021-04-26	Asia	Pakistan	Islamabad		Asia	Pakistan	Islamabad	genome	29797	Human	68	Male	B.1.1.7	GR	Department of Virology	2021-05-09
hCoV-19/Pakistan/NIH-S13/2021	betacoronavirus	EPI_ISL_1969996	2021-04-26	Asia	Pakistan	Islamabad		Asia	Pakistan	Islamabad	genome	29798	Human	37	Male	B.1.1.7	GR	Department of Virology	2021-05-09
hCoV-19/Pakistan/NIH-S8/2021	betacoronavirus	EPI_ISL_1969992	2021-04-26	Asia	Pakistan	Islamabad		Asia	Pakistan	Islamabad	genome	29812	Human	43	Male	B.1.1.7	GRY	Provincial Public Health Reference Laboratory (PPHRL) P&SHD	2021-06-15
hCoV-19/Pakistan/PPHRL-AH62/2021	betacoronavirus	EPI_ISL_2544200	2021-04-29	Asia	Pakistan	Lahore		Asia	Pakistan	Lahore	genome	29779	Human	65	Female	B.1.1.7	GR	Quadram Institute Bioscience	2021-08-18
hCoV-19/Pakistan/UHS2-Pak-11/2021	betacoronavirus	EPI_ISL_3483762	2021-05-01	Asia	Pakistan	Lahore		Asia	Pakistan	Lahore	genome	29778	Human	61	Male	B.1.1.7	GRY	Quadram Institute Bioscience	2021-08-18
hCoV-19/Pakistan/UHS2-Pak-15/2021	betacoronavirus	EPI_ISL_3484030	2021-05-01	Asia	Pakistan	Lahore		Asia	Pakistan	Lahore	genome	29784	Human	55	Male	B.1.1.7	GRY	Quadram Institute Bioscience	2021-08-18
hCoV-19/Pakistan/UHS2-Pak-17/2021	betacoronavirus	EPI_ISL_3484032	2021-05-01	Asia	Pakistan	Lahore		Asia	Pakistan	Lahore	genome	29779	Human	50	Male	B.1.1.7	GR	Quadram Institute Bioscience	2021-08-18
hCoV-19/Pakistan/UHS2-Pak-19/2021	betacoronavirus	EPI_ISL_3484115	2021-05-01	Asia	Pakistan	Multan		Asia	Pakistan	Multan	genome	29778	Human	28	Female	B.1.1.7	GRY	Quadram Institute Bioscience	2021-08-18
hCoV-19/Pakistan/UHS2-Pak-21/2021	betacoronavirus	EPI_ISL_3483805	2021-05-01	Asia	Pakistan	Multan		Asia	Pakistan	Multan	genome	29780	Human	35	Female	B.1.1.7	GR	Quadram Institute Bioscience	2021-08-18
hCoV-19/Pakistan/UHS2-Pak-7/2021	betacoronavirus	EPI_ISL_3483827	2021-05-01	Asia	Pakistan	Multan		Asia	Pakistan	Multan	genome	29809	Human	26	Female	B.1.1	GR	Department of Virology	2021-05-28
hCoV-19/Pakistan/NIH-B10-S9/2021	betacoronavirus	EPI_ISL_2313082	2021-05-01	Asia	Pakistan	Islamabad		Asia	Pakistan	Islamabad	genome	29643	Human	12	Male	B.1.1	GR	Department of Virology	2021-05-28
hCoV-19/Pakistan/NIH-B10-S21/2021	betacoronavirus	EPI_ISL_2314809	2021-05-01	Asia	Pakistan	Islamabad		Asia	Pakistan	Islamabad	genome	29825	Human	60	Male	B.1.1.7	GRY	ProvincialÂ PublicÂ HealthÂ ReferenceÂ LaboratoryÂ (PPHRL)	2021-06-15
hCoV-19/Pakistan/PPHRL-AH39/2021	betacoronavirus	EPI_ISL_2543486	2021-05-01	Asia	Pakistan	Lahore		Asia	Pakistan	Lahore	genome	29779	Human	36	Female	B.1.1.7	GR	Quadram Institute Bioscience	2021-08-18
hCoV-19/Pakistan/UHS2-Pak-10/2021	betacoronavirus	EPI_ISL_3483761	2021-05-01	Asia	Pakistan	Lahore		Asia	Pakistan	Lahore	genome	29804	Human	38	Male	B.1.1.7	GRY	ProvincialÂ PublicÂ HealthÂ ReferenceÂ LaboratoryÂ (PPHRL)Â P&SHD	2021-06-15
hCoV-19/Pakistan/PPHRL-AH51/2021	betacoronavirus	EPI_ISL_2543917	2021-05-02	Asia	Pakistan	Okara		Asia	Pakistan	Okara	genome	29807	Human	33	Male	B.1.1.7	GRY	ProvincialÂ PublicÂ HealthÂ ReferenceÂ LaboratoryÂ (PPHRL)Â P&SHD	2021-06-15
hCoV-19/Pakistan/PPHRL-AH40/2021	betacoronavirus	EPI_ISL_2543487	2021-05-05	Asia	Pakistan	Lahore		Asia	Pakistan	Lahore	genome	29817	Human	20	Male	B.1.1.7	GRY	Provincial Public Health Reference Laboratory	2021-06-15
hCoV-19/Pakistan/PPHRL-AH36/2021	betacoronavirus	EPI_ISL_2543433	2021-05-06	Asia	Pakistan	Gujrat		Asia	Pakistan	Gujrat	genome	29876	Human	unknown	unknown	B.1.1.7	GRY	Andersen lab at Scripps Research	2021-09-17
hCoV-19/Pakistan/PB-SEARCH-108235/2021	betacoronavirus	EPI_ISL_4269127	2021-05-08	Asia	Pakistan	Punjab	Lahore	Asia	Pakistan	Punjab	genome	29882	Human	unknown	unknown	B.1.1.7	GRY	Andersen lab at Scripps Research	2021-09-17
hCoV-19/Pakistan/PB-SEARCH-108243/2021	betacoronavirus	EPI_ISL_4269131	2021-05-08	Asia	Pakistan	Punjab	Lahore	Asia	Pakistan	Punjab	genome	29807	Human	12	Female	B.1.1.7	GRY	Provincial Public Health Reference Laboratory (PPHRL) P&SHD	2021-06-15
hCoV-19/Pakistan/PPHRL-AH47/2021	betacoronavirus	EPI_ISL_2543613	2021-05-09	Asia	Pakistan	Alhore		Asia	Pakistan	Alhore	genome	29875	Human	unknown	unknown	B.1.1.7	GRY	Andersen lab at Scripps Research	2021-09-17
hCoV-19/Pakistan/PB-SEARCH-108239/2021	betacoronavirus	EPI_ISL_4269129	2021-05-10	Asia	Pakistan	Punjab	Lahore	Asia	Pakistan	Punjab	genome	29703	Human	34	Male	B.1.351	GH	Department of Virology	2021-05-28
hCoV-19/Pakistan/NIH-B10-S20/2021	betacoronavirus	EPI_ISL_2314185	2021-05-15	Asia	Pakistan	Rawalpindi		Asia	Pakistan	Rawalpindi	genome	29803	Human	27	Female	B.1.351	GH	Department of Virology	2021-05-28
hCoV-19/Pakistan/NIH-B10-S11/2021	betacoronavirus	EPI_ISL_2313084	2021-05-16	Asia	Pakistan	Islamabad		Asia	Pakistan	Islamabad	genome	29870	Human	8	Female	B.1.351	GH	Department of Virology	2021-07-11
hCoV-19/Pakistan/NIH-B10-S3/2021	betacoronavirus	EPI_ISL_2894975	2021-05-16	Asia	Pakistan	Rawalpindi		Asia	Pakistan	Rawalpindi	genome	29816	Human	24	Female	B.1.351	GH	Department of Virology	2021-09-23
hCoV-19/Pakistan/NIH-B18-S16/2021	betacoronavirus	EPI_ISL_4458436	2021-05-16	Asia	Pakistan	Islamabad		Asia	Pakistan	Islamabad	genome	29875	Human	unknown	unknown	B.1.1.7	GRY	Andersen lab at Scripps Research	2021-09-17
hCoV-19/Pakistan/PB-SEARCH-108244/2021	betacoronavirus	EPI_ISL_4269132	2021-05-16	Asia	Pakistan	Punjab	Lahore	Asia	Pakistan	Punjab	genome	29806	Human	25	Male	B.1.1.7	GRY	Provincial Public Health Reference Laboratory (PPHRL)	2021-06-15
hCoV-19/Pakistan/PPHRL-AH37/2021	betacoronavirus	EPI_ISL_2543474	2021-05-16	Asia	Pakistan	Lahore		Asia	Pakistan	Lahore	genome	29816	Human	unknown	Female	B.1.351	GH	Department of Virology	2021-09-23
hCoV-19/Pakistan/NIH-B18-S14/2021	betacoronavirus	EPI_ISL_4458435	2021-05-17	Asia	Pakistan	Islamabad		Asia	Pakistan	Islamabad	genome	29872	Human	unknown	unknown	B.1.1.7	GRY	Andersen lab at Scripps Research	2021-09-17
hCoV-19/Pakistan/PB-SEARCH-108234/2021	betacoronavirus	EPI_ISL_4269126	2021-05-17	Asia	Pakistan	Punjab	Lahore	Asia	Pakistan	Punjab	genome	29881	Human	unknown	unknown	B.1.1.7	GRY	Andersen lab at Scripps Research	2021-09-17
hCoV-19/Pakistan/PB-SEARCH-108241/2021	betacoronavirus	EPI_ISL_4269130	2021-05-17	Asia	Pakistan	Punjab	Lahore	Asia	Pakistan	Punjab	genome	29816	Human	18	Female	B.1.1.7	GRY	Provincial Public Health Reference Laboratory (PPHRL) P&SHD	2021-06-15
hCoV-19/Pakistan/PPHRL-AH46/2021	betacoronavirus	EPI_ISL_2543612	2021-05-17	Asia	Pakistan	Nankana		Asia	Pakistan	Nankana	genome	29828	Human	30	Male	AY.102	GK	Department of Virology	2021-09-08
hCoV-19/Pakistan/NIH-B16-S14/2021	betacoronavirus	EPI_ISL_4018911	2021-05-20	Asia	Pakistan	Islamabad		Asia	Pakistan	Islamabad	genome	29838	Human	38	Female	B.1.617.2	GK	Department of Virology	2021-06-07
hCoV-19/Pakistan/NIH-Sam1/2021	betacoronavirus	EPI_ISL_2434174	2021-05-22	Asia	Pakistan	Islamabad		Asia	Pakistan	Islamabad	genome	29822	Human	unknown	Male	B.1.617.2	GK	Provincial Public Health Reference Laboratory (PPHRL) P&SHD	2021-06-15
hCoV-19/Pakistan/PPHRL-AH49/2021	betacoronavirus	EPI_ISL_2543667	2021-05-22	Asia	Pakistan	Lahore		Asia	Pakistan	Lahore	genome	29807	Human	41	Male	B.1.617.2	GK	Department of Virology	2021-06-07
hCoV-19/Pakistan/NIH-Sam14/2021	betacoronavirus	EPI_ISL_2438666	2021-05-24	Asia	Pakistan	Peshawar		Asia	Pakistan	Peshawar	genome	29779	Human	68	Male	B.1.1.7	GR	Quadram Institute Bioscience	2021-08-18
hCoV-19/Pakistan/UHS2-Pak-30/2021	betacoronavirus	EPI_ISL_3484094	2021-05-24	Asia	Pakistan	Multan		Asia	Pakistan	Multan	genome	29778	Human	49	Male	B.1.1.7	GR	Quadram Institute Bioscience	2021-08-18
hCoV-19/Pakistan/UHS2-Pak-36/2021	betacoronavirus	EPI_ISL_3484130	2021-05-24	Asia	Pakistan	Multan		Asia	Pakistan	Multan	genome	29779	Human	50	Male	B.1.1.7	GR	Quadram Institute Bioscience	2021-08-18
hCoV-19/Pakistan/UHS2-Pak-39/2021	betacoronavirus	EPI_ISL_3484128	2021-05-24	Asia	Pakistan	Multan		Asia	Pakistan	Multan	genome	29778	Human	65	Male	B.1.1.7	GRY	Quadram Institute Bioscience	2021-08-18
hCoV-19/Pakistan/UHS2-Pak-40/2021	betacoronavirus	EPI_ISL_3484156	2021-05-24	Asia	Pakistan	Multan		Asia	Pakistan	Multan	genome	29873	Human	unknown	unknown	B.1.1.7	GRY	Andersen lab at Scripps Research	2021-09-17
hCoV-19/Pakistan/IS-SEARCH-108060/2021	betacoronavirus	EPI_ISL_4268828	2021-05-25	Asia	Pakistan	Islamabad Capital Territory	Islamabad	Asia	Pakistan	Islamabad Capital Territory	genome	29884	Human	unknown	unknown	B.1.1.7	GRY	Andersen lab at Scripps Research	2021-09-17
hCoV-19/Pakistan/IS-SEARCH-108068/2021	betacoronavirus	EPI_ISL_4268831	2021-05-26	Asia	Pakistan	Islamabad Capital Territory	Islamabad	Asia	Pakistan	Islamabad Capital Territory	genome	29836	Human	61	Male	B.1.351	GH	Department of Virology	2021-06-30
hCoV-19/Pakistan/NIH-B12-S14/2021	betacoronavirus	EPI_ISL_2757747	2021-05-26	Asia	Pakistan	Karachi		Asia	Pakistan	Karachi	genome	29820	Human	44	Female	B.1.351	GH	Department of Virology	2021-06-30
hCoV-19/Pakistan/NIH-B12-S21/2021	betacoronavirus	EPI_ISL_2757753	2021-05-26	Asia	Pakistan	Karachi		Asia	Pakistan	Karachi	genome	29814	Human	30	Female	B.1.351	GH	Department of Virology	2021-06-07
hCoV-19/Pakistan/NIH-Sam2/2021	betacoronavirus	EPI_ISL_2434247	2021-05-26	Asia	Pakistan	Azad Kashmir		Asia	Pakistan	Azad Kashmir	genome	29824	Human	74	Male	B.1.1.7	GRY	Department of Virology	2021-06-07
hCoV-19/Pakistan/NIH-Sam6/2021	betacoronavirus	EPI_ISL_2434977	2021-05-26	Asia	Pakistan	Azad Kashmir		Asia	Pakistan	Azad Kashmir	genome	29806	Human	56	Male	B.1.1.7	GR	Quadram Institute Bioscience	2021-08-18
hCoV-19/Pakistan/UHS2-Pak-52/2021	betacoronavirus	EPI_ISL_3484155	2021-05-26	Asia	Pakistan	Multan		Asia	Pakistan	Multan	genome	29779	Human	30	Female	B.1.1.7	GRY	Quadram Institute Bioscience	2021-08-18
hCoV-19/Pakistan/UHS2-Pak-54/2021	betacoronavirus	EPI_ISL_3483818	2021-05-26	Asia	Pakistan	Multan		Asia	Pakistan	Multan	genome	29778	Human	26	Male	B.1.1.7	GR	Quadram Institute Bioscience	2021-08-18
hCoV-19/Pakistan/UHS2-Pak-55/2021	betacoronavirus	EPI_ISL_3484135	2021-05-26	Asia	Pakistan	Multan		Asia	Pakistan	Multan	genome	29779	Human	24	Male	B.1.1.7	GR	Quadram Institute Bioscience	2021-08-18
hCoV-19/Pakistan/UHS2-Pak-56/2021	betacoronavirus	EPI_ISL_3484151	2021-05-26	Asia	Pakistan	Multan		Asia	Pakistan	Multan	genome	29880	Human	unknown	unknown	B.1.1.7	GRY	Andersen lab at Scripps Research	2021-09-17
hCoV-19/Pakistan/IS-SEARCH-108075/2021	betacoronavirus	EPI_ISL_4268837	2021-05-27	Asia	Pakistan	Islamabad Capital Territory	Islamabad	Asia	Pakistan	Islamabad Capital Territory	genome	29847	Human	24	Female	B.1.351	GH	Department of Virology	2021-06-30
hCoV-19/Pakistan/NIH-B12-S15/2021	betacoronavirus	EPI_ISL_2757748	2021-05-27	Asia	Pakistan	Karachi		Asia	Pakistan	Karachi	genome	29834	Human	55	Male	B.1.351	GH	Department of Virology	2021-06-30
hCoV-19/Pakistan/NIH-B12-S17/2021	betacoronavirus	EPI_ISL_2757750	2021-05-27	Asia	Pakistan	Karachi		Asia	Pakistan	Karachi	genome	29835	Human	26	Male	B.1.351	GH	Department of Virology	2021-06-30
hCoV-19/Pakistan/NIH-B12-S18/2021	betacoronavirus	EPI_ISL_2757751	2021-05-27	Asia	Pakistan	Karachi		Asia	Pakistan	Karachi	genome	29763	Human	24	Female	B.1.1.7	GRY	Quadram Institute Bioscience	2021-08-18
hCoV-19/Pakistan/UHS2-Pak-25/2021	betacoronavirus	EPI_ISL_3483817	2021-05-27	Asia	Pakistan	Multan		Asia	Pakistan	Multan	genome	29779	Human	36	Male	B.1.1.7	GR	Quadram Institute Bioscience	2021-08-18
hCoV-19/Pakistan/UHS2-Pak-44/2021	betacoronavirus	EPI_ISL_3484132	2021-05-27	Asia	Pakistan	Multan		Asia	Pakistan	Multan	genome	29779	Human	70	Male	B.1.1.7	GRY	Quadram Institute Bioscience	2021-08-18
hCoV-19/Pakistan/UHS2-Pak-46/2021	betacoronavirus	EPI_ISL_3484123	2021-05-27	Asia	Pakistan	Multan		Asia	Pakistan	Multan	genome	29880	Human	unknown	unknown	B.1.1.7	GRY	Andersen lab at Scripps Research	2021-09-17
hCoV-19/Pakistan/IS-SEARCH-108076/2021	betacoronavirus	EPI_ISL_4268840	2021-05-28	Asia	Pakistan	Islamabad Capital Territory	Islamabad	Asia	Pakistan	Islamabad Capital Territory	genome	29882	Human	unknown	unknown	B.1.1.7	GRY	Andersen lab at Scripps Research	2021-09-17
hCoV-19/Pakistan/IS-SEARCH-108077/2021	betacoronavirus	EPI_ISL_4268843	2021-05-28	Asia	Pakistan	Islamabad Capital Territory	Islamabad	Asia	Pakistan	Islamabad Capital Territory	genome	29823	Human	30	Male	B.1.351	GH	Department of Virology	2021-06-30
hCoV-19/Pakistan/NIH-B12-S22/2021	betacoronavirus	EPI_ISL_2757754	2021-05-28	Asia	Pakistan	Karachi		Asia	Pakistan	Karachi	genome	29778	Human	54	Male	B.1.1.7	GRY	Quadram Institute Bioscience	2021-08-18
hCoV-19/Pakistan/UHS2-Pak-27/2021	betacoronavirus	EPI_ISL_3484158	2021-05-28	Asia	Pakistan	Multan		Asia	Pakistan	Multan	genome	29807	Human	38	Female	B.1.1.7	GR	Quadram Institute Bioscience	2021-08-18
hCoV-19/Pakistan/UHS2-Pak-28/2021	betacoronavirus	EPI_ISL_3483820	2021-05-28	Asia	Pakistan	Multan		Asia	Pakistan	Multan	genome	29779	Human	46	Male	B.1.1.7	GRY	Quadram Institute Bioscience	2021-08-18
hCoV-19/Pakistan/UHS2-Pak-29/2021	betacoronavirus	EPI_ISL_3484126	2021-05-28	Asia	Pakistan	Multan		Asia	Pakistan	Multan	genome	29769	Human	44	Male	B.1.1.7	GRY	Quadram Institute Bioscience	2021-08-18
hCoV-19/Pakistan/UHS2-Pak-31/2021	betacoronavirus	EPI_ISL_3484117	2021-05-28	Asia	Pakistan	Multan		Asia	Pakistan	Multan	genome	29781	Human	45	Female	B.1.1.7	GR	Quadram Institute Bioscience	2021-08-18
hCoV-19/Pakistan/UHS2-Pak-32/2021	betacoronavirus	EPI_ISL_3483810	2021-05-28	Asia	Pakistan	Multan		Asia	Pakistan	Multan	genome	29779	Human	30	Female	B.1.1.7	GR	Quadram Institute Bioscience	2021-08-18
hCoV-19/Pakistan/UHS2-Pak-43/2021	betacoronavirus	EPI_ISL_3483806	2021-05-28	Asia	Pakistan	Multan		Asia	Pakistan	Multan	genome	29779	Human	37	Female	B.1.1.7	GR	Quadram Institute Bioscience	2021-08-18
hCoV-19/Pakistan/UHS2-Pak-45/2021	betacoronavirus	EPI_ISL_3483808	2021-05-28	Asia	Pakistan	Multan		Asia	Pakistan	Multan	genome	29843	Human	24	Male	B.1.1	GR	Department of Virology	2021-06-07
hCoV-19/Pakistan/NIH-Sam11/2021	betacoronavirus	EPI_ISL_2438599	2021-05-29	Asia	Pakistan	Islamabad		Asia	Pakistan	Islamabad	genome	29836	Human	32	Male	B.1.617.2	GK	Department of Virology	2021-06-30
hCoV-19/Pakistan/NIH-B12-S11/2021	betacoronavirus	EPI_ISL_2757744	2021-05-31	Asia	Pakistan	Islamabad		Asia	Pakistan	Islamabad	genome	29835	Human	61	Male	B.1.351	GH	Department of Virology	2021-06-30
hCoV-19/Pakistan/NIH-B12-S12/2021	betacoronavirus	EPI_ISL_2757745	2021-05-31	Asia	Pakistan	Dera Ismail Khan		Asia	Pakistan	Dera Ismail Khan	genome	29817	Human	26	Female	B.1.617.2	GK	Provincial Public Health Reference Laboratory (PPHRL)	2021-08-12
hCoV-19/Pakistan/PPHRL-AH076/2021	betacoronavirus	EPI_ISL_3373680	2021-05-31	Asia	Pakistan	Rahimyar Khan		Asia	Pakistan	Rahimyar Khan	genome	29793	Human	54	Male	B.1.1.7	GR	Quadram Institute Bioscience	2021-08-18
hCoV-19/Pakistan/UHS2-Pak-23/2021	betacoronavirus	EPI_ISL_3484141	2021-05-31	Asia	Pakistan	Multan		Asia	Pakistan	Multan	genome	29779	Human	66	Male	B.1.1.7	GR	Quadram Institute Bioscience	2021-08-18
hCoV-19/Pakistan/UHS2-Pak-42/2021	betacoronavirus	EPI_ISL_3484140	2021-05-31	Asia	Pakistan	Multan		Asia	Pakistan	Multan	genome	29779	Human	unknown	Female	B.1.1.7	GR	Quadram Institute Bioscience	2021-08-18
hCoV-19/Pakistan/UHS2-Pak-100/2021	betacoronavirus	EPI_ISL_3483959	2021-06-01	Asia	Pakistan	Sialkot		Asia	Pakistan	Sialkot	genome	29779	Human	unknown	Male	B.1.1.7	GRY	Quadram Institute Bioscience	2021-08-18
hCoV-19/Pakistan/UHS2-Pak-102/2021	betacoronavirus	EPI_ISL_3484285	2021-06-01	Asia	Pakistan	Sialkot		Asia	Pakistan	Sialkot	genome	29778	Human	28	Female	B.1.1.7	GRY	Quadram Institute Bioscience	2021-08-18
hCoV-19/Pakistan/UHS2-Pak-112/2021	betacoronavirus	EPI_ISL_3483859	2021-06-01	Asia	Pakistan	Okara		Asia	Pakistan	Okara	genome	29779	Human	27	Male	B.1.1.7	GR	Quadram Institute Bioscience	2021-08-18
hCoV-19/Pakistan/UHS2-Pak-114/2021	betacoronavirus	EPI_ISL_3484046	2021-06-01	Asia	Pakistan	Lahore		Asia	Pakistan	Lahore	genome	29765	Human	24	Female	B.1.1.7	GRY	Quadram Institute Bioscience	2021-08-18
hCoV-19/Pakistan/UHS2-Pak-121/2021	betacoronavirus	EPI_ISL_3483934	2021-06-01	Asia	Pakistan	Sheikhupura		Asia	Pakistan	Sheikhupura	genome	29763	Human	56	Male	B.1.1.7	GRY	Quadram Institute Bioscience	2021-08-18
hCoV-19/Pakistan/UHS2-Pak-122/2021	betacoronavirus	EPI_ISL_3484044	2021-06-01	Asia	Pakistan	Lahore		Asia	Pakistan	Lahore	genome	29764	Human	33	Male	B.1.351	GH	Quadram Institute Bioscience	2021-08-18
hCoV-19/Pakistan/UHS2-Pak-123/2021	betacoronavirus	EPI_ISL_3484066	2021-06-01	Asia	Pakistan	Lahore		Asia	Pakistan	Lahore	genome	29792	Human	21	Male	B.1.1.7	GRY	Quadram Institute Bioscience	2021-08-18
hCoV-19/Pakistan/UHS2-Pak-124/2021	betacoronavirus	EPI_ISL_3484272	2021-06-01	Asia	Pakistan	Sheikhupura		Asia	Pakistan	Sheikhupura	genome	29779	Human	55	Male	B.1.1.7	GRY	Quadram Institute Bioscience	2021-08-18
hCoV-19/Pakistan/UHS2-Pak-125/2021	betacoronavirus	EPI_ISL_3484075	2021-06-01	Asia	Pakistan	Lahore		Asia	Pakistan	Lahore	genome	29764	Human	65	Male	B.1.351	GH	Quadram Institute Bioscience	2021-08-18
hCoV-19/Pakistan/UHS2-Pak-126/2021	betacoronavirus	EPI_ISL_3483979	2021-06-01	Asia	Pakistan	Fateh Garh		Asia	Pakistan	Fateh Garh	genome	29783	Human	27	Male	B.1.1.7	GRY	Quadram Institute Bioscience	2021-08-18
hCoV-19/Pakistan/UHS2-Pak-127/2021	betacoronavirus	EPI_ISL_3484023	2021-06-01	Asia	Pakistan	Kot Bela		Asia	Pakistan	Kot Bela	genome	29779	Human	70	Male	B.1.1.7	GRY	Quadram Institute Bioscience	2021-08-18
hCoV-19/Pakistan/UHS2-Pak-128/2021	betacoronavirus	EPI_ISL_3483972	2021-06-01	Asia	Pakistan	Bhakkar		Asia	Pakistan	Bhakkar	genome	29788	Human	60	Male	B.1.1.7	GRY	Quadram Institute Bioscience	2021-08-18
hCoV-19/Pakistan/UHS2-Pak-129/2021	betacoronavirus	EPI_ISL_3483970	2021-06-01	Asia	Pakistan	Bhakkar		Asia	Pakistan	Bhakkar	genome	29750	Human	58	Male	B.1.1.7	GRY	Quadram Institute Bioscience	2021-08-18
hCoV-19/Pakistan/UHS2-Pak-130/2021	betacoronavirus	EPI_ISL_3484072	2021-06-01	Asia	Pakistan	Lahore		Asia	Pakistan	Lahore	genome	29774	Human	47	Male	B.1.1.7	GRY	Quadram Institute Bioscience	2021-08-18
hCoV-19/Pakistan/UHS2-Pak-131/2021	betacoronavirus	EPI_ISL_3484021	2021-06-01	Asia	Pakistan	Kasur		Asia	Pakistan	Kasur	genome	29750	Human	37	Male	B.1.1.7	GRY	Quadram Institute Bioscience	2021-08-18
hCoV-19/Pakistan/UHS2-Pak-132/2021	betacoronavirus	EPI_ISL_3484058	2021-06-01	Asia	Pakistan	Lahore		Asia	Pakistan	Lahore	genome	29791	Human	80	Male	B.1.1.7	GRY	Quadram Institute Bioscience	2021-08-18
hCoV-19/Pakistan/UHS2-Pak-133/2021	betacoronavirus	EPI_ISL_3484055	2021-06-01	Asia	Pakistan	Lahore		Asia	Pakistan	Lahore	genome	29776	Human	45	Male	B.1.1.7	GRY	Quadram Institute Bioscience	2021-08-18
hCoV-19/Pakistan/UHS2-Pak-134/2021	betacoronavirus	EPI_ISL_3483977	2021-06-01	Asia	Pakistan	Faisalabad		Asia	Pakistan	Faisalabad	genome	29781	Human	32	Female	B.1.1.7	GRY	Quadram Institute Bioscience	2021-08-18
hCoV-19/Pakistan/UHS2-Pak-135/2021	betacoronavirus	EPI_ISL_3483739	2021-06-01	Asia	Pakistan	Hydeabad		Asia	Pakistan	Hydeabad	genome	29608	Human	35	Male	B.1.1.7	GRY	Quadram Institute Bioscience	2021-08-18
hCoV-19/Pakistan/UHS2-Pak-137/2021	betacoronavirus	EPI_ISL_3484274	2021-06-01	Asia	Pakistan	Sheikhupura		Asia	Pakistan	Sheikhupura	genome	29774	Human	80	Female	B.1.1.7	GRY	Quadram Institute Bioscience	2021-08-18
hCoV-19/Pakistan/UHS2-Pak-138/2021	betacoronavirus	EPI_ISL_3483936	2021-06-01	Asia	Pakistan	Sheikhupura		Asia	Pakistan	Sheikhupura	genome	29809	Human	70	Female	B.1.1.7	GRY	Quadram Institute Bioscience	2021-08-18
hCoV-19/Pakistan/UHS2-Pak-139/2021	betacoronavirus	EPI_ISL_3483772	2021-06-01	Asia	Pakistan	Lahore		Asia	Pakistan	Lahore	genome	29758	Human	70	Female	B.1.1.7	GRY	Quadram Institute Bioscience	2021-08-18
hCoV-19/Pakistan/UHS2-Pak-148/2021	betacoronavirus	EPI_ISL_3483908	2021-06-01	Asia	Pakistan	Rahim Yar Khan		Asia	Pakistan	Rahim Yar Khan	genome	29763	Human	14	Female	B.1.1.7	GRY	Quadram Institute Bioscience	2021-08-18
hCoV-19/Pakistan/UHS2-Pak-156/2021	betacoronavirus	EPI_ISL_3483906	2021-06-01	Asia	Pakistan	Rahim Yar Khan		Asia	Pakistan	Rahim Yar Khan	genome	29784	Human	40	Female	B.1.1.7	GRY	Quadram Institute Bioscience	2021-08-18
hCoV-19/Pakistan/UHS2-Pak-164/2021	betacoronavirus	EPI_ISL_3483933	2021-06-01	Asia	Pakistan	Rahim Yar Khan		Asia	Pakistan	Rahim Yar Khan	genome	29778	Human	12	Male	B.1.1.7	GRY	Quadram Institute Bioscience	2021-08-18
hCoV-19/Pakistan/UHS2-Pak-165/2021	betacoronavirus	EPI_ISL_3484261	2021-06-01	Asia	Pakistan	Rahim Yar Khan		Asia	Pakistan	Rahim Yar Khan	genome	29770	Human	unknown	Male	B.1.1.7	GR	Quadram Institute Bioscience	2021-08-18
hCoV-19/Pakistan/UHS2-Pak-167/2021	betacoronavirus	EPI_ISL_3484263	2021-06-01	Asia	Pakistan	Rahim Yar Khan		Asia	Pakistan	Rahim Yar Khan	genome	29781	Human	unknown	Male	B.1.1.7	GR	Quadram Institute Bioscience	2021-08-18
hCoV-19/Pakistan/UHS2-Pak-176/2021	betacoronavirus	EPI_ISL_3484259	2021-06-01	Asia	Pakistan	Rahim Yar Khan		Asia	Pakistan	Rahim Yar Khan	genome	29779	Human	55	Male	B.1.1.7	GR	Quadram Institute Bioscience	2021-08-18
hCoV-19/Pakistan/UHS2-Pak-445/2021	betacoronavirus	EPI_ISL_3484212	2021-06-01	Asia	Pakistan	Multan		Asia	Pakistan	Multan	genome	29805	Human	48	Male	B.1.1.7	GRY	Quadram Institute Bioscience	2021-08-18
hCoV-19/Pakistan/UHS2-Pak-71/2021	betacoronavirus	EPI_ISL_3484279	2021-06-01	Asia	Pakistan	Sialkot		Asia	Pakistan	Sialkot	genome	29778	Human	45	Female	B.1.1.7	GR	Quadram Institute Bioscience	2021-08-18
hCoV-19/Pakistan/UHS2-Pak-73/2021	betacoronavirus	EPI_ISL_3483942	2021-06-01	Asia	Pakistan	Sialkot		Asia	Pakistan	Sialkot	genome	29787	Human	46	Female	B.1.1.7	GRY	Quadram Institute Bioscience	2021-08-18
hCoV-19/Pakistan/UHS2-Pak-74/2021	betacoronavirus	EPI_ISL_3483940	2021-06-01	Asia	Pakistan	Sialkot		Asia	Pakistan	Sialkot	genome	29802	Human	unknown	Male	B.1.1.7	GRY	Quadram Institute Bioscience	2021-08-18
hCoV-19/Pakistan/UHS2-Pak-77/2021	betacoronavirus	EPI_ISL_3484288	2021-06-01	Asia	Pakistan	Sialkot		Asia	Pakistan	Sialkot	genome	29785	Human	unknown	Male	B.1.617.2	GK	Quadram Institute Bioscience	2021-08-18
hCoV-19/Pakistan/UHS2-Pak-81/2021	betacoronavirus	EPI_ISL_3484314	2021-06-01	Asia	Pakistan	Sialkot		Asia	Pakistan	Sialkot	genome	29782	Human	unknown	Male	B.1.1.7	GRY	Quadram Institute Bioscience	2021-08-18
hCoV-19/Pakistan/UHS2-Pak-83/2021	betacoronavirus	EPI_ISL_3484310	2021-06-01	Asia	Pakistan	Sialkot		Asia	Pakistan	Sialkot	genome	29779	Human	unknown	Male	B.1.1.7	GRY	Quadram Institute Bioscience	2021-08-18
hCoV-19/Pakistan/UHS2-Pak-84/2021	betacoronavirus	EPI_ISL_3484323	2021-06-01	Asia	Pakistan	Sialkot		Asia	Pakistan	Sialkot	genome	29778	Human	unknown	Male	B.1.1.7	GRY	Quadram Institute Bioscience	2021-08-18
hCoV-19/Pakistan/UHS2-Pak-86/2021	betacoronavirus	EPI_ISL_3484294	2021-06-01	Asia	Pakistan	Sialkot		Asia	Pakistan	Sialkot	genome	29779	Human	unknown	Male	B.1.1.7	GRY	Quadram Institute Bioscience	2021-08-18
hCoV-19/Pakistan/UHS2-Pak-87/2021	betacoronavirus	EPI_ISL_3484316	2021-06-01	Asia	Pakistan	Sialkot		Asia	Pakistan	Sialkot	genome	29779	Human	unknown	Female	B.1.1.7	GRY	Quadram Institute Bioscience	2021-08-18
hCoV-19/Pakistan/UHS2-Pak-88/2021	betacoronavirus	EPI_ISL_3483949	2021-06-01	Asia	Pakistan	Sialkot		Asia	Pakistan	Sialkot	genome	29786	Human	unknown	Female	B.1.1.7	GRY	Quadram Institute Bioscience	2021-08-18
hCoV-19/Pakistan/UHS2-Pak-90/2021	betacoronavirus	EPI_ISL_3483954	2021-06-01	Asia	Pakistan	Sialkot		Asia	Pakistan	Sialkot	genome	29778	Human	unknown	Female	B.1.1.7	GR	Quadram Institute Bioscience	2021-08-18
hCoV-19/Pakistan/UHS2-Pak-91/2021	betacoronavirus	EPI_ISL_3483961	2021-06-01	Asia	Pakistan	Sialkot		Asia	Pakistan	Sialkot	genome	29803	Human	unknown	Female	B.1.1.7	GRY	Quadram Institute Bioscience	2021-08-18
hCoV-19/Pakistan/UHS2-Pak-94/2021	betacoronavirus	EPI_ISL_3483945	2021-06-01	Asia	Pakistan	Sialkot		Asia	Pakistan	Sialkot	genome	29779	Human	unknown	Male	B.1.1.7	GRY	Quadram Institute Bioscience	2021-08-18
hCoV-19/Pakistan/UHS2-Pak-96/2021	betacoronavirus	EPI_ISL_3484302	2021-06-01	Asia	Pakistan	Sialkot		Asia	Pakistan	Sialkot	genome	29779	Human	unknown	Female	B.1.1.7	GRY	Quadram Institute Bioscience	2021-08-18
hCoV-19/Pakistan/UHS2-Pak-99/2021	betacoronavirus	EPI_ISL_3483952	2021-06-01	Asia	Pakistan	Sialkot		Asia	Pakistan	Sialkot	genome	29836	Human	unknown	Male	B.1.351	GH	Department of Virology	2021-06-30
hCoV-19/Pakistan/NIH-B12-S2/2021	betacoronavirus	EPI_ISL_2757735	2021-06-02	Asia	Pakistan	Shangla		Asia	Pakistan	Shangla	genome	29835	Human	24	Male	AY.112	GK	Department of Virology	2021-06-30
hCoV-19/Pakistan/NIH-B12-S3/2021	betacoronavirus	EPI_ISL_2757736	2021-06-02	Asia	Pakistan	Sialkot		Asia	Pakistan	Sialkot	genome	29836	Human	31	Male	B.1.617.2	GK	Department of Virology	2021-06-30
hCoV-19/Pakistan/NIH-B12-S4/2021	betacoronavirus	EPI_ISL_2757737	2021-06-02	Asia	Pakistan	Islamabad		Asia	Pakistan	Islamabad	genome	29828	Human	34	Female	B.1.617.2	GK	Department of Virology	2021-09-08
hCoV-19/Pakistan/NIH-B16-S2/2021	betacoronavirus	EPI_ISL_4018898	2021-06-02	Asia	Pakistan	Rawalpindi		Asia	Pakistan	Rawalpindi	genome	29836	Human	20	Female	B.1.617.2	GK	Department of Virology	2021-06-30
hCoV-19/Pakistan/NIH-B12-S5/2021	betacoronavirus	EPI_ISL_2757738	2021-06-03	Asia	Pakistan	Islamabad		Asia	Pakistan	Islamabad	genome	29835	Human	32	Male	B.1.617.2	GK	Department of Virology	2021-06-30
hCoV-19/Pakistan/NIH-B12-S6/2021	betacoronavirus	EPI_ISL_2757739	2021-06-03	Asia	Pakistan	Rawalpindi		Asia	Pakistan	Rawalpindi	genome	29854	Human	20	Female	B.1.351	GH	Department of Virology	2021-09-08
hCoV-19/Pakistan/NIH-B16-S12/2021	betacoronavirus	EPI_ISL_4018921	2021-06-03	Asia	Pakistan	Islamabad		Asia	Pakistan	Islamabad	genome	29801	Human	56	Female	B.1.1.7	GRY	Quadram Institute Bioscience	2021-08-18
hCoV-19/Pakistan/UHS2-Pak-58/2021	betacoronavirus	EPI_ISL_3483803	2021-06-04	Asia	Pakistan	Multan		Asia	Pakistan	Multan	genome	29846	Human	52	Female	B.1.351	GH	Department of Virology	2021-06-30
hCoV-19/Pakistan/NIH-B12-S7/2021	betacoronavirus	EPI_ISL_2757740	2021-06-05	Asia	Pakistan	Islamabad		Asia	Pakistan	Islamabad	genome	29836	Human	32	Male	AY.112	GK	Department of Virology	2021-06-30
hCoV-19/Pakistan/NIH-B12-S8/2021	betacoronavirus	EPI_ISL_2757741	2021-06-05	Asia	Pakistan	Islamabad		Asia	Pakistan	Islamabad	genome	29809	Human	48	Female	B.1.351	GH	Quadram Institute Bioscience	2021-08-18
hCoV-19/Pakistan/UHS2-Pak-259/2021	betacoronavirus	EPI_ISL_3483748	2021-06-05	Asia	Pakistan	Karachi		Asia	Pakistan	Karachi	genome	29779	Human	27	Male	B.1.1.7	GR	Quadram Institute Bioscience	2021-08-18
hCoV-19/Pakistan/UHS2-Pak-62/2021	betacoronavirus	EPI_ISL_3484096	2021-06-07	Asia	Pakistan	Multan		Asia	Pakistan	Multan	genome	29778	Human	22	Male	B.1.1.7	GRY	Quadram Institute Bioscience	2021-08-18
hCoV-19/Pakistan/UHS2-Pak-66/2021	betacoronavirus	EPI_ISL_3484120	2021-06-07	Asia	Pakistan	Multan		Asia	Pakistan	Multan	genome	29781	Human	20	Female	B.1.1.7	GR	Quadram Institute Bioscience	2021-08-18
hCoV-19/Pakistan/UHS2-Pak-61/2021	betacoronavirus	EPI_ISL_3483811	2021-06-08	Asia	Pakistan	Multan		Asia	Pakistan	Multan	genome	29779	Human	42	Male	B.1.1.7	GR	Quadram Institute Bioscience	2021-08-18
hCoV-19/Pakistan/UHS2-Pak-69/2021	betacoronavirus	EPI_ISL_3484113	2021-06-08	Asia	Pakistan	Multan		Asia	Pakistan	Multan	genome	29835	Human	1.5	Female	B.1.617.2	GK	Department of Virology	2021-06-30
hCoV-19/Pakistan/NIH-B12-S24/2021	betacoronavirus	EPI_ISL_2757756	2021-06-09	Asia	Pakistan	Balochistan		Asia	Pakistan	Balochistan	genome	29758	Human	65	Male	B.1.1.7	GRY	Quadram Institute Bioscience	2021-08-18
hCoV-19/Pakistan/UHS2-Pak-203/2021	betacoronavirus	EPI_ISL_3484063	2021-06-11	Asia	Pakistan	Lahore		Asia	Pakistan	Lahore	genome	29740	Human	30	Female	B.1.1.7	GR	Quadram Institute Bioscience	2021-08-18
hCoV-19/Pakistan/UHS2-Pak-209/2021	betacoronavirus	EPI_ISL_3483884	2021-06-11	Asia	Pakistan	Peshawar		Asia	Pakistan	Peshawar	genome	29733	Human	53	Male	B.1.617.2	GK	Quadram Institute Bioscience	2021-08-18
hCoV-19/Pakistan/UHS2-Pak-210/2021	betacoronavirus	EPI_ISL_3484246	2021-06-11	Asia	Pakistan	Peshawar		Asia	Pakistan	Peshawar	genome	29756	Human	20	Female	B.1.1.7	GRY	Quadram Institute Bioscience	2021-08-18
hCoV-19/Pakistan/UHS2-Pak-212/2021	betacoronavirus	EPI_ISL_3483869	2021-06-11	Asia	Pakistan	Peshawar		Asia	Pakistan	Peshawar	genome	29759	Human	50	Male	B.1.1.7	GR	Quadram Institute Bioscience	2021-08-18
hCoV-19/Pakistan/UHS2-Pak-214/2021	betacoronavirus	EPI_ISL_3484230	2021-06-11	Asia	Pakistan	Peshawar		Asia	Pakistan	Peshawar	genome	29608	Human	28	unknown	B.1.1.7	GR	Quadram Institute Bioscience	2021-08-18
hCoV-19/Pakistan/UHS2-Pak-215/2021	betacoronavirus	EPI_ISL_3484364	2021-06-11	Asia	Pakistan	Multan		Asia	Pakistan	Multan	genome	29740	Human	24	Male	B.1.1.7	GRY	Quadram Institute Bioscience	2021-08-18
hCoV-19/Pakistan/UHS2-Pak-219/2021	betacoronavirus	EPI_ISL_3484179	2021-06-11	Asia	Pakistan	Multan		Asia	Pakistan	Multan	genome	29613	Human	45	Male	B.1.617.2	GK	Quadram Institute Bioscience	2021-08-18
hCoV-19/Pakistan/UHS2-Pak-225/2021	betacoronavirus	EPI_ISL_3484200	2021-06-11	Asia	Pakistan	Multan		Asia	Pakistan	Multan	genome	29763	Human	34	Male	B.1.1.7	GRY	Quadram Institute Bioscience	2021-08-18
hCoV-19/Pakistan/UHS2-Pak-371/2021	betacoronavirus	EPI_ISL_3484228	2021-06-18	Asia	Pakistan	Peshawar		Asia	Pakistan	Peshawar	genome	29778	Human	20	Male	B.1.1.7	GRY	Quadram Institute Bioscience	2021-08-18
hCoV-19/Pakistan/UHS2-Pak-372/2021	betacoronavirus	EPI_ISL_3484243	2021-06-18	Asia	Pakistan	Peshawar		Asia	Pakistan	Peshawar	genome	29613	Human	41	Male	B.1.617.2	GK	Quadram Institute Bioscience	2021-08-18
hCoV-19/Pakistan/UHS2-Pak-420/2021	betacoronavirus	EPI_ISL_3484089	2021-06-22	Asia	Pakistan	Mardan		Asia	Pakistan	Mardan	genome	29816	Human	20	Male	B.1.1.7	GRY	Department of Virology	2021-09-18
hCoV-19/Pakistan/AFIP-B1-S40/2021	betacoronavirus	EPI_ISL_4291628	2021-06-23	Asia	Pakistan	Rawalpindi		Asia	Pakistan	Rawalpindi	genome	29781	Human	65	Female	B.1.1.7	GR	Quadram Institute Bioscience	2021-08-18
hCoV-19/Pakistan/UHS2-Pak-305/2021	betacoronavirus	EPI_ISL_3483738	2021-06-25	Asia	Pakistan	Dera Ismaeel Khan		Asia	Pakistan	Dera Ismaeel Khan	genome	29836	Human	48	Female	AY.108	GK	Infectious Diseases Research Laboratory, Department of Pediatrics and Child Health	2021-08-31
hCoV-19/Pakistan/IDRL-AKU-KHI-151230-S1/2021	betacoronavirus	EPI_ISL_3832901	2021-06-26	Asia	Pakistan	Karachi		Asia	Pakistan	Karachi	genome	29757	Human	65	Female	B.1.351	GH	Infectious Diseases Research Laboratory, Department of Pediatrics and Child Health	2021-08-31
hCoV-19/Pakistan/IDRL-AKU-KHI-151233-S2/2021	betacoronavirus	EPI_ISL_3832902	2021-06-26	Asia	Pakistan	Karachi		Asia	Pakistan	Karachi	genome	29821	Human	32	Female	B.1.617.2	GK	Department of Virology	2021-09-23
hCoV-19/Pakistan/NIH-B18-S18/2021	betacoronavirus	EPI_ISL_4458433	2021-06-27	Asia	Pakistan	Islamabad		Asia	Pakistan	Islamabad	genome	29821	Human	40	Female	AY.122	GK	Department of Virology	2021-09-23
hCoV-19/Pakistan/NIH-B18-S13/2021	betacoronavirus	EPI_ISL_4458432	2021-06-28	Asia	Pakistan	Islamabad		Asia	Pakistan	Islamabad	genome	29548	Human	25	Male	AY.108	GK	Infectious Diseases Research Laboratory, Department of Pediatrics and Child Health	2021-08-31
hCoV-19/Pakistan/IDRL-AKU-KHI-152313-S4/2021	betacoronavirus	EPI_ISL_3832903	2021-06-29	Asia	Pakistan	Karachi		Asia	Pakistan	Karachi	genome	29485	Human	38	Female	B.1.617.2	GV	Infectious Diseases Research Laboratory, Department of Pediatrics and Child Health	2021-08-31
hCoV-19/Pakistan/IDRL-AKU-KHI-153020-S10/2021	betacoronavirus	EPI_ISL_3832907	2021-06-30	Asia	Pakistan	Karachi		Asia	Pakistan	Karachi	genome	29821	Human	38	Female	AY.39	GK	Department of Virology	2021-09-23
hCoV-19/Pakistan/NIH-B18-S17/2021	betacoronavirus	EPI_ISL_4458431	2021-07-01	Asia	Pakistan	Islamabad		Asia	Pakistan	Islamabad	genome	29779	Human	unknown	Female	B.1.1.7	GRY	Quadram Institute Bioscience	2021-08-18
hCoV-19/Pakistan/UHS2-Pak-106/2021	betacoronavirus	EPI_ISL_3483957	2021-07-01	Asia	Pakistan	Sialkot		Asia	Pakistan	Sialkot	genome	29779	Human	unknown	Male	B.1.1.7	GRY	Quadram Institute Bioscience	2021-08-18
hCoV-19/Pakistan/UHS2-Pak-110/2021	betacoronavirus	EPI_ISL_3484299	2021-07-01	Asia	Pakistan	Sialkot		Asia	Pakistan	Sialkot	genome	29779	Human	80	Female	B.1.1.7	GR	Quadram Institute Bioscience	2021-08-18
hCoV-19/Pakistan/UHS2-Pak-141/2021	betacoronavirus	EPI_ISL_3483789	2021-07-01	Asia	Pakistan	Lahore		Asia	Pakistan	Lahore	genome	29779	Human	34	Female	B.1.1.7	GR	Quadram Institute Bioscience	2021-08-18
hCoV-19/Pakistan/UHS2-Pak-144/2021	betacoronavirus	EPI_ISL_3483900	2021-07-01	Asia	Pakistan	Peshawar		Asia	Pakistan	Peshawar	genome	29779	Human	27	Male	B.1.1.7	GRY	Quadram Institute Bioscience	2021-08-18
hCoV-19/Pakistan/UHS2-Pak-147/2021	betacoronavirus	EPI_ISL_3484236	2021-07-01	Asia	Pakistan	Peshawar		Asia	Pakistan	Peshawar	genome	29769	Human	30	Male	AY.108	GK	Infectious Diseases Research Laboratory, Department of Pediatrics and Child Health	2021-08-31
hCoV-19/Pakistan/IDRL-AKU-KHI-153181-S7/2021	betacoronavirus	EPI_ISL_3832906	2021-07-01	Asia	Pakistan	Karachi		Asia	Pakistan	Karachi	genome	29510	Human	40	Male	AY.108	GK	Infectious Diseases Research Laboratory, Department of Pediatrics and Child Health	2021-08-31
hCoV-19/Pakistan/IDRL-AKU-KHI-152232-S5/2021	betacoronavirus	EPI_ISL_3832904	2021-07-02	Asia	Pakistan	Karachi		Asia	Pakistan	Karachi	genome	29500	Human	35	Female	AY.108	GK	Infectious Diseases Research Laboratory, Department of Pediatrics and Child Health	2021-08-31
hCoV-19/Pakistan/IDRL-AKU-KHI-152351-S6/2021	betacoronavirus	EPI_ISL_3832905	2021-07-02	Asia	Pakistan	Karachi		Asia	Pakistan	Karachi	genome	29802	Human	unknown	unknown	B.1.617.2	GK	Lab Genetix	2021-11-27
hCoV-19/Pakistan/112003/2021	betacoronavirus	EPI_ISL_6810637	2021-07-05	Asia	Pakistan	Sindh	Karachi	Asia	Pakistan	Sindh	genome	29821	Human	15	Female	AY.65	GK	Department of Virology	2021-09-23
hCoV-19/Pakistan/NIH-B18-S15/2021	betacoronavirus	EPI_ISL_4458430	2021-07-06	Asia	Pakistan	Islamabad		Asia	Pakistan	Islamabad	genome	29495	Human	69	Female	AY.108	GK	Infectious Diseases Research Laboratory, Department of Pediatrics and Child Health	2021-08-31
hCoV-19/Pakistan/IDRL-AKU-KHI-153093-S11/2021	betacoronavirus	EPI_ISL_3832908	2021-07-06	Asia	Pakistan	Karachi		Asia	Pakistan	Karachi	genome	29822	Human	25	Female	AY.111	GK	Department of Virology	2021-09-08
hCoV-19/Pakistan/NIH-B16-S1/2021	betacoronavirus	EPI_ISL_4018834	2021-07-07	Asia	Pakistan	Rawalpindi		Asia	Pakistan	Rawalpindi	genome	29822	Human	27	Female	AY.102	GK	Department of Virology	2021-09-08
hCoV-19/Pakistan/NIH-B16-S4/2021	betacoronavirus	EPI_ISL_4018871	2021-07-07	Asia	Pakistan	Islamabad		Asia	Pakistan	Islamabad	genome	29822	Human	28	Male	B.1.617.2	GK	Department of Virology	2021-09-08
hCoV-19/Pakistan/NIH-B16-S7/2021	betacoronavirus	EPI_ISL_4018881	2021-07-07	Asia	Pakistan	Rawalpindi		Asia	Pakistan	Rawalpindi	genome	29815	Human	unknown	unknown	B.1.617.2	GK	Lab Genetix	2021-11-26
hCoV-19/Pakistan/104463/2021	betacoronavirus	EPI_ISL_6781445	2021-07-08	Asia	Pakistan	Punjab	Lahore	Asia	Pakistan	Punjab	genome	29836	Human	51	Male	AY.108	GK	Infectious Diseases Research Laboratory, Department of Pediatrics and Child Health	2021-09-14
hCoV-19/Pakistan/IDRL-AKU-KHI-159331-S3/2021	betacoronavirus	EPI_ISL_4183247	2021-07-11	Asia	Pakistan	Karachi		Asia	Pakistan	Karachi	genome	29823	Human	18	Male	AY.127	GK	Provincial Public Health Reference Laboratory (PPHRL)	2021-08-12
hCoV-19/Pakistan/PPHRL-AH074/2021	betacoronavirus	EPI_ISL_3372609	2021-07-11	Asia	Pakistan	Lahore		Asia	Pakistan	Lahore	genome	29807	Human	unknown	Female	B.1.617.2	GK	Quadram Institute Bioscience	2021-10-12
hCoV-19/Pakistan/UHSPK3-82/2021	betacoronavirus	EPI_ISL_5063470	2021-07-11	Asia	Pakistan	Karachi		Asia	Pakistan	Karachi	genome	29828	Human	unknown	unknown	B.1.617.2	GK	Lab Genetix	2021-11-27
hCoV-19/Pakistan/124018/2021	betacoronavirus	EPI_ISL_6810642	2021-07-12	Asia	Pakistan	Islamabad		Asia	Pakistan	Islamabad	genome	29783	Human	unknown	Female	AY.108	GK	Quadram Institute Bioscience	2021-10-12
hCoV-19/Pakistan/UHSPK3-209/2021	betacoronavirus	EPI_ISL_5063453	2021-07-15	Asia	Pakistan	Lahore		Asia	Pakistan	Lahore	genome	29831	Human	unknown	unknown	AY.127	GK	Lab Genetix	2021-11-26
hCoV-19/Pakistan/105155/2021	betacoronavirus	EPI_ISL_6781460	2021-07-16	Asia	Pakistan	Punjab	Lahore	Asia	Pakistan	Punjab	genome	29798	Human	unknown	Female	B.1.617.2	GK	Quadram Institute Bioscience	2021-10-12
hCoV-19/Pakistan/UHSPK3-187/2021	betacoronavirus	EPI_ISL_5063455	2021-07-16	Asia	Pakistan	Peshawar		Asia	Pakistan	Peshawar	genome	29848	Human	unknown	unknown	AY.102	GK	Lab Genetix	2021-11-26
hCoV-19/Pakistan/104832/2021	betacoronavirus	EPI_ISL_6781453	2021-07-17	Asia	Pakistan	Punjab	Lahore	Asia	Pakistan	Punjab	genome	29798	Human	unknown	Male	B.1.617.2	GK	Quadram Institute Bioscience	2021-10-12
hCoV-19/Pakistan/UHSPK3-182/2021	betacoronavirus	EPI_ISL_5063463	2021-07-17	Asia	Pakistan	Karachi		Asia	Pakistan	Karachi	genome	29773	Human	unknown	Male	AY.108	GK	Quadram Institute Bioscience	2021-10-12
hCoV-19/Pakistan/UHSPK3-222/2021	betacoronavirus	EPI_ISL_5063465	2021-07-17	Asia	Pakistan	Karachi		Asia	Pakistan	Karachi	genome	29836	Human	36	Male	AY.108	GK	Infectious Diseases Research Laboratory, Department of Pediatrics and Child Health	2021-09-14
hCoV-19/Pakistan/IDRL-AKU-KHI-164706-S4/2021	betacoronavirus	EPI_ISL_4183249	2021-07-18	Asia	Pakistan	Karachi		Asia	Pakistan	Karachi	genome	29626	Human	36	Male	B.1.617.2	GK	Infectious Diseases Research Laboratory, Department of Pediatrics and Child Health	2021-09-14
hCoV-19/Pakistan/IDRL-AKU-KHI-165440-S7/2021	betacoronavirus	EPI_ISL_4183255	2021-07-19	Asia	Pakistan	Karachi		Asia	Pakistan	Karachi	genome	29828	Human	27	Female	AY.108	GK	Department of Virology	2021-08-18
hCoV-19/Pakistan/NIH-B13-S7/2021	betacoronavirus	EPI_ISL_3462504	2021-07-19	Asia	Pakistan	Panjgur		Asia	Pakistan	Panjgur	genome	29820	Human	11	Female	AY.112	GK	Provincial Public Health Reference Laboratory (PPHRL)	2021-08-12
hCoV-19/Pakistan/PPHRL-AH82/2021	betacoronavirus	EPI_ISL_3373682	2021-07-19	Asia	Pakistan	Lahore		Asia	Pakistan	Lahore	genome	29799	Human	unknown	Female	AY.108	GK	Quadram Institute Bioscience	2021-10-12
hCoV-19/Pakistan/UHSPK3-186/2021	betacoronavirus	EPI_ISL_5063471	2021-07-19	Asia	Pakistan	Multan		Asia	Pakistan	Multan	genome	29776	Human	unknown	unknown	B.1.617.2	GK	Quadram Institute Bioscience	2021-10-12
hCoV-19/Pakistan/UHSPK3-205/2021	betacoronavirus	EPI_ISL_5063472	2021-07-19	Asia	Pakistan	Multan		Asia	Pakistan	Multan	genome	29548	Human	30	Male	AY.108	GK	Infectious Diseases Research Laboratory, Department of Pediatrics and Child Health	2021-09-14
hCoV-19/Pakistan/IDRL-AKU-KHI-165542-S6/2021	betacoronavirus	EPI_ISL_4183253	2021-07-19	Asia	Pakistan	Karachi		Asia	Pakistan	Karachi	genome	29781	Human	unknown	Male	AY.108	GK	Quadram Institute Bioscience	2021-10-12
hCoV-19/Pakistan/UHSPK3-201/2021	betacoronavirus	EPI_ISL_5063476	2021-07-20	Asia	Pakistan	Karachi		Asia	Pakistan	Karachi	genome	29609	Human	10	Male	B.1.351	GH	Quadram Institute Bioscience	2021-08-18
hCoV-19/Pakistan/UHS2-Pak-411/2021	betacoronavirus	EPI_ISL_3484220	2021-07-22	Asia	Pakistan	Peshawar		Asia	Pakistan	Peshawar	genome	29820	Human	unknown	unknown	B.1.617.2	GK	Lab Genetix	2021-11-27
hCoV-19/Pakistan/124106/2021	betacoronavirus	EPI_ISL_6810644	2021-07-23	Asia	Pakistan	Islamabad		Asia	Pakistan	Islamabad	genome	29783	Human	unknown	Male	B.1.617.2	GK	Quadram Institute Bioscience	2021-10-12
hCoV-19/Pakistan/UHSPK3-183/2021	betacoronavirus	EPI_ISL_5063488	2021-07-24	Asia	Pakistan	Multan		Asia	Pakistan	Multan	genome	29827	Human	unknown	unknown	B.1.617.2	GK	Lab Genetix	2021-11-26
hCoV-19/Pakistan/100310/2021	betacoronavirus	EPI_ISL_6781452	2021-07-26	Asia	Pakistan	Punjab	Lahore	Asia	Pakistan	Punjab	genome	29808	Human	unknown	unknown	B.1.617.2	GK	Lab Genetix	2021-11-26
hCoV-19/Pakistan/104877/2021	betacoronavirus	EPI_ISL_6781454	2021-07-26	Asia	Pakistan	Punjab	Lahore	Asia	Pakistan	Punjab	genome	29794	Human	unknown	unknown	B.1.617.2	GK	Lab Genetix	2021-11-27
hCoV-19/Pakistan/108489/2021	betacoronavirus	EPI_ISL_6810632	2021-07-26	Asia	Pakistan	Punjab	Faislabad	Asia	Pakistan	Punjab	genome	29809	Human	unknown	unknown	AY.127	GK	Lab Genetix	2021-11-27
hCoV-19/Pakistan/108504/2021	betacoronavirus	EPI_ISL_6810633	2021-07-26	Asia	Pakistan	Punjab	Faislabad	Asia	Pakistan	Punjab	genome	29833	Human	62	Male	AY.108	GK	Provincial Public Health Reference Laboratory (PPHRL)	2021-08-12
hCoV-19/Pakistan/PPHRL-AH077/2021	betacoronavirus	EPI_ISL_3373333	2021-07-27	Asia	Pakistan	Lahore		Asia	Pakistan	Lahore	genome	29796	Human	41	Male	AY.108	GK	Department of Pathology and Laboratory Medicine, AKUH Laboratories, Karachi, Pakistan	2022-05-27
hCoV-19/Pakistan/AKU-MAY-RUN-MIN-18/2021	betacoronavirus	EPI_ISL_12954846	2021-07-27	Asia	Pakistan			Asia	Pakistan		genome	29771	Human	54	Female	AY.108	GK	Department of Pathology and Laboratory Medicine, AKUH Laboratories, Karachi, Pakistan	2022-05-27
hCoV-19/Pakistan/AKU-MAY-RUN-MIN-19/2021	betacoronavirus	EPI_ISL_12954847	2021-07-27	Asia	Pakistan			Asia	Pakistan		genome	29775	Human	40	Male	B.1.617.2	GK	Department of Pathology and Laboratory Medicine, AKUH Laboratories, Karachi, Pakistan	2022-05-27
hCoV-19/Pakistan/AKU-FEB-RUN-MIN-21/2021	betacoronavirus	EPI_ISL_12955028	2021-07-27	Asia	Pakistan			Asia	Pakistan		genome	29775	Human	33	Male	B.1.617.2	GK	Department of Pathology and Laboratory Medicine, AKUH Laboratories, Karachi, Pakistan	2022-05-27
hCoV-19/Pakistan/AKU-FEB-RUN-MIN-14/2021	betacoronavirus	EPI_ISL_13342834	2021-07-27	Asia	Pakistan			Asia	Pakistan		genome	29808	Human	40	Female	B.1.617.2	GK	Provincial Public Health Reference Laboratory (PPHRL)	2021-08-12
hCoV-19/Pakistan/PPHRL-AH078/2021	betacoronavirus	EPI_ISL_3373337	2021-07-28	Asia	Pakistan	Lahore		Asia	Pakistan	Lahore	genome	29802	Human	18	Female	AY.112	GK	Provincial Public Health Reference Laboratory (PPHRL)	2021-08-12
hCoV-19/Pakistan/PPHRL-AH081/2021	betacoronavirus	EPI_ISL_3373674	2021-07-29	Asia	Pakistan	Lahore		Asia	Pakistan	Lahore	genome	29808	Human	26	Female	B.1.617.2	GK	Provincial Public Health Reference Laboratory (PPHRL)	2021-08-12
hCoV-19/Pakistan/PPHRL-AH083/2021	betacoronavirus	EPI_ISL_3373683	2021-07-29	Asia	Pakistan	Lahore		Asia	Pakistan	Lahore	genome	29795	Human	31	Female	B.1.617.2	GK	Provincial Public Health Reference Laboratory (PPHRL)	2021-08-12
hCoV-19/Pakistan/PPHRL-AH073/2021	betacoronavirus	EPI_ISL_3372650	2021-07-30	Asia	Pakistan	Lahore		Asia	Pakistan	Lahore	genome	29800	Human	unknown	unknown	B.1.617.2	GK	Lab Genetix	2021-11-27
hCoV-19/Pakistan/124010/2021	betacoronavirus	EPI_ISL_6810641	2021-07-31	Asia	Pakistan	Islamabad		Asia	Pakistan	Islamabad	genome	29813	Human	44	Male	B.1.617.2	GK	Provincial Public Health Reference Laboratory (PPHRL)	2021-08-12
hCoV-19/Pakistan/PPHRL-01/2021	betacoronavirus	EPI_ISL_3371848	2021-07-31	Asia	Pakistan	Lahore		Asia	Pakistan	Lahore	genome	29822	Human	22	Male	AY.108	GK	Department of Virology	2021-08-22
hCoV-19/Pakistan/NIH-B14-S27/2021	betacoronavirus	EPI_ISL_3553524	2021-08-01	Asia	Pakistan	Karachi		Asia	Pakistan	Karachi	genome	29790	Human	21	Female	AY.108	GK	Provincial Public Health Reference Laboratory (PPHRL)	2021-08-12
hCoV-19/Pakistan/PPHRL-02/2021	betacoronavirus	EPI_ISL_3371849	2021-08-01	Asia	Pakistan	Lahore		Asia	Pakistan	Lahore	genome	29818	Human	33	Female	AY.112	GK	Provincial Public Health Reference Laboratory (PPHRL)	2021-08-12
hCoV-19/Pakistan/PPHRL-03/2021	betacoronavirus	EPI_ISL_3372471	2021-08-01	Asia	Pakistan	Lahore		Asia	Pakistan	Lahore	genome	29780	Human	12	Female	B.1.617.2	GK	Provincial Public Health Reference Laboratory (PPHRL)	2021-08-12
hCoV-19/Pakistan/PPHRL-5/2021	betacoronavirus	EPI_ISL_3372557	2021-08-01	Asia	Pakistan	Lahore		Asia	Pakistan	Lahore	genome	29786	Human	14	Female	AY.108	GK	Provincial Public Health Reference Laboratory (PPHRL)	2021-08-12
hCoV-19/Pakistan/PPHRL-6/2021	betacoronavirus	EPI_ISL_3372556	2021-08-01	Asia	Pakistan	Lahore		Asia	Pakistan	Lahore	genome	29807	Human	unknown	Male	AY.118	GK	Quadram Institute Bioscience	2021-10-12
hCoV-19/Pakistan/UHSPK3-9/2021	betacoronavirus	EPI_ISL_5063502	2021-08-01	Asia	Pakistan	Lahore		Asia	Pakistan	Lahore	genome	29801	Human	unknown	unknown	AY.108	GK	Lab Genetix	2021-11-26
hCoV-19/Pakistan/104997/2021	betacoronavirus	EPI_ISL_6781455	2021-08-02	Asia	Pakistan	Punjab	Lahore	Asia	Pakistan	Punjab	genome	29828	Human	87	Male	AY.112	GK	Department of Virology	2021-08-18
hCoV-19/Pakistan/NIH-B13-S22/2021	betacoronavirus	EPI_ISL_3462518	2021-08-02	Asia	Pakistan	Islamabad		Asia	Pakistan	Islamabad	genome	29828	Human	16	Male	AY.112	GK	Department of Virology	2021-08-18
hCoV-19/Pakistan/NIH-B13-S6/2021	betacoronavirus	EPI_ISL_3462503	2021-08-02	Asia	Pakistan	Islamabad		Asia	Pakistan	Islamabad	genome	29820	Human	5	Male	AY.127	GK	Provincial Public Health Reference Laboratory (PPHRL)	2021-08-12
hCoV-19/Pakistan/PPHRL-4/2021	betacoronavirus	EPI_ISL_3372472	2021-08-02	Asia	Pakistan	Lahore		Asia	Pakistan	Lahore	genome	29816	Human	28	Male	B.1.617.2	GK	Provincial Public Health Reference Laboratory (PPHRL)	2021-08-12
hCoV-19/Pakistan/PPHRL-AH071/2021	betacoronavirus	EPI_ISL_3372633	2021-08-02	Asia	Pakistan	Lahore		Asia	Pakistan	Lahore	genome	29825	Human	28	Female	AY.112	GK	Provincial Public Health Reference Laboratory (PPHRL)	2021-08-12
hCoV-19/Pakistan/PPHRL-AH079/2021	betacoronavirus	EPI_ISL_3373407	2021-08-03	Asia	Pakistan	Lahore		Asia	Pakistan	Lahore	genome	29809	Human	24	Female	B.1.617.2	GK	Provincial Public Health Reference Laboratory (PPHRL)	2021-08-12
hCoV-19/Pakistan/PPHRL-AH084/2021	betacoronavirus	EPI_ISL_3373678	2021-08-03	Asia	Pakistan	Lahore		Asia	Pakistan	Lahore	genome	29828	Human	50	Female	AY.112	GK	Department of Virology	2021-08-18
hCoV-19/Pakistan/NIH-B13-S17/2021	betacoronavirus	EPI_ISL_3462513	2021-08-04	Asia	Pakistan	Karachi		Asia	Pakistan	Karachi	genome	29822	Human	48	Male	B.1.617.2	GK	Department of Virology	2021-08-18
hCoV-19/Pakistan/NIH-B13-S23/2021	betacoronavirus	EPI_ISL_3462519	2021-08-04	Asia	Pakistan	Karachi		Asia	Pakistan	Karachi	genome	29828	Human	20	Female	AY.126	GK	Department of Virology	2021-08-18
hCoV-19/Pakistan/NIH-B13-S24/2021	betacoronavirus	EPI_ISL_3462520	2021-08-04	Asia	Pakistan	Karachi		Asia	Pakistan	Karachi	genome	29822	Human	37	Male	AY.108	GK	Department of Virology	2021-08-18
hCoV-19/Pakistan/NIH-B13-S5/2021	betacoronavirus	EPI_ISL_3462502	2021-08-04	Asia	Pakistan	Karachi		Asia	Pakistan	Karachi	genome	29825	Human	33	Male	B.1.1.7	GRY	Department of Virology	2021-08-22
hCoV-19/Pakistan/NIH-B14-S28/2021	betacoronavirus	EPI_ISL_3553525	2021-08-04	Asia	Pakistan	Islamabad		Asia	Pakistan	Islamabad	genome	29808	Human	unknown	unknown	AY.127	GK	Lab Genetix	2021-11-26
hCoV-19/Pakistan/105089/2021	betacoronavirus	EPI_ISL_6781459	2021-08-05	Asia	Pakistan	Punjab	Lahore	Asia	Pakistan	Punjab	genome	29821	Human	6	Male	AY.65	GK	Department of Virology	2021-08-18
hCoV-19/Pakistan/NIH-B13-S10/2021	betacoronavirus	EPI_ISL_3462506	2021-08-05	Asia	Pakistan	Karachi		Asia	Pakistan	Karachi	genome	29828	Human	9	Male	AY.108	GK	Department of Virology	2021-08-18
hCoV-19/Pakistan/NIH-B13-S25/2021	betacoronavirus	EPI_ISL_3462521	2021-08-05	Asia	Pakistan	Karachi		Asia	Pakistan	Karachi	genome	29822	Human	23	Male	B.1.617.2	GK	Department of Virology	2021-08-18
hCoV-19/Pakistan/NIH-B13-S27/2021	betacoronavirus	EPI_ISL_3462523	2021-08-05	Asia	Pakistan	Karachi		Asia	Pakistan	Karachi	genome	29828	Human	44	Male	AY.108	GK	Department of Virology	2021-08-18
hCoV-19/Pakistan/NIH-B13-S28/2021	betacoronavirus	EPI_ISL_3462524	2021-08-05	Asia	Pakistan	Karachi		Asia	Pakistan	Karachi	genome	29822	Human	33	Male	B.1.617.2	GK	Department of Virology	2021-08-18
hCoV-19/Pakistan/NIH-B13-S3/2021	betacoronavirus	EPI_ISL_3462500	2021-08-05	Asia	Pakistan	Karachi		Asia	Pakistan	Karachi	genome	29821	Human	29	Female	AY.108	GK	Provincial Public Health Reference Laboratory (PPHRL)	2021-08-12
hCoV-19/Pakistan/PPHRL-AH085/2021	betacoronavirus	EPI_ISL_3373684	2021-08-05	Asia	Pakistan	Lahore		Asia	Pakistan	Lahore	genome	29823	Human	unknown	unknown	AY.102	GK	Lab Genetix	2021-11-27
hCoV-19/Pakistan/124071/2021	betacoronavirus	EPI_ISL_6810643	2021-08-06	Asia	Pakistan	Islamabad		Asia	Pakistan	Islamabad	genome	29828	Human	27	Male	AY.108	GK	Department of Virology	2021-08-18
hCoV-19/Pakistan/NIH-B13-S20/2021	betacoronavirus	EPI_ISL_3462516	2021-08-06	Asia	Pakistan	Karachi		Asia	Pakistan	Karachi	genome	29822	Human	70	Male	B.1.617.2	GK	Department of Virology	2021-08-18
hCoV-19/Pakistan/NIH-B13-S26/2021	betacoronavirus	EPI_ISL_3462522	2021-08-06	Asia	Pakistan	Karachi		Asia	Pakistan	Karachi	genome	29834	Human	75	Male	AY.108	GK	Department of Virology	2021-08-18
hCoV-19/Pakistan/NIH-B13-S30/2021	betacoronavirus	EPI_ISL_3462526	2021-08-06	Asia	Pakistan	Karachi		Asia	Pakistan	Karachi	genome	29827	Human	unknown	unknown	AY.118	GK	Lab Genetix	2021-11-27
hCoV-19/Pakistan/104592/2021	betacoronavirus	EPI_ISL_6810515	2021-08-07	Asia	Pakistan	Punjab	Lahore	Asia	Pakistan	Punjab	genome	29821	Human	35	Female	AY.122	GK	Department of Virology	2021-09-18
hCoV-19/Pakistan/AFIP-B1-S23/2021	betacoronavirus	EPI_ISL_4291598	2021-08-08	Asia	Pakistan	Rawalpindi		Asia	Pakistan	Rawalpindi	genome	29821	Human	57	Female	AY.39	GK	Department of Virology	2021-09-18
hCoV-19/Pakistan/AFIP-B1-S24/2021	betacoronavirus	EPI_ISL_4291600	2021-08-08	Asia	Pakistan	Rawalpindi		Asia	Pakistan	Rawalpindi	genome	29856	Human	17	Male	AY.122	GK	Department of Virology	2021-09-18
hCoV-19/Pakistan/AFIP-B1-S31/2021	betacoronavirus	EPI_ISL_4291610	2021-08-08	Asia	Pakistan	Rawalpindi		Asia	Pakistan	Rawalpindi	genome	29821	Human	67	Male	AY.122	GK	Department of Virology	2021-09-18
hCoV-19/Pakistan/AFIP-B1-S32/2021	betacoronavirus	EPI_ISL_4291613	2021-08-08	Asia	Pakistan	Rawalpindi		Asia	Pakistan	Rawalpindi	genome	29821	Human	49	Male	B.1.617.2	GK	Department of Virology	2021-09-18
hCoV-19/Pakistan/AFIP-B1-S35/2021	betacoronavirus	EPI_ISL_4291619	2021-08-08	Asia	Pakistan	Rawalpindi		Asia	Pakistan	Rawalpindi	genome	29821	Human	72	Female	AY.39	GK	Department of Virology	2021-09-18
hCoV-19/Pakistan/AFIP-B1-S36/2021	betacoronavirus	EPI_ISL_4291621	2021-08-08	Asia	Pakistan	Rawalpindi		Asia	Pakistan	Rawalpindi	genome	29822	Human	39	Male	B.1.617.2	GK	Department of Virology	2021-09-18
hCoV-19/Pakistan/AFIP-B1-S37/2021	betacoronavirus	EPI_ISL_4291624	2021-08-08	Asia	Pakistan	Rawalpindi		Asia	Pakistan	Rawalpindi	genome	29821	Human	74	Male	AY.127	GK	Department of Virology	2021-09-18
hCoV-19/Pakistan/AFIP-B1-S39/2021	betacoronavirus	EPI_ISL_4291626	2021-08-08	Asia	Pakistan	Rawalpindi		Asia	Pakistan	Rawalpindi	genome	29802	Human	unknown	unknown	AY.127	GK	Lab Genetix	2021-11-27
hCoV-19/Pakistan/088047/2021	betacoronavirus	EPI_ISL_6810499	2021-08-09	Asia	Pakistan	Punjab	Lahore	Asia	Pakistan	Punjab	genome	29826	Human	unknown	unknown	AY.108	GK	Lab Genetix	2021-11-27
hCoV-19/Pakistan/088646/2021	betacoronavirus	EPI_ISL_6810490	2021-08-09	Asia	Pakistan	Punjab	Lahore	Asia	Pakistan	Punjab	genome	29828	Human	47	Male	AY.103	GK	Department of Virology	2021-08-18
hCoV-19/Pakistan/NIH-B13-S8/2021	betacoronavirus	EPI_ISL_3462505	2021-08-09	Asia	Pakistan	Islamabad		Asia	Pakistan	Islamabad	genome	29806	Human	unknown	unknown	AY.127	GK	Lab Genetix	2021-11-27
hCoV-19/Pakistan/108509/2021	betacoronavirus	EPI_ISL_6810634	2021-08-10	Asia	Pakistan	Punjab	Faislabad	Asia	Pakistan	Punjab	genome	29828	Human	5	Male	AY.108	GK	Department of Virology	2021-08-18
hCoV-19/Pakistan/NIH-B13-S21/2021	betacoronavirus	EPI_ISL_3462517	2021-08-10	Asia	Pakistan	Islamabad		Asia	Pakistan	Islamabad	genome	29815	Human	unknown	unknown	AY.127	GK	Lab Genetix	2021-11-27
hCoV-19/Pakistan/088273/2021	betacoronavirus	EPI_ISL_6810500	2021-08-11	Asia	Pakistan	Punjab	Lahore	Asia	Pakistan	Punjab	genome	29821	Human	unknown	unknown	AY.126	GK	Lab Genetix	2021-11-27
hCoV-19/Pakistan/120831/2021	betacoronavirus	EPI_ISL_6810639	2021-08-11	Asia	Pakistan	Islamabad		Asia	Pakistan	Islamabad	genome	29240	Human	73	Female	AY.108	GK	Infectious Diseases Research Laboratory, Department of Pediatrics and Child Health	2021-09-14
hCoV-19/Pakistan/IDRL-AKU-KHI-194267-S2/2021	betacoronavirus	EPI_ISL_4183245	2021-08-11	Asia	Pakistan	Karachi		Asia	Pakistan	Karachi	genome	29789	Human	unknown	Female	AY.65	GK	Quadram Institute Bioscience	2021-10-12
hCoV-19/Pakistan/UHSPK3-237/2021	betacoronavirus	EPI_ISL_5063459	2021-08-11	Asia	Pakistan	Multan		Asia	Pakistan	Multan	genome	29830	Human	unknown	unknown	AY.127	GK	Lab Genetix	2021-11-26
hCoV-19/Pakistan/088317/2021	betacoronavirus	EPI_ISL_6778423	2021-08-12	Asia	Pakistan	Punjab	Lahore	Asia	Pakistan	Punjab	genome	29801	Human	unknown	unknown	AY.112	GK	Lab Genetix	2021-11-27
hCoV-19/Pakistan/124212/2021	betacoronavirus	EPI_ISL_6810646	2021-08-12	Asia	Pakistan	Islamabad		Asia	Pakistan	Islamabad	genome	29828	Human	64	Female	AY.112	GK	Department of Virology	2021-08-31
hCoV-19/Pakistan/NIH-B15-S19/2021	betacoronavirus	EPI_ISL_3827557	2021-08-12	Asia	Pakistan	Islamabad		Asia	Pakistan	Islamabad	genome	29826	Human	6	Male	AY.108	GK	Department of Virology	2021-08-31
hCoV-19/Pakistan/NIH-B15-S4/2021	betacoronavirus	EPI_ISL_3827554	2021-08-12	Asia	Pakistan	Islamabad		Asia	Pakistan	Islamabad	genome	29828	Human	4	Male	AY.112	GK	Department of Virology	2021-08-31
hCoV-19/Pakistan/NIH-B15-S5/2021	betacoronavirus	EPI_ISL_3827555	2021-08-12	Asia	Pakistan	Islamabad		Asia	Pakistan	Islamabad	genome	29726	Human	unknown	unknown	AY.127	GK	Lab Genetix	2021-11-27
hCoV-19/Pakistan/104044/2021	betacoronavirus	EPI_ISL_6810518	2021-08-13	Asia	Pakistan	Punjab	Lahore	Asia	Pakistan	Punjab	genome	29831	Human	unknown	unknown	B.1.617.2	GK	Lab Genetix	2021-11-27
hCoV-19/Pakistan/120240/2021	betacoronavirus	EPI_ISL_6810640	2021-08-14	Asia	Pakistan	Islamabad		Asia	Pakistan	Islamabad	genome	29828	Human	59	Male	AY.45	GK	Department of Virology	2021-08-22
hCoV-19/Pakistan/NIH-B14-S12/2021	betacoronavirus	EPI_ISL_3553510	2021-08-14	Asia	Pakistan	Islamabad		Asia	Pakistan	Islamabad	genome	29806	Human	unknown	Male	AY.122	GK	Department of Virology	2021-08-22
hCoV-19/Pakistan/NIH-B14-S16/2021	betacoronavirus	EPI_ISL_3553513	2021-08-14	Asia	Pakistan	Islamabad		Asia	Pakistan	Islamabad	genome	29806	Human	unknown	Female	B.1.617.2	GK	Department of Virology	2021-08-22
hCoV-19/Pakistan/NIH-B14-S17/2021	betacoronavirus	EPI_ISL_3553514	2021-08-14	Asia	Pakistan	Islamabad		Asia	Pakistan	Islamabad	genome	29767	Human	36	Male	B.1.617.2	GK	Department of Virology	2021-08-22
hCoV-19/Pakistan/NIH-B14-S19/2021	betacoronavirus	EPI_ISL_3553516	2021-08-14	Asia	Pakistan	Islamabad		Asia	Pakistan	Islamabad	genome	29811	Human	unknown	Female	B.1.617.2	GK	Department of Virology	2021-08-22
hCoV-19/Pakistan/NIH-B14-S21/2021	betacoronavirus	EPI_ISL_3553518	2021-08-14	Asia	Pakistan	Islamabad		Asia	Pakistan	Islamabad	genome	29818	Human	unknown	unknown	AY.127	GK	Lab Genetix	2021-11-27
hCoV-19/Pakistan/104365/2021	betacoronavirus	EPI_ISL_6810516	2021-08-16	Asia	Pakistan	Punjab	Lahore	Asia	Pakistan	Punjab	genome	29823	Human	unknown	unknown	B.1.617.2	GK	Lab Genetix	2021-11-26
hCoV-19/Pakistan/104919/2021	betacoronavirus	EPI_ISL_6781456	2021-08-16	Asia	Pakistan	Punjab	Lahore	Asia	Pakistan	Punjab	genome	29821	Human	unknown	unknown	AY.127	GK	Lab Genetix	2021-11-27
hCoV-19/Pakistan/108254/2021	betacoronavirus	EPI_ISL_6810636	2021-08-16	Asia	Pakistan	Punjab	Faislabad	Asia	Pakistan	Punjab	genome	29780	Human	unknown	Male	AY.108	GK	Quadram Institute Bioscience	2021-10-12
hCoV-19/Pakistan/UHSPK3-191/2021	betacoronavirus	EPI_ISL_5063513	2021-08-16	Asia	Pakistan	Multan		Asia	Pakistan	Multan	genome	29832	Human	unknown	unknown	AY.127	GK	Lab Genetix	2021-11-26
hCoV-19/Pakistan/104366/2021	betacoronavirus	EPI_ISL_6781446	2021-08-17	Asia	Pakistan	Punjab	Lahore	Asia	Pakistan	Punjab	genome	29828	Human	35	Female	AY.112	GK	Department of Virology	2021-08-31
hCoV-19/Pakistan/NIH-B15-S17/2021	betacoronavirus	EPI_ISL_3827547	2021-08-17	Asia	Pakistan	Islamabad		Asia	Pakistan	Islamabad	genome	29828	Human	32	Female	AY.122	GK	Department of Virology	2021-08-31
hCoV-19/Pakistan/NIH-B15-S27/2021	betacoronavirus	EPI_ISL_3827548	2021-08-17	Asia	Pakistan	Islamabad		Asia	Pakistan	Islamabad	genome	29828	Human	3	Male	B.1.617.2	GK	Department of Virology	2021-08-31
hCoV-19/Pakistan/NIH-B15-S14/2021	betacoronavirus	EPI_ISL_3827539	2021-08-18	Asia	Pakistan	Rawalpindi		Asia	Pakistan	Rawalpindi	genome	29828	Human	13	Female	B.1.617.2	GK	Department of Virology	2021-08-31
hCoV-19/Pakistan/NIH-B15-S16/2021	betacoronavirus	EPI_ISL_3827542	2021-08-18	Asia	Pakistan	Islamabad		Asia	Pakistan	Islamabad	genome	29822	Human	4	Female	AY.65	GK	Department of Virology	2021-08-31
hCoV-19/Pakistan/NIH-B15-S22/2021	betacoronavirus	EPI_ISL_3827544	2021-08-18	Asia	Pakistan	Islamabad		Asia	Pakistan	Islamabad	genome	29828	Human	3	Female	AY.122	GK	Department of Virology	2021-08-31
hCoV-19/Pakistan/NIH-B15-S23/2021	betacoronavirus	EPI_ISL_3827545	2021-08-18	Asia	Pakistan	Islamabad		Asia	Pakistan	Islamabad	genome	29822	Human	21	Male	B.1.617.2	GK	Department of Virology	2021-08-31
hCoV-19/Pakistan/NIH-B15-S7/2021	betacoronavirus	EPI_ISL_3827541	2021-08-18	Asia	Pakistan	Islamabad		Asia	Pakistan	Islamabad	genome	29836	Human	74	Female	AY.127	GK	Infectious Diseases Research Laboratory, Department of Pediatrics and Child Health	2021-09-14
hCoV-19/Pakistan/IDRL-AKU-KHI-202455-S11/2021	betacoronavirus	EPI_ISL_4183262	2021-08-19	Asia	Pakistan	Karachi		Asia	Pakistan	Karachi	genome	29888	Human	42	Male	AY.108	GK	Infectious Diseases Research Laboratory, Department of Pediatrics and Child Health	2021-09-14
hCoV-19/Pakistan/IDRL-AKU-KHI-202580-S10/2021	betacoronavirus	EPI_ISL_4183261	2021-08-19	Asia	Pakistan	Karachi		Asia	Pakistan	Karachi	genome	29828	Human	unknown	Male	AY.112	GK	Department of Virology	2021-08-31
hCoV-19/Pakistan/NIH-B15-S1/2021	betacoronavirus	EPI_ISL_3827536	2021-08-19	Asia	Pakistan	Rawalpindi		Asia	Pakistan	Rawalpindi	genome	29828	Human	24	Female	AY.122	GK	Department of Virology	2021-08-31
hCoV-19/Pakistan/NIH-B15-S24/2021	betacoronavirus	EPI_ISL_3827538	2021-08-19	Asia	Pakistan	Islamabad		Asia	Pakistan	Islamabad	genome	29836	Human	27	Female	AY.108	GK	Infectious Diseases Research Laboratory, Department of Pediatrics and Child Health	2021-09-14
hCoV-19/Pakistan/IDRL-AKU-KHI-199872-S9/2021	betacoronavirus	EPI_ISL_4183259	2021-08-19	Asia	Pakistan	Karachi		Asia	Pakistan	Karachi	genome	29813	Human	unknown	unknown	AY.112	GK	Lab Genetix	2021-11-27
hCoV-19/Pakistan/124272/2021	betacoronavirus	EPI_ISL_6810645	2021-08-20	Asia	Pakistan	Islamabad		Asia	Pakistan	Islamabad	genome	29779	Human	unknown	Male	B.1.617.2	GK	Quadram Institute Bioscience	2021-10-12
hCoV-19/Pakistan/UHSPK3-202/2021	betacoronavirus	EPI_ISL_5063517	2021-08-20	Asia	Pakistan	Karachi		Asia	Pakistan	Karachi	genome	29780	Human	unknown	Male	AY.108	GK	Quadram Institute Bioscience	2021-10-12
hCoV-19/Pakistan/UHSPK3-229/2021	betacoronavirus	EPI_ISL_5063522	2021-08-20	Asia	Pakistan	Multan		Asia	Pakistan	Multan	genome	29781	Human	unknown	Female	AY.108	GK	Quadram Institute Bioscience	2021-10-12
hCoV-19/Pakistan/UHSPK3-230/2021	betacoronavirus	EPI_ISL_5063523	2021-08-20	Asia	Pakistan	Karachi		Asia	Pakistan	Karachi	genome	29822	Human	39	Male	AY.59	GK	Department of Virology	2021-08-31
hCoV-19/Pakistan/NIH-B15-S10/2021	betacoronavirus	EPI_ISL_3827533	2021-08-21	Asia	Pakistan	Islamabad		Asia	Pakistan	Islamabad	genome	29822	Human	26	Male	AY.59	GK	Department of Virology	2021-08-31
hCoV-19/Pakistan/NIH-B15-S11/2021	betacoronavirus	EPI_ISL_3827534	2021-08-21	Asia	Pakistan	Islamabad		Asia	Pakistan	Islamabad	genome	29797	Human	unknown	Male	AY.108	GK	Quadram Institute Bioscience	2021-10-12
hCoV-19/Pakistan/UHSPK3-231/2021	betacoronavirus	EPI_ISL_5063526	2021-08-21	Asia	Pakistan	Karachi		Asia	Pakistan	Karachi	genome	29828	Human	49	Male	AY.112	GK	Department of Virology	2021-08-31
hCoV-19/Pakistan/NIH-B15-S9/2021	betacoronavirus	EPI_ISL_3827531	2021-08-22	Asia	Pakistan	Islamabad		Asia	Pakistan	Islamabad	genome	29813	Human	unknown	unknown	AY.112	GK	Lab Genetix	2021-11-26
hCoV-19/Pakistan/104045/2021	betacoronavirus	EPI_ISL_6781448	2021-08-24	Asia	Pakistan	Punjab	Lahore	Asia	Pakistan	Punjab	genome	29816	Human	25	Female	B.1.617.2	GK	Department of Virology	2021-08-31
hCoV-19/Pakistan/NIH-B15-S29/2021	betacoronavirus	EPI_ISL_3827529	2021-08-24	Asia	Pakistan	Rawalpindi		Asia	Pakistan	Rawalpindi	genome	29821	Human	55	Male	B.1.617.2	GK	Department of Virology	2021-09-15
hCoV-19/Pakistan/NIH-B17-S11/2021	betacoronavirus	EPI_ISL_4197109	2021-08-24	Asia	Pakistan	Islamabad		Asia	Pakistan	Islamabad	genome	29804	Human	unknown	Female	B.1.617.2	GK	Quadram Institute Bioscience	2021-10-12
hCoV-19/Pakistan/UHSPK3-22/2021	betacoronavirus	EPI_ISL_5063528	2021-08-24	Asia	Pakistan	Karachi		Asia	Pakistan	Karachi	genome	29781	Human	unknown	Male	AY.29	GK	Quadram Institute Bioscience	2021-10-12
hCoV-19/Pakistan/UHSPK3-33/2021	betacoronavirus	EPI_ISL_5063530	2021-08-24	Asia	Pakistan	Karachi		Asia	Pakistan	Karachi	genome	29780	Human	unknown	Female	B.1.617.2	GK	Quadram Institute Bioscience	2021-10-12
hCoV-19/Pakistan/UHSPK3-35/2021	betacoronavirus	EPI_ISL_5063531	2021-08-24	Asia	Pakistan	Peshawar		Asia	Pakistan	Peshawar	genome	29781	Human	unknown	Female	B.1.617.2	GK	Quadram Institute Bioscience	2021-10-12
hCoV-19/Pakistan/UHSPK3-38/2021	betacoronavirus	EPI_ISL_5063533	2021-08-24	Asia	Pakistan	Karachi		Asia	Pakistan	Karachi	genome	29825	Human	unknown	unknown	AY.127	GK	Lab Genetix	2021-11-27
hCoV-19/Pakistan/124283/2021	betacoronavirus	EPI_ISL_6810648	2021-08-25	Asia	Pakistan	Islamabad		Asia	Pakistan	Islamabad	genome	29817	Human	unknown	unknown	B.1.617.2	GK	Lab Genetix	2021-11-27
hCoV-19/Pakistan/124377/2021	betacoronavirus	EPI_ISL_6810649	2021-08-25	Asia	Pakistan	Islamabad		Asia	Pakistan	Islamabad	genome	29804	Human	25	Male	AY.103	GK	Department of Virology	2021-09-18
hCoV-19/Pakistan/AFIP-B1-S10/2021	betacoronavirus	EPI_ISL_4291573	2021-08-25	Asia	Pakistan	Rawalpindi		Asia	Pakistan	Rawalpindi	genome	29821	Human	47	Male	AY.122	GK	Department of Virology	2021-09-18
hCoV-19/Pakistan/AFIP-B1-S11/2021	betacoronavirus	EPI_ISL_4291575	2021-08-25	Asia	Pakistan	Rawalpindi		Asia	Pakistan	Rawalpindi	genome	29805	Human	26	Female	AY.127	GK	Department of Virology	2021-09-18
hCoV-19/Pakistan/AFIP-B1-S12/2021	betacoronavirus	EPI_ISL_4291577	2021-08-25	Asia	Pakistan	Rawalpindi		Asia	Pakistan	Rawalpindi	genome	29821	Human	59	Male	AY.39	GK	Department of Virology	2021-09-18
hCoV-19/Pakistan/AFIP-B1-S13/2021	betacoronavirus	EPI_ISL_4291579	2021-08-25	Asia	Pakistan	Rawalpindi		Asia	Pakistan	Rawalpindi	genome	29811	Human	40	Female	AY.39	GK	Department of Virology	2021-09-18
hCoV-19/Pakistan/AFIP-B1-S14/2021	betacoronavirus	EPI_ISL_4291581	2021-08-25	Asia	Pakistan	Rawalpindi		Asia	Pakistan	Rawalpindi	genome	29804	Human	82	Male	AY.112	GK	Department of Virology	2021-09-18
hCoV-19/Pakistan/AFIP-B1-S15/2021	betacoronavirus	EPI_ISL_4291584	2021-08-25	Asia	Pakistan	Rawalpindi		Asia	Pakistan	Rawalpindi	genome	29821	Human	30	Male	AY.112	GK	Department of Virology	2021-09-18
hCoV-19/Pakistan/AFIP-B1-S16/2021	betacoronavirus	EPI_ISL_4291586	2021-08-25	Asia	Pakistan	Rawalpindi		Asia	Pakistan	Rawalpindi	genome	29805	Human	44	Male	AY.39	GK	Department of Virology	2021-09-18
hCoV-19/Pakistan/AFIP-B1-S17/2021	betacoronavirus	EPI_ISL_4291588	2021-08-25	Asia	Pakistan	Rawalpindi		Asia	Pakistan	Rawalpindi	genome	29805	Human	38	Male	AY.39	GK	Department of Virology	2021-09-18
hCoV-19/Pakistan/AFIP-B1-S2/2021	betacoronavirus	EPI_ISL_4291559	2021-08-25	Asia	Pakistan	Rawalpindi		Asia	Pakistan	Rawalpindi	genome	29811	Human	13	Male	AY.103	GK	Department of Virology	2021-09-18
hCoV-19/Pakistan/AFIP-B1-S3/2021	betacoronavirus	EPI_ISL_4291561	2021-08-25	Asia	Pakistan	Rawalpindi		Asia	Pakistan	Rawalpindi	genome	29822	Human	30	Female	AY.112	GK	Department of Virology	2021-09-18
hCoV-19/Pakistan/AFIP-B1-S7/2021	betacoronavirus	EPI_ISL_4291565	2021-08-25	Asia	Pakistan	Rawalpindi		Asia	Pakistan	Rawalpindi	genome	29802	Human	14	Female	B.1.617.2	GK	Department of Virology	2021-09-18
hCoV-19/Pakistan/AFIP-B1-S8/2021	betacoronavirus	EPI_ISL_4291567	2021-08-25	Asia	Pakistan	Rawalpindi		Asia	Pakistan	Rawalpindi	genome	29819	Human	26	Male	B.1.1.7	GR	Department of Virology	2021-09-08
hCoV-19/Pakistan/NIH-B16-S17/2021	betacoronavirus	EPI_ISL_4018965	2021-08-25	Asia	Pakistan	Islamabad		Asia	Pakistan	Islamabad	genome	29819	Human	58	Male	B.1.1.7	GR	Department of Virology	2021-09-08
hCoV-19/Pakistan/NIH-B16-S19/2021	betacoronavirus	EPI_ISL_4018976	2021-08-25	Asia	Pakistan	Islamabad		Asia	Pakistan	Islamabad	genome	29827	Human	8	Male	B.1.617.2	GK	Department of Virology	2021-09-15
hCoV-19/Pakistan/NIH-B17-S15/2021	betacoronavirus	EPI_ISL_4197113	2021-08-25	Asia	Pakistan	Islamabad		Asia	Pakistan	Islamabad	genome	29820	Human	36	Female	AY.103	GK	Department of Virology	2021-09-15
hCoV-19/Pakistan/NIH-B17-S17/2021	betacoronavirus	EPI_ISL_4197115	2021-08-25	Asia	Pakistan	Rawalpindi		Asia	Pakistan	Rawalpindi	genome	29781	Human	unknown	Male	AY.127	GK	Quadram Institute Bioscience	2021-10-12
hCoV-19/Pakistan/UHSPK3-150/2021	betacoronavirus	EPI_ISL_5063554	2021-08-25	Asia	Pakistan	Peshawar		Asia	Pakistan	Peshawar	genome	29782	Human	unknown	Male	B.1.617.2	GK	Quadram Institute Bioscience	2021-10-12
hCoV-19/Pakistan/UHSPK3-30/2021	betacoronavirus	EPI_ISL_5063539	2021-08-25	Asia	Pakistan	Karachi		Asia	Pakistan	Karachi	genome	29780	Human	unknown	Female	B.1.617.2	GK	Quadram Institute Bioscience	2021-10-12
hCoV-19/Pakistan/UHSPK3-34/2021	betacoronavirus	EPI_ISL_5063541	2021-08-25	Asia	Pakistan	Lahore		Asia	Pakistan	Lahore	genome	29781	Human	unknown	Male	AY.127	GK	Quadram Institute Bioscience	2021-10-12
hCoV-19/Pakistan/UHSPK3-40/2021	betacoronavirus	EPI_ISL_5063542	2021-08-25	Asia	Pakistan	Lahore		Asia	Pakistan	Lahore	genome	29779	Human	unknown	Male	AY.127	GK	Quadram Institute Bioscience	2021-10-12
hCoV-19/Pakistan/UHSPK3-41/2021	betacoronavirus	EPI_ISL_5063543	2021-08-25	Asia	Pakistan	Lahore		Asia	Pakistan	Lahore	genome	29798	Human	unknown	Male	AY.127	GK	Quadram Institute Bioscience	2021-10-12
hCoV-19/Pakistan/UHSPK3-42/2021	betacoronavirus	EPI_ISL_5063544	2021-08-25	Asia	Pakistan	Lahore		Asia	Pakistan	Lahore	genome	29783	Human	unknown	Female	B.1.617.2	GK	Quadram Institute Bioscience	2021-10-12
hCoV-19/Pakistan/UHSPK3-44/2021	betacoronavirus	EPI_ISL_5063546	2021-08-25	Asia	Pakistan	Karachi		Asia	Pakistan	Karachi	genome	29804	Human	unknown	Male	AY.108	GK	Quadram Institute Bioscience	2021-10-12
hCoV-19/Pakistan/UHSPK3-46/2021	betacoronavirus	EPI_ISL_5063547	2021-08-25	Asia	Pakistan	Karachi		Asia	Pakistan	Karachi	genome	29781	Human	unknown	Male	B.1.617.2	GK	Quadram Institute Bioscience	2021-10-12
hCoV-19/Pakistan/UHSPK3-47/2021	betacoronavirus	EPI_ISL_5063548	2021-08-25	Asia	Pakistan	Peshawar		Asia	Pakistan	Peshawar	genome	29775	Human	unknown	Female	AY.127	GK	Quadram Institute Bioscience	2021-10-12
hCoV-19/Pakistan/UHSPK3-48/2021	betacoronavirus	EPI_ISL_5063549	2021-08-25	Asia	Pakistan	Peshawar		Asia	Pakistan	Peshawar	genome	29783	Human	unknown	Male	AY.127	GK	Quadram Institute Bioscience	2021-10-12
hCoV-19/Pakistan/UHSPK3-58/2021	betacoronavirus	EPI_ISL_5063552	2021-08-25	Asia	Pakistan	Karachi		Asia	Pakistan	Karachi	genome	29776	Human	unknown	Male	AY.108	GK	Quadram Institute Bioscience	2021-10-12
hCoV-19/Pakistan/UHSPK3-59/2021	betacoronavirus	EPI_ISL_5063553	2021-08-25	Asia	Pakistan	Karachi		Asia	Pakistan	Karachi	genome	29821	Human	unknown	unknown	B.1.617.2	GK	Lab Genetix	2021-11-26
hCoV-19/Pakistan/104221/2021	betacoronavirus	EPI_ISL_6781457	2021-08-26	Asia	Pakistan	Punjab	Lahore	Asia	Pakistan	Punjab	genome	29821	Human	5	Female	AY.39	GK	Department of Virology	2021-09-15
hCoV-19/Pakistan/NIH-B17-S13/2021	betacoronavirus	EPI_ISL_4197111	2021-08-26	Asia	Pakistan	Islamabad		Asia	Pakistan	Islamabad	genome	29821	Human	4	Male	AY.122	GK	Department of Virology	2021-09-15
hCoV-19/Pakistan/NIH-B17-S18/2021	betacoronavirus	EPI_ISL_4197116	2021-08-26	Asia	Pakistan	Islamabad		Asia	Pakistan	Islamabad	genome	29864	Human	52	Male	AY.112.1	GK	Department of Virology	2021-09-15
hCoV-19/Pakistan/NIH-B17-S7/2021	betacoronavirus	EPI_ISL_4197105	2021-08-26	Asia	Pakistan	Islamabad		Asia	Pakistan	Islamabad	genome	29812	Human	unknown	Male	B.1.617.2	GK	Quadram Institute Bioscience	2021-10-12
hCoV-19/Pakistan/UHSPK3-138/2021	betacoronavirus	EPI_ISL_5063574	2021-08-26	Asia	Pakistan	Lahore		Asia	Pakistan	Lahore	genome	29782	Human	unknown	Male	B.1.617.2	GK	Quadram Institute Bioscience	2021-10-12
hCoV-19/Pakistan/UHSPK3-140/2021	betacoronavirus	EPI_ISL_5063576	2021-08-26	Asia	Pakistan	Multan		Asia	Pakistan	Multan	genome	29810	Human	unknown	Male	B.1.617.2	GK	Quadram Institute Bioscience	2021-10-12
hCoV-19/Pakistan/UHSPK3-155/2021	betacoronavirus	EPI_ISL_5063581	2021-08-26	Asia	Pakistan	Multan		Asia	Pakistan	Multan	genome	29802	Human	unknown	Male	AY.127	GK	Quadram Institute Bioscience	2021-10-12
hCoV-19/Pakistan/UHSPK3-24/2021	betacoronavirus	EPI_ISL_5063556	2021-08-26	Asia	Pakistan	Karachi		Asia	Pakistan	Karachi	genome	29782	Human	unknown	Female	B.1.617.2	GK	Quadram Institute Bioscience	2021-10-12
hCoV-19/Pakistan/UHSPK3-25/2021	betacoronavirus	EPI_ISL_5063557	2021-08-26	Asia	Pakistan	Karachi		Asia	Pakistan	Karachi	genome	29802	Human	unknown	Male	AY.122	GK	Quadram Institute Bioscience	2021-10-12
hCoV-19/Pakistan/UHSPK3-28/2021	betacoronavirus	EPI_ISL_5063558	2021-08-26	Asia	Pakistan	Karachi		Asia	Pakistan	Karachi	genome	29783	Human	unknown	Male	AY.108	GK	Quadram Institute Bioscience	2021-10-12
hCoV-19/Pakistan/UHSPK3-50/2021	betacoronavirus	EPI_ISL_5063562	2021-08-26	Asia	Pakistan	Karachi		Asia	Pakistan	Karachi	genome	29779	Human	unknown	Male	B.1.617.2	GK	Quadram Institute Bioscience	2021-10-12
hCoV-19/Pakistan/UHSPK3-52/2021	betacoronavirus	EPI_ISL_5063564	2021-08-26	Asia	Pakistan	Karachi		Asia	Pakistan	Karachi	genome	29798	Human	unknown	Male	AY.108	GK	Quadram Institute Bioscience	2021-10-12
hCoV-19/Pakistan/UHSPK3-92/2021	betacoronavirus	EPI_ISL_5063466	2021-08-26	Asia	Pakistan	Multan		Asia	Pakistan	Multan	genome	29812	Human	unknown	Male	AY.122	GK	Quadram Institute Bioscience	2021-10-12
hCoV-19/Pakistan/UHSPK3-93/2021	betacoronavirus	EPI_ISL_5063568	2021-08-26	Asia	Pakistan	Multan		Asia	Pakistan	Multan	genome	29798	Human	unknown	Female	AY.118	GK	Quadram Institute Bioscience	2021-10-12
hCoV-19/Pakistan/UHSPK3-94/2021	betacoronavirus	EPI_ISL_5063569	2021-08-26	Asia	Pakistan	Multan		Asia	Pakistan	Multan	genome	29808	Human	unknown	Female	B.1.617.2	GK	Quadram Institute Bioscience	2021-10-12
hCoV-19/Pakistan/UHSPK3-95/2021	betacoronavirus	EPI_ISL_5063570	2021-08-26	Asia	Pakistan	Multan		Asia	Pakistan	Multan	genome	29782	Human	unknown	Male	B.1.617.2	GK	Quadram Institute Bioscience	2021-10-12
hCoV-19/Pakistan/UHSPK3-98/2021	betacoronavirus	EPI_ISL_5063572	2021-08-26	Asia	Pakistan	Multan		Asia	Pakistan	Multan	genome	29812	Human	unknown	unknown	AY.65	GK	Lab Genetix	2021-11-26
hCoV-19/Pakistan/100359/2021	betacoronavirus	EPI_ISL_6781444	2021-08-27	Asia	Pakistan	Punjab	Lahore	Asia	Pakistan	Punjab	genome	29801	Human	unknown	unknown	B.1.617.2	GK	Lab Genetix	2021-11-26
hCoV-19/Pakistan/103001/2021	betacoronavirus	EPI_ISL_6781443	2021-08-27	Asia	Pakistan	Punjab	Lahore	Asia	Pakistan	Punjab	genome	29821	Human	unknown	unknown	AY.112	GK	Lab Genetix	2021-11-27
hCoV-19/Pakistan/124099/2021	betacoronavirus	EPI_ISL_6810647	2021-08-27	Asia	Pakistan	Islamabad		Asia	Pakistan	Islamabad	genome	29821	Human	37	Female	AY.39	GK	Department of Virology	2021-09-15
hCoV-19/Pakistan/NIH-B17-S8/2021	betacoronavirus	EPI_ISL_4197106	2021-08-27	Asia	Pakistan	Islamabad		Asia	Pakistan	Islamabad	genome	29776	Human	unknown	Male	AY.108	GK	Quadram Institute Bioscience	2021-10-12
hCoV-19/Pakistan/UHSPK3-174/2021	betacoronavirus	EPI_ISL_5063594	2021-08-27	Asia	Pakistan	Karachi		Asia	Pakistan	Karachi	genome	29780	Human	unknown	Male	AY.108	GK	Quadram Institute Bioscience	2021-10-12
hCoV-19/Pakistan/UHSPK3-176/2021	betacoronavirus	EPI_ISL_5063595	2021-08-27	Asia	Pakistan	Multan		Asia	Pakistan	Multan	genome	29787	Human	unknown	Female	B.1.617.2	GK	Quadram Institute Bioscience	2021-10-12
hCoV-19/Pakistan/UHSPK3-60/2021	betacoronavirus	EPI_ISL_5063585	2021-08-27	Asia	Pakistan	Multan		Asia	Pakistan	Multan	genome	29791	Human	unknown	Male	B.1.617.2	GK	Quadram Institute Bioscience	2021-10-12
hCoV-19/Pakistan/UHSPK3-61/2021	betacoronavirus	EPI_ISL_5063586	2021-08-27	Asia	Pakistan	Karachi		Asia	Pakistan	Karachi	genome	29775	Human	unknown	Female	AY.127	GK	Quadram Institute Bioscience	2021-10-12
hCoV-19/Pakistan/UHSPK3-62/2021	betacoronavirus	EPI_ISL_5063587	2021-08-27	Asia	Pakistan	Multan		Asia	Pakistan	Multan	genome	29780	Human	unknown	Female	AY.108	GK	Quadram Institute Bioscience	2021-10-12
hCoV-19/Pakistan/UHSPK3-63/2021	betacoronavirus	EPI_ISL_5063588	2021-08-27	Asia	Pakistan	Multan		Asia	Pakistan	Multan	genome	29803	Human	unknown	Male	B.1.617.2	GK	Quadram Institute Bioscience	2021-10-12
hCoV-19/Pakistan/UHSPK3-66/2021	betacoronavirus	EPI_ISL_5063590	2021-08-27	Asia	Pakistan	Karachi		Asia	Pakistan	Karachi	genome	29837	Human	unknown	unknown	AY.127	GK	Lab Genetix	2021-11-26
hCoV-19/Pakistan/104054/2021	betacoronavirus	EPI_ISL_6781461	2021-08-28	Asia	Pakistan	Punjab	Lahore	Asia	Pakistan	Punjab	genome	29841	Human	unknown	unknown	AY.127	GK	Lab Genetix	2021-11-26
hCoV-19/Pakistan/105805/2021	betacoronavirus	EPI_ISL_6781449	2021-08-28	Asia	Pakistan	Punjab	Lahore	Asia	Pakistan	Punjab	genome	29804	Human	52	Female	AY.129	GK	Department of Virology	2021-09-15
hCoV-19/Pakistan/NIH-B17-S6/2021	betacoronavirus	EPI_ISL_4197104	2021-08-29	Asia	Pakistan	Islamabad		Asia	Pakistan	Islamabad	genome	29820	Human	unknown	unknown	B.1.617.2	GK	Lab Genetix	2021-11-27
hCoV-19/Pakistan/124256/2021	betacoronavirus	EPI_ISL_6810650	2021-08-31	Asia	Pakistan	Islamabad		Asia	Pakistan	Islamabad	genome	29821	Human	34	Female	AY.39	GK	Department of Virology	2021-09-23
hCoV-19/Pakistan/NIH-B18-S1/2021	betacoronavirus	EPI_ISL_4458429	2021-09-01	Asia	Pakistan	Rawalpindi		Asia	Pakistan	Rawalpindi	genome	29821	Human	24	Male	AY.122	GK	Department of Virology	2021-09-15
hCoV-19/Pakistan/NIH-B17-S14/2021	betacoronavirus	EPI_ISL_4197112	2021-09-03	Asia	Pakistan	Islamabad		Asia	Pakistan	Islamabad	genome	29821	Human	37	Male	B.1.617.2	GK	Department of Virology	2021-09-15
hCoV-19/Pakistan/NIH-B17-S16/2021	betacoronavirus	EPI_ISL_4197114	2021-09-03	Asia	Pakistan	Islamabad		Asia	Pakistan	Islamabad	genome	29821	Human	12	Male	AY.122	GK	Department of Virology	2021-09-15
hCoV-19/Pakistan/NIH-B17-S2/2021	betacoronavirus	EPI_ISL_4197100	2021-09-03	Asia	Pakistan	Islamabad		Asia	Pakistan	Islamabad	genome	29821	Human	29	Male	AY.39	GK	Department of Virology	2021-09-15
hCoV-19/Pakistan/NIH-B17-S5/2021	betacoronavirus	EPI_ISL_4197103	2021-09-03	Asia	Pakistan	Islamabad		Asia	Pakistan	Islamabad	genome	29819	Human	40	Female	AY.129	GK	Department of Virology	2021-09-23
hCoV-19/Pakistan/NIH-B18-S2/2021	betacoronavirus	EPI_ISL_4458437	2021-09-03	Asia	Pakistan	Islamabad		Asia	Pakistan	Islamabad	genome	29821	Human	2	Female	AY.99	GK	Department of Virology	2021-09-23
hCoV-19/Pakistan/NIH-B18-S5/2021	betacoronavirus	EPI_ISL_4458428	2021-09-03	Asia	Pakistan	Islamabad		Asia	Pakistan	Islamabad	genome	29805	Human	unknown	unknown	AY.127	GK	Lab Genetix	2021-11-27
hCoV-19/Pakistan/124280/2021	betacoronavirus	EPI_ISL_6810651	2021-09-04	Asia	Pakistan	Islamabad		Asia	Pakistan	Islamabad	genome	29769	Human	45	Female	B.1.617.2	GK	Infectious Diseases Research Laboratory, Department of Pediatrics and Child Health	2021-12-15
hCoV-19/Pakistan/IDRL-AKU-KHI-220473-S7/2021	betacoronavirus	EPI_ISL_7671465	2021-09-05	Asia	Pakistan	Karachi		Asia	Pakistan	Karachi	genome	29818	Human	36	Male	AY.39	GK	Department of Virology	2021-09-15
hCoV-19/Pakistan/NIH-B17-S12/2021	betacoronavirus	EPI_ISL_4197110	2021-09-05	Asia	Pakistan	Islamabad		Asia	Pakistan	Islamabad	genome	29821	Human	35	Male	AY.127	GK	Department of Virology	2021-09-15
hCoV-19/Pakistan/NIH-B17-S3/2021	betacoronavirus	EPI_ISL_4197101	2021-09-05	Asia	Pakistan	Islamabad		Asia	Pakistan	Islamabad	genome	29821	Human	34	Female	B.1.617.2	GK	Department of Virology	2021-09-15
hCoV-19/Pakistan/NIH-B17-S4/2021	betacoronavirus	EPI_ISL_4197102	2021-09-05	Asia	Pakistan	Islamabad		Asia	Pakistan	Islamabad	genome	29821	Human	28	Male	AY.129	GK	Department of Virology	2021-09-23
hCoV-19/Pakistan/NIH-B18-S3/2021	betacoronavirus	EPI_ISL_4458426	2021-09-05	Asia	Pakistan	Rawalpindi		Asia	Pakistan	Rawalpindi	genome	29804	Human	55	Male	AY.122	GK	Department of Virology	2021-09-23
hCoV-19/Pakistan/NIH-B18-S4/2021	betacoronavirus	EPI_ISL_4458427	2021-09-05	Asia	Pakistan	Islamabad		Asia	Pakistan	Islamabad	genome	29824	Human	unknown	unknown	AY.112	GK	Lab Genetix	2021-11-27
hCoV-19/Pakistan/104882/2021	betacoronavirus	EPI_ISL_6810630	2021-09-07	Asia	Pakistan	Punjab	Lahore	Asia	Pakistan	Punjab	genome	29804	Human	31	Male	AY.122	GK	Department of Virology	2021-09-30
hCoV-19/Pakistan/NIH-B19-S8/2021	betacoronavirus	EPI_ISL_4630062	2021-09-07	Asia	Pakistan	Islamabad		Asia	Pakistan	Islamabad	genome	29823	Human	unknown	unknown	B.1.617.2	GK	Lab Genetix	2021-11-26
hCoV-19/Pakistan/088356/2021	betacoronavirus	EPI_ISL_6778425	2021-09-08	Asia	Pakistan	Punjab	Lahore	Asia	Pakistan	Punjab	genome	29804	Human	18	Male	AY.112	GK	Department of Virology	2021-09-30
hCoV-19/Pakistan/NIH-B20-S13/2021	betacoronavirus	EPI_ISL_4630370	2021-09-08	Asia	Pakistan	Islamabad		Asia	Pakistan	Islamabad	genome	29804	Human	19	Female	AY.121	GK	Department of Virology	2021-09-30
hCoV-19/Pakistan/NIH-B20-S14/2021	betacoronavirus	EPI_ISL_4630371	2021-09-08	Asia	Pakistan	Islamabad		Asia	Pakistan	Islamabad	genome	29804	Human	14	Male	AY.127	GK	Department of Virology	2021-09-30
hCoV-19/Pakistan/NIH-B20-S22/2021	betacoronavirus	EPI_ISL_4630379	2021-09-08	Asia	Pakistan	Islamabad		Asia	Pakistan	Islamabad	genome	29821	Human	21	Female	AY.43	GK	Department of Virology	2021-10-22
hCoV-19/Pakistan/NIH-B21-S18/2021	betacoronavirus	EPI_ISL_5427754	2021-09-08	Asia	Pakistan	Islamabad		Asia	Pakistan	Islamabad	genome	29810	Human	unknown	unknown	AY.127	GK	Lab Genetix	2021-11-26
hCoV-19/Pakistan/088529/2021	betacoronavirus	EPI_ISL_6781450	2021-09-09	Asia	Pakistan	Punjab	Lahore	Asia	Pakistan	Punjab	genome	29801	Human	unknown	unknown	AY.127	GK	Lab Genetix	2021-11-27
hCoV-19/Pakistan/088532/2021	betacoronavirus	EPI_ISL_6810509	2021-09-09	Asia	Pakistan	Punjab	Lahore	Asia	Pakistan	Punjab	genome	29793	Human	unknown	unknown	B.1.617.2	GK	Lab Genetix	2021-11-27
hCoV-19/Pakistan/105058/2021	betacoronavirus	EPI_ISL_6810631	2021-09-09	Asia	Pakistan	Punjab	Lahore	Asia	Pakistan	Punjab	genome	29821	Human	56	Female	AY.39	GK	Department of Virology	2021-09-30
hCoV-19/Pakistan/NIH-B20-S15/2021	betacoronavirus	EPI_ISL_4630372	2021-09-09	Asia	Pakistan	Islamabad		Asia	Pakistan	Islamabad	genome	29776	Human	unknown	Male	B.1.617.2	GK	Quadram Institute Bioscience	2021-10-12
hCoV-19/Pakistan/UHSPK3-266/2021	betacoronavirus	EPI_ISL_5063600	2021-09-10	Asia	Pakistan	Multan		Asia	Pakistan	Multan	genome	29775	Human	unknown	Female	B.1.617.2	GK	Quadram Institute Bioscience	2021-10-12
hCoV-19/Pakistan/UHSPK3-268/2021	betacoronavirus	EPI_ISL_5063601	2021-09-10	Asia	Pakistan	Multan		Asia	Pakistan	Multan	genome	29775	Human	unknown	Male	B.1.617.2	GK	Quadram Institute Bioscience	2021-10-12
hCoV-19/Pakistan/UHSPK3-270/2021	betacoronavirus	EPI_ISL_5063602	2021-09-10	Asia	Pakistan	Multan		Asia	Pakistan	Multan	genome	29804	Human	40	Male	AY.43	GK	Department of Virology	2021-09-30
hCoV-19/Pakistan/NIH-B19-S20/2021	betacoronavirus	EPI_ISL_4630053	2021-09-11	Asia	Pakistan	Islamabad		Asia	Pakistan	Islamabad	genome	29821	Human	30	Male	AY.112	GK	Department of Virology	2021-09-30
hCoV-19/Pakistan/NIH-B20-S16/2021	betacoronavirus	EPI_ISL_4630373	2021-09-11	Asia	Pakistan	Islamabad		Asia	Pakistan	Islamabad	genome	29798	Human	3	Female	AY.121	GK	Department of Virology	2021-09-30
hCoV-19/Pakistan/NIH-B20-S17/2021	betacoronavirus	EPI_ISL_4630374	2021-09-11	Asia	Pakistan	Islamabad		Asia	Pakistan	Islamabad	genome	29821	Human	unknown	Female	AY.39	GK	Department of Virology	2021-09-30
hCoV-19/Pakistan/NIH-B20-S18/2021	betacoronavirus	EPI_ISL_4630375	2021-09-11	Asia	Pakistan	Islamabad		Asia	Pakistan	Islamabad	genome	29821	Human	50	Female	AY.20	GK	Department of Virology	2021-09-30
hCoV-19/Pakistan/NIH-B20-S24/2021	betacoronavirus	EPI_ISL_4630381	2021-09-11	Asia	Pakistan	Islamabad		Asia	Pakistan	Islamabad	genome	29803	Human	33	Male	AY.108	GK	Department of Virology	2021-09-30
hCoV-19/Pakistan/NIH-B19-S7/2021	betacoronavirus	EPI_ISL_4630061	2021-09-15	Asia	Pakistan	Islamabad		Asia	Pakistan	Islamabad	genome	29811	Human	33	Male	AY.127	GK	LabGenetix	2021-10-20
hCoV-19/Pakistan/UOL-IMBB/2021-2	betacoronavirus	EPI_ISL_5365931	2021-09-15	Asia	Pakistan	Punjab		Asia	Pakistan	Punjab	genome	29817	Human	65	Female	AY.127	GK	LabGenetix	2021-10-20
hCoV-19/Pakistan/UOL-IMBB/2021-3	betacoronavirus	EPI_ISL_5365932	2021-09-15	Asia	Pakistan	Punjab		Asia	Pakistan	Punjab	genome	29865	Human	unknown	Male	AY.103	GK	Department of Virology	2021-09-30
hCoV-19/Pakistan/NIH-B20-S10/2021	betacoronavirus	EPI_ISL_4630368	2021-09-16	Asia	Pakistan	Islamabad		Asia	Pakistan	Islamabad	genome	29821	Human	31	Female	AY.103	GK	Department of Virology	2021-09-30
hCoV-19/Pakistan/NIH-B20-S11/2021	betacoronavirus	EPI_ISL_4630369	2021-09-16	Asia	Pakistan	Islamabad		Asia	Pakistan	Islamabad	genome	29821	Human	unknown	Female	AY.100	GK	Department of Virology	2021-09-30
hCoV-19/Pakistan/NIH-B20-S9/2021	betacoronavirus	EPI_ISL_4630367	2021-09-16	Asia	Pakistan	Islamabad		Asia	Pakistan	Islamabad	genome	29823	Human	26	Male	AY.127	GK	LabGenetix	2021-10-20
hCoV-19/Pakistan/UOL-IMBB/2021-4	betacoronavirus	EPI_ISL_5365933	2021-09-16	Asia	Pakistan	Punjab		Asia	Pakistan	Punjab	genome	29822	Human	31	Male	AY.108	GK	LabGenetix	2021-10-20
hCoV-19/Pakistan/UOL-IMBB/2021-5	betacoronavirus	EPI_ISL_5365934	2021-09-16	Asia	Pakistan	Punjab		Asia	Pakistan	Punjab	genome	29854	Human	16	Male	AY.112	GK	Department of Virology	2021-09-30
hCoV-19/Pakistan/NIH-B20-S19/2021	betacoronavirus	EPI_ISL_4630376	2021-09-17	Asia	Pakistan	Islamabad		Asia	Pakistan	Islamabad	genome	29804	Human	22	Male	B.1.617.2	GK	Department of Virology	2021-09-30
hCoV-19/Pakistan/NIH-B20-S20/2021	betacoronavirus	EPI_ISL_4630377	2021-09-17	Asia	Pakistan	Islamabad		Asia	Pakistan	Islamabad	genome	29774	Human	25	Female	B.1.617.2	GK	LabGenetix	2021-10-20
hCoV-19/Pakistan/UOL-IMBB/2021-8	betacoronavirus	EPI_ISL_5365935	2021-09-17	Asia	Pakistan	Punjab		Asia	Pakistan	Punjab	genome	29824	Human	43	Female	B.1.617.2	GK	LabGenetix	2021-10-20
hCoV-19/Pakistan/UOL-IMBB/2021-11	betacoronavirus	EPI_ISL_5365937	2021-09-18	Asia	Pakistan	Punjab		Asia	Pakistan	Punjab	genome	29828	Human	46	Male	AY.122	GK	LabGenetix	2021-10-20
hCoV-19/Pakistan/UOL-IMBB/2021-12	betacoronavirus	EPI_ISL_5365938	2021-09-18	Asia	Pakistan	Punjab		Asia	Pakistan	Punjab	genome	29827	Human	24	Male	AY.118	GK	LabGenetix	2021-10-20
hCoV-19/Pakistan/UOL-IMBB/2021-9	betacoronavirus	EPI_ISL_5365936	2021-09-18	Asia	Pakistan	Punjab		Asia	Pakistan	Punjab	genome	29814	Human	unknown	unknown	AY.108	GK	Lab Genetix	2021-11-27
hCoV-19/Pakistan/112317/2021	betacoronavirus	EPI_ISL_6810638	2021-09-20	Asia	Pakistan	Sindh	Karachi	Asia	Pakistan	Sindh	genome	29828	Human	53	Male	AY.55	GK	LabGenetix	2021-10-20
hCoV-19/Pakistan/UOL-IMBB/2021-14	betacoronavirus	EPI_ISL_5365940	2021-09-20	Asia	Pakistan	Punjab		Asia	Pakistan	Punjab	genome	29826	Human	30	Male	AY.127	GK	LabGenetix	2021-10-20
hCoV-19/Pakistan/UOL-IMBB/2021-15	betacoronavirus	EPI_ISL_5365941	2021-09-20	Asia	Pakistan	Punjab		Asia	Pakistan	Punjab	genome	29826	Human	65	Male	AY.102	GK	LabGenetix	2021-10-20
hCoV-19/Pakistan/UOL-IMBB/2021-16	betacoronavirus	EPI_ISL_5365942	2021-09-20	Asia	Pakistan	Punjab		Asia	Pakistan	Punjab	genome	29821	Human	42	Female	AY.127	GK	LabGenetix	2021-10-20
hCoV-19/Pakistan/UOL-IMBB/2021-18	betacoronavirus	EPI_ISL_5365943	2021-09-20	Asia	Pakistan	Punjab		Asia	Pakistan	Punjab	genome	29827	Human	42	Male	AY.108	GK	LabGenetix	2021-10-20
hCoV-19/Pakistan/UOL-IMBB/2021-19	betacoronavirus	EPI_ISL_5365944	2021-09-20	Asia	Pakistan	Punjab		Asia	Pakistan	Punjab	genome	29815	Human	unknown	unknown	B.1.617.2	GK	Lab Genetix	2021-11-26
hCoV-19/Pakistan/092420/2021	betacoronavirus	EPI_ISL_6781451	2021-09-24	Asia	Pakistan	Punjab	Lahore	Asia	Pakistan	Punjab	genome	29821	Human	33	Female	AY.120	GK	Department of Virology	2021-10-22
hCoV-19/Pakistan/NIH-B21-S15/2021	betacoronavirus	EPI_ISL_5427751	2021-10-01	Asia	Pakistan	Attock		Asia	Pakistan	Attock	genome	29821	Human	38	Male	AY.127	GK	Department of Virology	2021-10-22
hCoV-19/Pakistan/NIH-B21-S3/2021	betacoronavirus	EPI_ISL_5427742	2021-10-01	Asia	Pakistan	Islamabad		Asia	Pakistan	Islamabad	genome	29821	Human	42	Male	AY.127	GK	Department of Virology	2021-10-22
hCoV-19/Pakistan/NIH-B21-S7/2021	betacoronavirus	EPI_ISL_5427744	2021-10-06	Asia	Pakistan	Islamabad		Asia	Pakistan	Islamabad	genome	29821	Human	53	Female	AY.1	GK	Department of Virology	2021-10-22
hCoV-19/Pakistan/NIH-B21-S2/2021	betacoronavirus	EPI_ISL_5427741	2021-10-07	Asia	Pakistan	Islamabad		Asia	Pakistan	Islamabad	genome	29821	Human	unknown	Male	AY.39	GK	Department of Virology	2021-10-22
hCoV-19/Pakistan/NIH-B21-S20/2021	betacoronavirus	EPI_ISL_5427756	2021-10-07	Asia	Pakistan	Islamabad		Asia	Pakistan	Islamabad	genome	29818	Human	77	Female	AY.39	GK	Department of Virology	2021-10-22
hCoV-19/Pakistan/NIH-B21-S21/2021	betacoronavirus	EPI_ISL_5427757	2021-10-07	Asia	Pakistan	Islamabad		Asia	Pakistan	Islamabad	genome	29818	Human	13	Male	AY.45	GK	Department of Virology	2021-10-22
hCoV-19/Pakistan/NIH-B21-S22/2021	betacoronavirus	EPI_ISL_5427758	2021-10-07	Asia	Pakistan	Islamabad		Asia	Pakistan	Islamabad	genome	29804	Human	15	Male	AY.127	GK	Department of Virology	2021-10-22
hCoV-19/Pakistan/NIH-B21-S10/2021	betacoronavirus	EPI_ISL_5427747	2021-10-09	Asia	Pakistan	Islamabad		Asia	Pakistan	Islamabad	genome	29821	Human	37	Male	AY.127	GK	Department of Virology	2021-10-22
hCoV-19/Pakistan/NIH-B21-S12/2021	betacoronavirus	EPI_ISL_5427748	2021-10-09	Asia	Pakistan	Islamabad		Asia	Pakistan	Islamabad	genome	29821	Human	78	Male	AY.127	GK	Department of Virology	2021-10-22
hCoV-19/Pakistan/NIH-B21-S6/2021	betacoronavirus	EPI_ISL_5427743	2021-10-09	Asia	Pakistan	Islamabad		Asia	Pakistan	Islamabad	genome	29821	Human	23	Male	AY.127	GK	Department of Virology	2021-10-22
hCoV-19/Pakistan/NIH-B21-S9/2021	betacoronavirus	EPI_ISL_5427746	2021-10-09	Asia	Pakistan	Islamabad		Asia	Pakistan	Islamabad	genome	29827	Human	40	Male	AY.108	GK	Department of Virology	2021-10-30
hCoV-19/Pakistan/NIH-B22-S24/2021	betacoronavirus	EPI_ISL_5779779	2021-10-09	Asia	Pakistan	Islamabad		Asia	Pakistan	Islamabad	genome	29821	Human	33	Male	AY.1	GK	Department of Virology	2021-10-30
hCoV-19/Pakistan/NIH-B22-S25/2021	betacoronavirus	EPI_ISL_5779780	2021-10-09	Asia	Pakistan	Islamabad		Asia	Pakistan	Islamabad	genome	29821	Human	unknown	Female	AY.39	GK	Department of Virology	2021-10-22
hCoV-19/Pakistan/NIH-B21-S19/2021	betacoronavirus	EPI_ISL_5427755	2021-10-10	Asia	Pakistan	Islamabad		Asia	Pakistan	Islamabad	genome	29810	Human	unknown	Male	AY.112	GK	Department of Virology	2021-10-22
hCoV-19/Pakistan/NIH-B21-S8/2021	betacoronavirus	EPI_ISL_5427745	2021-10-10	Asia	Pakistan	Islamabad		Asia	Pakistan	Islamabad	genome	29821	Human	35	Male	AY.127	GK	Department of Virology	2021-10-30
hCoV-19/Pakistan/NIH-B22-S14/2021	betacoronavirus	EPI_ISL_5779775	2021-10-13	Asia	Pakistan	Islamabad		Asia	Pakistan	Islamabad	genome	29821	Human	36	Male	B.1.617.2	GK	Department of Virology	2021-10-30
hCoV-19/Pakistan/NIH-B22-S9/2021	betacoronavirus	EPI_ISL_5779771	2021-10-13	Asia	Pakistan	Islamabad		Asia	Pakistan	Islamabad	genome	29821	Human	35	Male	AY.122	GK	Department of Virology	2021-10-30
hCoV-19/Pakistan/NIH-B22-S10/2021	betacoronavirus	EPI_ISL_5779772	2021-10-14	Asia	Pakistan	Islamabad		Asia	Pakistan	Islamabad	genome	29790	Human	57	Female	AY.127	GK	Department of Virology	2021-10-30
hCoV-19/Pakistan/NIH-B22-S13/2021	betacoronavirus	EPI_ISL_5779774	2021-10-14	Asia	Pakistan	Islamabad		Asia	Pakistan	Islamabad	genome	29828	Human	27	Female	AY.122	GK	Department of Virology	2021-10-30
hCoV-19/Pakistan/NIH-B23-S2/2021	betacoronavirus	EPI_ISL_5779781	2021-10-14	Asia	Pakistan	Islamabad		Asia	Pakistan	Islamabad	genome	29790	Human	59	Male	AY.127	GK	Department of Virology	2021-10-30
hCoV-19/Pakistan/NIH-B23-S5/2021	betacoronavirus	EPI_ISL_5779784	2021-10-14	Asia	Pakistan	Islamabad		Asia	Pakistan	Islamabad	genome	29821	Human	unknown	Male	AY.127	GK	Department of Virology	2021-10-30
hCoV-19/Pakistan/NIH-B23-S7/2021	betacoronavirus	EPI_ISL_5779786	2021-10-14	Asia	Pakistan	Islamabad		Asia	Pakistan	Islamabad	genome	29821	Human	26	Male	AY.20	GK	Department of Virology	2021-10-30
hCoV-19/Pakistan/NIH-B22-S1/2021	betacoronavirus	EPI_ISL_5779763	2021-10-15	Asia	Pakistan	Islamabad		Asia	Pakistan	Islamabad	genome	29766	Human	unknown	Male	AY.122	GK	Department of Virology	2021-10-30
hCoV-19/Pakistan/NIH-B22-S2/2021	betacoronavirus	EPI_ISL_5779764	2021-10-15	Asia	Pakistan	Islamabad		Asia	Pakistan	Islamabad	genome	29821	Human	32	Male	AY.122	GK	Department of Virology	2021-10-30
hCoV-19/Pakistan/NIH-B22-S3/2021	betacoronavirus	EPI_ISL_5779765	2021-10-15	Asia	Pakistan	Islamabad		Asia	Pakistan	Islamabad	genome	29821	Human	31	Male	AY.20	GK	Department of Virology	2021-10-30
hCoV-19/Pakistan/NIH-B22-S4/2021	betacoronavirus	EPI_ISL_5779766	2021-10-15	Asia	Pakistan	Islamabad		Asia	Pakistan	Islamabad	genome	29821	Human	21	Male	AY.20	GK	Department of Virology	2021-10-30
hCoV-19/Pakistan/NIH-B22-S5/2021	betacoronavirus	EPI_ISL_5779767	2021-10-15	Asia	Pakistan	Islamabad		Asia	Pakistan	Islamabad	genome	29804	Human	unknown	Male	AY.65	GK	Department of Virology	2021-10-30
hCoV-19/Pakistan/NIH-B22-S6/2021	betacoronavirus	EPI_ISL_5779768	2021-10-15	Asia	Pakistan	Islamabad		Asia	Pakistan	Islamabad	genome	29821	Human	unknown	Male	AY.45	GK	Department of Virology	2021-10-30
hCoV-19/Pakistan/NIH-B23-S4/2021	betacoronavirus	EPI_ISL_5779783	2021-10-15	Asia	Pakistan	Islamabad		Asia	Pakistan	Islamabad	genome	29821	Human	33	Female	AY.127	GK	Department of Virology	2021-10-30
hCoV-19/Pakistan/NIH-B22-S15/2021	betacoronavirus	EPI_ISL_5779776	2021-10-17	Asia	Pakistan	Islamabad		Asia	Pakistan	Islamabad	genome	29821	Human	46	Female	AY.127	GK	Department of Virology	2021-10-30
hCoV-19/Pakistan/NIH-B22-S17/2021	betacoronavirus	EPI_ISL_5779777	2021-10-17	Asia	Pakistan	Islamabad		Asia	Pakistan	Islamabad	genome	29821	Human	unknown	Male	AY.122	GK	Department of Virology	2021-10-30
hCoV-19/Pakistan/NIH-B23-S10/2021	betacoronavirus	EPI_ISL_5779788	2021-10-17	Asia	Pakistan	Islamabad		Asia	Pakistan	Islamabad	genome	29804	Human	unknown	Male	AY.131	GK	Department of Virology	2021-10-30
hCoV-19/Pakistan/NIH-B23-S6/2021	betacoronavirus	EPI_ISL_5779785	2021-10-17	Asia	Pakistan	Islamabad		Asia	Pakistan	Islamabad	genome	29821	Human	43	Male	AY.127	GK	Department of Virology	2021-10-30
hCoV-19/Pakistan/NIH-B22-S23/2021	betacoronavirus	EPI_ISL_5779778	2021-10-18	Asia	Pakistan	Islamabad		Asia	Pakistan	Islamabad	genome	29822	Human	32	Male	AY.108	GK	LabGenetix, Lahore	2021-10-24
hCoV-19/Pakistan/UOL-IMBB-KKU-21/2021	betacoronavirus	EPI_ISL_5454960	2021-10-18	Asia	Pakistan	Punjab		Asia	Pakistan	Punjab	genome	29823	Human	45	Male	B.1.617.2	GK	LabGenetix, Lahore	2021-10-24
hCoV-19/Pakistan/UOL-IMBB-KKU-23/2021	betacoronavirus	EPI_ISL_5454978	2021-10-20	Asia	Pakistan	Punjab		Asia	Pakistan	Punjab	genome	29821	Human	28	Female	AY.108	GK	Department of Virology	2021-10-30
hCoV-19/Pakistan/NIH-B23-S25/2021	betacoronavirus	EPI_ISL_5779798	2021-10-21	Asia	Pakistan	Islamabad		Asia	Pakistan	Islamabad	genome	29815	Human	60	Male	B.1.617.2	GK	LabGenetix, Lahore	2021-10-24
hCoV-19/Pakistan/UOL-IMBB-KKU-25/2021	betacoronavirus	EPI_ISL_5454987	2021-10-22	Asia	Pakistan	Punjab		Asia	Pakistan	Punjab	genome	29821	Human	35	Female	AY.129	GK	Department of Virology	2021-11-08
hCoV-19/Pakistan/NIH-B24-S5/2021	betacoronavirus	EPI_ISL_6036650	2021-10-26	Asia	Pakistan	Islamabad		Asia	Pakistan	Islamabad	genome	29821	Human	33	Male	AY.127	GK	Department of Virology	2021-11-08
hCoV-19/Pakistan/NIH-B24-S6/2021	betacoronavirus	EPI_ISL_6036651	2021-10-26	Asia	Pakistan	Islamabad		Asia	Pakistan	Islamabad	genome	29766	Human	54	Male	AY.39	GK	Department of Virology	2021-11-08
hCoV-19/Pakistan/NIH-B24-S1/2021	betacoronavirus	EPI_ISL_6036648	2021-10-29	Asia	Pakistan	Islamabad		Asia	Pakistan	Islamabad	genome	29813	Human	unknown	Male	B.1.617.2	GK	Department of Virology	2021-11-08
hCoV-19/Pakistan/NIH-B24-S10/2021	betacoronavirus	EPI_ISL_6036657	2021-10-29	Asia	Pakistan	Islamabad		Asia	Pakistan	Islamabad	genome	29821	Human	47	Male	AY.127	GK	Department of Virology	2021-11-08
hCoV-19/Pakistan/NIH-B24-S2/2021	betacoronavirus	EPI_ISL_6036649	2021-10-29	Asia	Pakistan	Islamabad		Asia	Pakistan	Islamabad	genome	29821	Human	61	Female	AY.127	GK	Department of Virology	2021-11-08
hCoV-19/Pakistan/NIH-B24-S13/2021	betacoronavirus	EPI_ISL_6036653	2021-10-30	Asia	Pakistan	Islamabad		Asia	Pakistan	Islamabad	genome	29821	Human	80	Female	AY.122	GK	Department of Virology	2021-11-08
hCoV-19/Pakistan/NIH-B24-S14/2021	betacoronavirus	EPI_ISL_6036654	2021-10-30	Asia	Pakistan	Islamabad		Asia	Pakistan	Islamabad	genome	29821	Human	unknown	Female	AY.127	GK	Department of Virology	2021-11-08
hCoV-19/Pakistan/NIH-B24-S15/2021	betacoronavirus	EPI_ISL_6036655	2021-10-30	Asia	Pakistan	Islamabad		Asia	Pakistan	Islamabad	genome	29821	Human	unknown	Male	AY.122	GK	Department of Virology	2021-11-08
hCoV-19/Pakistan/NIH-B24-S9/2021	betacoronavirus	EPI_ISL_6036652	2021-10-30	Asia	Pakistan	Islamabad		Asia	Pakistan	Islamabad	genome	29822	Human	62	Female	AY.103	GK	Department of Virology	2021-11-26
hCoV-19/Pakistan/NIH-B27-S15/2021	betacoronavirus	EPI_ISL_6778374	2021-11-08	Asia	Pakistan	Islamabad		Asia	Pakistan	Islamabad	genome	29821	Human	70	Male	AY.86	GK	Department of Virology	2021-11-26
hCoV-19/Pakistan/NIH-B27-S16/2021	betacoronavirus	EPI_ISL_6778375	2021-11-12	Asia	Pakistan	Islamabad		Asia	Pakistan	Islamabad	genome	29821	Human	42	Male	AY.120	GK	Department of Virology	2021-11-26
hCoV-19/Pakistan/NIH-B27-S17/2021	betacoronavirus	EPI_ISL_6778376	2021-11-12	Asia	Pakistan	Islamabad		Asia	Pakistan	Islamabad	genome	29821	Human	55	Female	AY.122	GK	Department of Virology	2021-11-26
hCoV-19/Pakistan/NIH-B27-S18/2021	betacoronavirus	EPI_ISL_6778377	2021-11-14	Asia	Pakistan	Islamabad		Asia	Pakistan	Islamabad	genome	29821	Human	21	Female	AY.127	GK	Department of Virology	2021-11-26
hCoV-19/Pakistan/NIH-B27-S11/2021	betacoronavirus	EPI_ISL_6778370	2021-11-16	Asia	Pakistan	Mirpur		Asia	Pakistan	Mirpur	genome	29821	Human	21	Female	AY.127	GK	Department of Virology	2021-11-26
hCoV-19/Pakistan/NIH-B27-S14/2021	betacoronavirus	EPI_ISL_6778373	2021-11-16	Asia	Pakistan	Mirpur		Asia	Pakistan	Mirpur	genome	29821	Human	unknown	unknown	AY.126	GK	Department of Virology	2021-12-11
hCoV-19/Pakistan/NIH-B28-S1/2021	betacoronavirus	EPI_ISL_7542797	2021-11-25	Asia	Pakistan	Islamabad		Asia	Pakistan	Islamabad	genome	29804	Human	unknown	unknown	AY.127	GK	Department of Virology	2021-12-11
hCoV-19/Pakistan/NIH-B28-S3/2021	betacoronavirus	EPI_ISL_7542799	2021-11-25	Asia	Pakistan	Islamabad		Asia	Pakistan	Islamabad	genome	29821	Human	unknown	unknown	AY.127	GK	Department of Virology	2021-12-11
hCoV-19/Pakistan/NIH-B28-S2/2021	betacoronavirus	EPI_ISL_7542798	2021-11-26	Asia	Pakistan	Islamabad		Asia	Pakistan	Islamabad	genome	29834	Human	25	Male	A	S	Department of Virology	2021-12-11
hCoV-19/Pakistan/NIH-B28-S4/2021	betacoronavirus	EPI_ISL_7542800	2021-11-26	Asia	Pakistan	Islamabad		Asia	Pakistan	Islamabad	genome	29834	Human	34	Male	A	S	Department of Virology	2021-12-11
hCoV-19/Pakistan/NIH-B28-S6/2021	betacoronavirus	EPI_ISL_7542801	2021-11-27	Asia	Pakistan	Islamabad		Asia	Pakistan	Islamabad	genome	29776	Human	34	Male	BA.1	GRA	Infectious Diseases Research Laboratory, Department of Pediatrics and Child Health	2021-12-19
hCoV-19/Pakistan/IDRL-AKU-KHI-271503-S26/2021	betacoronavirus	EPI_ISL_7834641	2021-12-08	Asia	Pakistan	Karachi		Asia	Pakistan	Karachi	genome	29771	Human	26	Male	BA.1.15	GRA	Provincial Public Health Reference Laboratory, Punjab Aids Control program Complex, 6-birdwood Road, Lahore , Punjab, Pakistan	2021-12-23
hCoV-19/Pakistan/PPHRL-1/2021	betacoronavirus	EPI_ISL_7996861	2021-12-16	Asia	Pakistan	Lahore		Asia	Pakistan	Lahore	genome	29746	Human	49	Female	BA.1.15.1	GRA	Infectious Diseases Research Laboratory, Department of Pediatrics and Child Health	2021-12-27
hCoV-19/Pakistan/IDRL-AKU-KHI-275010-S24/2021	betacoronavirus	EPI_ISL_8098460	2021-12-17	Asia	Pakistan	Karachi		Asia	Pakistan	Karachi	genome	29451	Human	34	Female	BA.1.1	GRA	Infectious Diseases Research Laboratory, Department of Pediatrics and Child Health	2022-03-22
hCoV-19/Pakistan/IDRL-AKU-KHI-276353-S5/2021	betacoronavirus	EPI_ISL_11262676	2021-12-20	Asia	Pakistan	Karachi		Asia	Pakistan	Karachi	genome	29801	Human	45	Male	BA.1.15.1	GRA	Department of Virology	2022-04-02
hCoV-19/Pakistan/NIH-B40-S16/2021	betacoronavirus	EPI_ISL_11696760	2021-12-20	Asia	Pakistan	Islamabad		Asia	Pakistan	Islamabad	genome	29787	Human	47	Male	BA.1.15.1	GRA	Department of Virology	2022-04-02
hCoV-19/Pakistan/NIH-B40-S20/2021	betacoronavirus	EPI_ISL_11696763	2021-12-20	Asia	Pakistan	Islamabad		Asia	Pakistan	Islamabad	genome	29800	Human	65	Female	BA.1.15.1	GRA	Department of Virology	2022-04-08
hCoV-19/Pakistan/NIH-B42-S12/2021	betacoronavirus	EPI_ISL_11877525	2021-12-24	Asia	Pakistan	Islamabad		Asia	Pakistan	Islamabad	genome	29818	Human	67	Male	BA.1	GRA	Department of Virology	2021-12-31
hCoV-19/Pakistan/NIH-B32-S1/2021	betacoronavirus	EPI_ISL_8240498	2021-12-25	Asia	Pakistan	Islamabad		Asia	Pakistan	Islamabad	genome	29858	Human	unknown	Male	BA.1.17.2	GRA	Department of Virology	2021-12-31
hCoV-19/Pakistan/NIH-B32-S2/2021	betacoronavirus	EPI_ISL_8240500	2021-12-25	Asia	Pakistan	Islamabad		Asia	Pakistan	Islamabad	genome	29871	Human	20	Male	BA.1.15.1	GRA	Department of Virology	2021-12-31
hCoV-19/Pakistan/NIH-B32-S4/2021	betacoronavirus	EPI_ISL_8240502	2021-12-25	Asia	Pakistan	Islamabad		Asia	Pakistan	Islamabad	genome	29869	Human	31	Female	BA.1	GRA	Department of Virology	2021-12-31
hCoV-19/Pakistan/NIH-B32-S5/2021	betacoronavirus	EPI_ISL_8240503	2021-12-25	Asia	Pakistan	Islamabad		Asia	Pakistan	Islamabad	genome	29860	Human	31	Male	BA.1.18	GRA	Department of Virology	2021-12-31
hCoV-19/Pakistan/NIH-B32-S3/2021	betacoronavirus	EPI_ISL_8240501	2021-12-26	Asia	Pakistan	Mandi Bahauddin		Asia	Pakistan	Mandi Bahauddin	genome	29820	Human	43	Female	BA.1.1	GRA	Department of Virology	2021-12-31
hCoV-19/Pakistan/NIH-B32-S6/2021	betacoronavirus	EPI_ISL_8240504	2021-12-26	Asia	Pakistan	Islamabad		Asia	Pakistan	Islamabad	genome	29818	Human	36	Female	BA.1.17.2	GRA	Department of Virology	2021-12-31
hCoV-19/Pakistan/NIH-B32-S8/2021	betacoronavirus	EPI_ISL_8240506	2021-12-26	Asia	Pakistan	Islamabad		Asia	Pakistan	Islamabad	genome	29831	Human	36	Male	BA.1.17.2	GRA	Department of Virology	2021-12-31
hCoV-19/Pakistan/NIH-B32-S9/2021	betacoronavirus	EPI_ISL_8240507	2021-12-26	Asia	Pakistan	Islamabad		Asia	Pakistan	Islamabad	genome	29863	Human	67	Female	BA.1.17.2	GRA	Department of Virology	2021-12-31
hCoV-19/Pakistan/NIH-B32-S10/2021	betacoronavirus	EPI_ISL_8240508	2021-12-26	Asia	Pakistan	Islamabad		Asia	Pakistan	Islamabad	genome	29793	Human	51	Female	BA.1	GRA	Department of Virology	2021-12-31
hCoV-19/Pakistan/NIH-B32-S7/2021	betacoronavirus	EPI_ISL_8240505	2021-12-27	Asia	Pakistan	Islamabad		Asia	Pakistan	Islamabad	genome	29821	Human	33	Female	BA.1	GRA	Department of Virology	2021-12-31
hCoV-19/Pakistan/NIH-B32-S11/2021	betacoronavirus	EPI_ISL_8240509	2021-12-27	Asia	Pakistan	Islamabad		Asia	Pakistan	Islamabad	genome	29800	Human	56	Female	BA.1	GRA	Department of Virology	2021-12-31
hCoV-19/Pakistan/NIH-B32-S12/2021	betacoronavirus	EPI_ISL_8240510	2021-12-27	Asia	Pakistan	Islamabad		Asia	Pakistan	Islamabad	genome	29869	Human	61	Female	BA.1	GRA	Department of Virology	2021-12-31
hCoV-19/Pakistan/NIH-B32-S13/2021	betacoronavirus	EPI_ISL_8240511	2021-12-27	Asia	Pakistan	Islamabad		Asia	Pakistan	Islamabad	genome	29815	Human	24	Female	BA.1.1	GRA	Department of Virology	2021-12-31
hCoV-19/Pakistan/NIH-B32-S14/2021	betacoronavirus	EPI_ISL_8240512	2021-12-28	Asia	Pakistan	Islamabad		Asia	Pakistan	Islamabad	genome	29815	Human	36	Male	BA.1	GRA	Department of Virology	2021-12-31
hCoV-19/Pakistan/NIH-B32-S15/2021	betacoronavirus	EPI_ISL_8240513	2021-12-28	Asia	Pakistan	Kotli		Asia	Pakistan	Kotli	genome	29834	Human	72	Male	BA.1.17	GRA	Department of Virology	2022-01-13
hCoV-19/Pakistan/NIH-B33-S4/2021	betacoronavirus	EPI_ISL_8650049	2021-12-30	Asia	Pakistan	Islamabad		Asia	Pakistan	Islamabad	genome	29780	Human	63	Male	BA.1.15	GRA	Provincial Public Health Reference Lab, Punjab AIDS Control Program, Lahore	2022-01-27
hCoV-19/Pakistan/9879347/2021	betacoronavirus	EPI_ISL_9165768	2021-12-31	Asia	Pakistan	Punjab Lahore		Asia	Pakistan	Punjab Lahore	genome	29865	Human	31	Female	BA.1.1.13	GRA	Department of Pathology and Laboratory Medicine, AKUH Laboratories, Karachi, Pakistan	2022-02-14
hCoV-19/Pakistan/AKU-JAN-RUN-MIN-15/2021	betacoronavirus	EPI_ISL_9861357	2021-12-31	Asia	Pakistan			Asia	Pakistan		genome	29215	Human	46	Male	BA.1.17.2	GRA	Provincial Public Health Reference Lab, Punjab AIDS Control Program, Lahore	2022-01-29
hCoV-19/Pakistan/10191140/2022	betacoronavirus	EPI_ISL_9271201	2022-01-01	Asia	Pakistan	Punjab	Lahore	Asia	Pakistan	Punjab	genome	29729	Human	57	Female	BA.2	GRA	Department of Pathology and Laboratory Medicine, AKUH Laboratories, Karachi, Pakistan	2022-07-21
hCoV-19/Pakistan/AKU-APR-R1-MIN-21/2022	betacoronavirus	EPI_ISL_13965728	2022-01-02	Asia	Pakistan			Asia	Pakistan		genome	29788	Human	31	Female	BA.1.1	GRA	Department of Pathology and Laboratory Medicine, AKUH Laboratories, Karachi, Pakistan	2022-07-21
hCoV-19/Pakistan/AKU-JUNE-ILL-12/2022	betacoronavirus	EPI_ISL_14018019	2022-01-02	Asia	Pakistan			Asia	Pakistan		genome	29464	Human	68	Male	BA.2	GRA	Department of Pathology and Laboratory Medicine, AKUH Laboratories, Karachi, Pakistan	2022-02-14
hCoV-19/Pakistan/AKU-001/2022	betacoronavirus	EPI_ISL_9856176	2022-01-02	Asia	Pakistan			Asia	Pakistan		genome	29848	Human	unknown	unknown	BA.1.1	GRA	Department of Virology	2022-03-17
hCoV-19/Pakistan/NIH-B38-S15/2022	betacoronavirus	EPI_ISL_11114549	2022-01-02	Asia	Pakistan	Gilgit Baltistan		Asia	Pakistan	Gilgit Baltistan	genome	29787	Human	13	Female	BA.1	GRA	Department of Pathology and Laboratory Medicine, AKUH Laboratories, Karachi, Pakistan	2022-03-07
hCoV-19/Pakistan/AKU-S11/2022	betacoronavirus	EPI_ISL_10774008	2022-01-03	Asia	Pakistan			Asia	Pakistan		genome	29826	Human	unknown	Male	BA.1.17.2	GRA	Department of Virology	2022-01-13
hCoV-19/Pakistan/NIH-B33-S1/2022	betacoronavirus	EPI_ISL_8650048	2022-01-03	Asia	Pakistan	Rawalpindi		Asia	Pakistan	Rawalpindi	genome	29810	Human	37	Female	BA.1.17.2	GRA	Department of Virology	2022-01-13
hCoV-19/Pakistan/NIH-B33-S9/2022	betacoronavirus	EPI_ISL_8650052	2022-01-03	Asia	Pakistan	Islamabad		Asia	Pakistan	Islamabad	genome	29831	Human	unknown	Male	BA.1.17	GRA	Department of Virology	2022-01-13
hCoV-19/Pakistan/NIH-B33-S11/2022	betacoronavirus	EPI_ISL_8650053	2022-01-03	Asia	Pakistan	Attock		Asia	Pakistan	Attock	genome	29826	Human	75	Male	BA.1.17.2	GRA	Department of Virology	2022-01-13
hCoV-19/Pakistan/NIH-B33-S12/2022	betacoronavirus	EPI_ISL_8650054	2022-01-03	Asia	Pakistan	Islamabad		Asia	Pakistan	Islamabad	genome	29828	Human	51	Male	BA.1.17	GRA	Department of Virology	2022-01-13
hCoV-19/Pakistan/NIH-B33-S13/2022	betacoronavirus	EPI_ISL_8650055	2022-01-03	Asia	Pakistan	Islamabad		Asia	Pakistan	Islamabad	genome	29805	Human	unknown	Female	BA.1.1.14	GRA	Department of Virology	2022-01-19
hCoV-19/Pakistan/NIH-B34-S4/2022	betacoronavirus	EPI_ISL_8824734	2022-01-03	Asia	Pakistan	Islamabad		Asia	Pakistan	Islamabad	genome	29802	Human	80	Female	BA.1.17.2	GRA	Infectious Diseases Research Laboratory, Department of Pediatrics and Child Health	2022-07-15
hCoV-19/Pakistan/IDRL-AKU-KHI-3662-S27/2022	betacoronavirus	EPI_ISL_13857986	2022-01-05	Asia	Pakistan	Karachi		Asia	Pakistan	Karachi	genome	29795	Human	69	Male	BA.1.1	GRA	Department of Pathology and Laboratory Medicine, AKUH Laboratories, Karachi, Pakistan	2022-07-21
hCoV-19/Pakistan/AKU-JUNE-ILL-22/2022	betacoronavirus	EPI_ISL_14018029	2022-01-05	Asia	Pakistan			Asia	Pakistan		genome	29791	Human	19	Male	BA.1.1	GRA	Department of Pathology and Laboratory Medicine, AKUH Laboratories, Karachi, Pakistan	2022-07-21
hCoV-19/Pakistan/AKU-JUNE-ILL-23/2022	betacoronavirus	EPI_ISL_14018030	2022-01-05	Asia	Pakistan			Asia	Pakistan		genome	29765	Human	32	Male	BA.2	GRA	Department of Virology	2022-01-19
hCoV-19/Pakistan/NIH-B34-S1/2022	betacoronavirus	EPI_ISL_8824732	2022-01-06	Asia	Pakistan	Islamabad		Asia	Pakistan	Islamabad	genome	29806	Human	46	Male	BA.1	GRA	Department of Virology	2022-01-19
hCoV-19/Pakistan/NIH-B34-S3/2022	betacoronavirus	EPI_ISL_8824733	2022-01-06	Asia	Pakistan	Islamabad		Asia	Pakistan	Islamabad	genome	29782	Human	23	Male	BA.2	GRA	Department of Virology	2022-01-19
hCoV-19/Pakistan/NIH-B34-S10/2022	betacoronavirus	EPI_ISL_8824740	2022-01-06	Asia	Pakistan	Islamabad		Asia	Pakistan	Islamabad	genome	29781	Human	56	Female	BA.1.1.1	GRA	Infectious Diseases Research Laboratory, Department of Pediatrics and Child Health	2022-07-15
hCoV-19/Pakistan/IDRL-AKU-KHI-5173-S20/2022	betacoronavirus	EPI_ISL_13857987	2022-01-07	Asia	Pakistan	Karachi		Asia	Pakistan	Karachi	genome	29786	Human	23	Male	BA.1.1	GRA	Department of Pathology and Laboratory Medicine, AKUH Laboratories, Karachi, Pakistan	2022-07-21
hCoV-19/Pakistan/AKU-JUNE-ILL-20/2022	betacoronavirus	EPI_ISL_14018027	2022-01-07	Asia	Pakistan			Asia	Pakistan		genome	29848	Human	29	Male	BA.1.1	GRA	Department of Virology	2022-01-19
hCoV-19/Pakistan/NIH-B34-S5/2022	betacoronavirus	EPI_ISL_8824735	2022-01-07	Asia	Pakistan	Rawalpindi		Asia	Pakistan	Rawalpindi	genome	29387	Human	62	Male	BA.2	GRA	Department of Pathology and Laboratory Medicine, AKUH Laboratories, Karachi, Pakistan	2022-03-07
hCoV-19/Pakistan/AKU-S13/2022	betacoronavirus	EPI_ISL_10774010	2022-01-08	Asia	Pakistan			Asia	Pakistan		genome	29764	Human	29	Male	BA.2	GRA	Department of Virology	2022-01-19
hCoV-19/Pakistan/NIH-B34-S6/2022	betacoronavirus	EPI_ISL_8824736	2022-01-08	Asia	Pakistan	Rawalpindi		Asia	Pakistan	Rawalpindi	genome	29804	Human	22	Male	BA.1.17.2	GRA	Department of Virology	2022-01-19
hCoV-19/Pakistan/NIH-B34-S8/2022	betacoronavirus	EPI_ISL_8824738	2022-01-08	Asia	Pakistan	Sialkot		Asia	Pakistan	Sialkot	genome	29804	Human	34	Male	BA.1.1	GRA	Department of Virology	2022-01-19
hCoV-19/Pakistan/NIH-B34-S12/2022	betacoronavirus	EPI_ISL_8824742	2022-01-08	Asia	Pakistan	Chakwal		Asia	Pakistan	Chakwal	genome	29805	Human	28	Male	BA.1.1.14	GRA	Department of Virology	2022-01-19
hCoV-19/Pakistan/NIH-B34-S7/2022	betacoronavirus	EPI_ISL_8824737	2022-01-08	Asia	Pakistan	AJK		Asia	Pakistan	AJK	genome	29804	Human	23	Female	BA.1.1.14	GRA	Department of Virology	2022-01-19
hCoV-19/Pakistan/NIH-B34-S9/2022	betacoronavirus	EPI_ISL_8824739	2022-01-08	Asia	Pakistan	AJK		Asia	Pakistan	AJK	genome	29810	Human	unknown	Male	BA.1.1	GRA	Department of Virology	2022-01-19
hCoV-19/Pakistan/NIH-B34-S11/2022	betacoronavirus	EPI_ISL_8824741	2022-01-09	Asia	Pakistan	Khyber Agency		Asia	Pakistan	Khyber Agency	genome	29808	Human	unknown	Male	BA.1.1	GRA	Department of Virology	2022-01-19
hCoV-19/Pakistan/NIH-B34-S13/2022	betacoronavirus	EPI_ISL_8824743	2022-01-09	Asia	Pakistan	Laki Marwat		Asia	Pakistan	Laki Marwat	genome	29796	Human	unknown	Female	BA.1.1	GRA	Department of Virology	2022-01-19
hCoV-19/Pakistan/NIH-B34-S14/2022	betacoronavirus	EPI_ISL_8824744	2022-01-09	Asia	Pakistan	Rawalpindi		Asia	Pakistan	Rawalpindi	genome	29817	Human	unknown	Male	BA.1.1	GRA	Department of Virology	2022-01-19
hCoV-19/Pakistan/NIH-B34-S15/2022	betacoronavirus	EPI_ISL_8824745	2022-01-09	Asia	Pakistan	Karak		Asia	Pakistan	Karak	genome	29791	Human	34	Male	BA.1.15	GRA	Department of Pathology and Laboratory Medicine, AKUH Laboratories, Karachi, Pakistan	2022-07-20
hCoV-19/Pakistan/AKU-MAY-R-ILL-32/2022	betacoronavirus	EPI_ISL_13955261	2022-01-10	Asia	Pakistan			Asia	Pakistan		genome	29794	Human	63	Female	BA.1.15	GRA	Department of Pathology and Laboratory Medicine, AKUH Laboratories, Karachi, Pakistan	2022-07-20
hCoV-19/Pakistan/AKU-MAY-R-ILL-33/2022	betacoronavirus	EPI_ISL_13955262	2022-01-10	Asia	Pakistan			Asia	Pakistan		genome	29786	Human	32	Male	BA.1.1	GRA	Department of Pathology and Laboratory Medicine, AKUH Laboratories, Karachi, Pakistan	2022-07-20
hCoV-19/Pakistan/AKU-MAY-R-ILL-40/2022	betacoronavirus	EPI_ISL_13955266	2022-01-10	Asia	Pakistan			Asia	Pakistan		genome	29302	Human	19	Male	BA.1.1	GRA	Provincial Public Health Reference Lab, Punjab AIDS Control Program, Lahore	2022-01-29
hCoV-19/Pakistan/10771074/2022	betacoronavirus	EPI_ISL_9269894	2022-01-10	Asia	Pakistan	Punjab	Lahore	Asia	Pakistan	Punjab	genome	29788	Human	22	Male	BA.1	GRA	Department of Pathology and Laboratory Medicine, AKUH Laboratories, Karachi, Pakistan	2022-07-20
hCoV-19/Pakistan/AKU-MAY-RUN-I-23/2022	betacoronavirus	EPI_ISL_13955254	2022-01-10	Asia	Pakistan			Asia	Pakistan		genome	29794	Human	68	Female	BA.1.17	GRA	Department of Pathology and Laboratory Medicine, AKUH Laboratories, Karachi, Pakistan	2022-07-20
hCoV-19/Pakistan/AKU-MAY-R-ILL-36/2022	betacoronavirus	EPI_ISL_13955263	2022-01-10	Asia	Pakistan			Asia	Pakistan		genome	29882	Human	24	Female	BA.1	GRA	Department of Pediatrics and Child Health (for UWARN project)	2022-07-10
hCoV-19/Pakistan/UWARN-AKU-KHI-70118-S3/2022	betacoronavirus	EPI_ISL_13734288	2022-01-11	Asia	Pakistan	Karachi		Asia	Pakistan	Karachi	genome	29779	Human	24	Male	BA.1.1	GRA	Department of Pathology and Laboratory Medicine, AKUH Laboratories, Karachi, Pakistan	2022-07-21
hCoV-19/Pakistan/AKU-JUNE-ILL-46/2022	betacoronavirus	EPI_ISL_14018050	2022-01-14	Asia	Pakistan			Asia	Pakistan		genome	29785	Human	37	Female	BA.1.1	GRA	Infectious Diseases Research Laboratory, Department of Pediatrics and Child Health	2022-03-22
hCoV-19/Pakistan/IDRL-AKU-KHI-17463-S1/2022	betacoronavirus	EPI_ISL_11262677	2022-01-16	Asia	Pakistan	Karachi		Asia	Pakistan	Karachi	genome	29718	Human	30	Female	BA.1	GRA	Infectious Diseases Research Laboratory, Department of Pediatrics and Child Health	2022-03-22
hCoV-19/Pakistan/IDRL-AKU-KHI-17790-S2/2022	betacoronavirus	EPI_ISL_11262678	2022-01-16	Asia	Pakistan	Karachi		Asia	Pakistan	Karachi	genome	29742	Human	11 months	Female	BA.1.1	GRA	Infectious Diseases Research Laboratory, Department of Pediatrics and Child Health	2022-03-22
hCoV-19/Pakistan/IDRL-AKU-KHI-18065-S3/2022	betacoronavirus	EPI_ISL_11262679	2022-01-16	Asia	Pakistan	Karachi		Asia	Pakistan	Karachi	genome	29734	Human	42	Female	BA.1.1.18	GRA	Infectious Diseases Research Laboratory, Department of Pediatrics and Child Health	2022-03-22
hCoV-19/Pakistan/IDRL-AKU-KHI-19195-S5/2022	betacoronavirus	EPI_ISL_11262680	2022-01-17	Asia	Pakistan	Karachi		Asia	Pakistan	Karachi	genome	29746	Human	36	Male	BA.1.1	GRA	Infectious Diseases Research Laboratory, Department of Pediatrics and Child Health	2022-03-22
hCoV-19/Pakistan/IDRL-AKU-KHI-19673-S7/2022	betacoronavirus	EPI_ISL_11262681	2022-01-17	Asia	Pakistan	Karachi		Asia	Pakistan	Karachi	genome	29756	Human	61	Male	BA.1.1	GRA	Infectious Diseases Research Laboratory, Department of Pediatrics and Child Health	2022-03-22
hCoV-19/Pakistan/IDRL-AKU-KHI-19719-S6/2022	betacoronavirus	EPI_ISL_11262682	2022-01-17	Asia	Pakistan	Karachi		Asia	Pakistan	Karachi	genome	29711	Human	16	Female	BA.2	GRA	Department of Virology	2022-02-24
hCoV-19/Pakistan/NIH-B36-S1/2022	betacoronavirus	EPI_ISL_10314958	2022-01-17	Asia	Pakistan	AJK		Asia	Pakistan	AJK	genome	29729	Human	55	Female	BA.2	GRA	Department of Virology	2022-02-24
hCoV-19/Pakistan/NIH-B36-S2/2022	betacoronavirus	EPI_ISL_10314959	2022-01-17	Asia	Pakistan	AJK		Asia	Pakistan	AJK	genome	29864	Human	34	Male	BA.1.1	GRA	Department of Pediatrics and Child Health (for UWARN project)	2022-07-10
hCoV-19/Pakistan/UWARN-AKU-KHI-70122-S1/2022	betacoronavirus	EPI_ISL_13755536	2022-01-18	Asia	Pakistan	Karachi		Asia	Pakistan	Karachi	genome	29729	Human	50	Male	BA.2	GRA	Department of Virology	2022-02-24
hCoV-19/Pakistan/NIH-B36-S3/2022	betacoronavirus	EPI_ISL_10314960	2022-01-18	Asia	Pakistan	AJK		Asia	Pakistan	AJK	genome	29739	Human	22	Male	BA.2	GRA	Department of Virology	2022-02-24
hCoV-19/Pakistan/NIH-B36-S4/2022	betacoronavirus	EPI_ISL_10314961	2022-01-18	Asia	Pakistan	AJK		Asia	Pakistan	AJK	genome	29778	Human	28	Male	BA.1	GRA	Infectious Diseases Research Laboratory, Department of Pediatrics and Child Health	2022-03-22
hCoV-19/Pakistan/IDRL-AKU-KHI-23268-S8/2022	betacoronavirus	EPI_ISL_11262684	2022-01-19	Asia	Pakistan	Karachi		Asia	Pakistan	Karachi	genome	29727	Human	16	Male	BA.2	GRA	Department of Virology	2022-02-24
hCoV-19/Pakistan/NIH-B36-S5/2022	betacoronavirus	EPI_ISL_10314962	2022-01-19	Asia	Pakistan	AJK		Asia	Pakistan	AJK	genome	29783	Human	49	Male	BA.2	GRA	Department of Virology	2022-02-24
hCoV-19/Pakistan/NIH-B36-S6/2022	betacoronavirus	EPI_ISL_10314963	2022-01-19	Asia	Pakistan	AJK		Asia	Pakistan	AJK	genome	29759	Human	84	Male	BA.1.1	GRA	Infectious Diseases Research Laboratory, Department of Pediatrics and Child Health	2022-03-22
hCoV-19/Pakistan/IDRL-AKU-KHI-23701-S9/2022	betacoronavirus	EPI_ISL_11262685	2022-01-20	Asia	Pakistan	Karachi		Asia	Pakistan	Karachi	genome	29489	Human	14	Male	BA.1.1	GRA	Infectious Diseases Research Laboratory, Department of Pediatrics and Child Health	2022-03-22
hCoV-19/Pakistan/IDRL-AKU-KHI-24314-S10/2022	betacoronavirus	EPI_ISL_11262686	2022-01-20	Asia	Pakistan	Karachi		Asia	Pakistan	Karachi	genome	29746	Human	49	Male	BA.1	GRA	Infectious Diseases Research Laboratory, Department of Pediatrics and Child Health	2022-03-22
hCoV-19/Pakistan/IDRL-AKU-KHI-24990-S11/2022	betacoronavirus	EPI_ISL_11262687	2022-01-20	Asia	Pakistan	Karachi		Asia	Pakistan	Karachi	genome	29743	Human	7 months	Female	BA.1.1.1	GRA	Infectious Diseases Research Laboratory, Department of Pediatrics and Child Health	2022-03-22
hCoV-19/Pakistan/IDRL-AKU-KHI-25192-S12/2022	betacoronavirus	EPI_ISL_11262688	2022-01-20	Asia	Pakistan	Karachi		Asia	Pakistan	Karachi	genome	29463	Human	2	Male	BA.1.1	GRA	Infectious Diseases Research Laboratory, Department of Pediatrics and Child Health	2022-03-22
hCoV-19/Pakistan/IDRL-AKU-KHI-25233-S14/2022	betacoronavirus	EPI_ISL_11262689	2022-01-20	Asia	Pakistan	Karachi		Asia	Pakistan	Karachi	genome	29788	Human	58	Male	BA.1.1	GRA	Department of Pathology and Laboratory Medicine, AKUH Laboratories, Karachi, Pakistan	2022-04-08
hCoV-19/Pakistan/AKU-HEC-17/2022	betacoronavirus	EPI_ISL_11885742	2022-01-20	Asia	Pakistan			Asia	Pakistan		genome	29797	Human	29	Female	BA.1.17.2	GRA	Department of Pathology and Laboratory Medicine, AKUH Laboratories, Karachi, Pakistan	2022-07-21
hCoV-19/Pakistan/AKU-JUNE-ILL-47/2022	betacoronavirus	EPI_ISL_14018051	2022-01-20	Asia	Pakistan			Asia	Pakistan		genome	29746	Human	21	Male	BA.1	GRA	Infectious Diseases Research Laboratory, Department of Pediatrics and Child Health	2022-03-22
hCoV-19/Pakistan/IDRL-AKU-KHI-26126-S13/2022	betacoronavirus	EPI_ISL_11262690	2022-01-21	Asia	Pakistan	Karachi		Asia	Pakistan	Karachi	genome	29824	Human	12	Female	BA.1	GRA	Department of Pathology and Laboratory Medicine, AKUH Laboratories, Karachi, Pakistan	2022-07-21
hCoV-19/Pakistan/AKU-JUNE-ILL-05/2022	betacoronavirus	EPI_ISL_14018012	2022-01-21	Asia	Pakistan			Asia	Pakistan		genome	29867	Human	24	Female	BA.1.1	GRA	Department of Pediatrics and Child Health (for UWARN project)	2022-07-10
hCoV-19/Pakistan/UWARN-AKU-KHI-70115-S4/2022	betacoronavirus	EPI_ISL_13734289	2022-01-24	Asia	Pakistan	Karachi		Asia	Pakistan	Karachi	genome	29865	Human	40	Female	BA.1	GRA	Department of Pediatrics and Child Health (for UWARN project)	2022-07-10
hCoV-19/Pakistan/UWARN-AKU-KHI-70119-S5/2022	betacoronavirus	EPI_ISL_13734290	2022-01-24	Asia	Pakistan	Karachi		Asia	Pakistan	Karachi	genome	29865	Human	51	Male	BA.1.1	GRA	Department of Pediatrics and Child Health (for UWARN project)	2022-07-10
hCoV-19/Pakistan/UWARN-AKU-KHI-70121-S7/2022	betacoronavirus	EPI_ISL_13734291	2022-01-24	Asia	Pakistan	Karachi		Asia	Pakistan	Karachi	genome	29797	Human	48	Male	BA.1.1	GRA	Department of Pathology and Laboratory Medicine, AKUH Laboratories, Karachi, Pakistan	2022-07-21
hCoV-19/Pakistan/AKU-JUNE-ILL-58/2022	betacoronavirus	EPI_ISL_14018057	2022-01-24	Asia	Pakistan			Asia	Pakistan		genome	29805	Human	25	Female	BA.1	GRA	Department of Pathology and Laboratory Medicine, AKUH Laboratories, Karachi, Pakistan	2022-07-21
hCoV-19/Pakistan/AKU-JUNE-ILL-59/2022	betacoronavirus	EPI_ISL_14018058	2022-01-24	Asia	Pakistan			Asia	Pakistan		genome	29746	Human	43	Female	BA.1.1	GRA	Department of Pathology and Laboratory Medicine, AKUH Laboratories, Karachi, Pakistan	2022-07-21
hCoV-19/Pakistan/AKU-APR-R1-MIN-22/2022	betacoronavirus	EPI_ISL_13965729	2022-01-25	Asia	Pakistan			Asia	Pakistan		genome	29776	Human	37	Female	BA.1.1	GRA	Department of Pathology and Laboratory Medicine, AKUH Laboratories, Karachi, Pakistan	2022-07-21
hCoV-19/Pakistan/AKU-JUNE-ILL-62/2022	betacoronavirus	EPI_ISL_14018061	2022-01-25	Asia	Pakistan			Asia	Pakistan		genome	29852	Human	32	Male	BA.1.1	GRA	Department of Virology	2022-03-17
hCoV-19/Pakistan/NIH-B37-S8/2022	betacoronavirus	EPI_ISL_11114671	2022-01-27	Asia	Pakistan	Azad Jammu and Kashmir		Asia	Pakistan	Azad Jammu and Kashmir	genome	29825	Human	51	Male	BA.2	GRA	Department of Virology	2022-03-17
hCoV-19/Pakistan/NIH-B37-S9/2022	betacoronavirus	EPI_ISL_11114672	2022-01-27	Asia	Pakistan	Azad Jammu and Kashmir		Asia	Pakistan	Azad Jammu and Kashmir	genome	29848	Human	49	Male	BA.1.1	GRA	Department of Virology	2022-03-17
hCoV-19/Pakistan/NIH-B37-S10/2022	betacoronavirus	EPI_ISL_11114673	2022-01-27	Asia	Pakistan	Azad Jammu and Kashmir		Asia	Pakistan	Azad Jammu and Kashmir	genome	29782	Human	34	Female	BA.1.1	GRA	Infectious Diseases Research Laboratory, Department of Pediatrics and Child Health	2022-07-15
hCoV-19/Pakistan/IDRL-AKU-KHI-33670-S26/2022	betacoronavirus	EPI_ISL_13857988	2022-01-28	Asia	Pakistan	Karachi		Asia	Pakistan	Karachi	genome	29848	Human	unknown	unknown	BA.1.1	GRA	Department of Virology	2022-03-17
hCoV-19/Pakistan/NIH-B38-S17/2022	betacoronavirus	EPI_ISL_11114551	2022-01-28	Asia	Pakistan	Gilgit Baltistan		Asia	Pakistan	Gilgit Baltistan	genome	29764	Human	10	Female	BA.2	GRA	Department of Virology	2022-03-25
hCoV-19/Pakistan/NIH-B39-S16/2022	betacoronavirus	EPI_ISL_11378303	2022-01-28	Asia	Pakistan	Mirpur		Asia	Pakistan	Mirpur	genome	29781	Human	18	Male	BA.2	GRA	Department of Virology	2022-03-25
hCoV-19/Pakistan/NIH-B39-S18/2022	betacoronavirus	EPI_ISL_11378305	2022-01-28	Asia	Pakistan	Mirpur		Asia	Pakistan	Mirpur	genome	29816	Human	45	Male	BA.1.1	GRA	National Institute of Health Pakistan Virology	2022-04-04
hCoV-19/Pakistan/B5-S11/2022	betacoronavirus	EPI_ISL_11725963	2022-01-28	Asia	Pakistan	Gilgit Baltistan		Asia	Pakistan	Gilgit Baltistan	genome	29857	Human	unknown	unknown	BA.1.1	GRA	Department of Virology	2022-03-17
hCoV-19/Pakistan/NIH-B38-S12/2022	betacoronavirus	EPI_ISL_11114546	2022-01-29	Asia	Pakistan	Gilgit Baltistan		Asia	Pakistan	Gilgit Baltistan	genome	29825	Human	47	Female	BA.2	GRA	Department of Virology	2022-03-17
hCoV-19/Pakistan/NIH-B37-S12/2022	betacoronavirus	EPI_ISL_11114675	2022-01-29	Asia	Pakistan	Azad Jammu and Kashmir		Asia	Pakistan	Azad Jammu and Kashmir	genome	29825	Human	19	Male	BA.2	GRA	Department of Virology	2022-03-17
hCoV-19/Pakistan/NIH-B37-S14/2022	betacoronavirus	EPI_ISL_11114677	2022-01-29	Asia	Pakistan	Azad Jammu and Kashmir		Asia	Pakistan	Azad Jammu and Kashmir	genome	29825	Human	38	Male	BA.2	GRA	Department of Virology	2022-03-17
hCoV-19/Pakistan/NIH-B37-S15/2022	betacoronavirus	EPI_ISL_11114678	2022-01-29	Asia	Pakistan	Azad Jammu and Kashmir		Asia	Pakistan	Azad Jammu and Kashmir	genome	29848	Human	34	Male	BA.1.1	GRA	Department of Virology	2022-03-17
hCoV-19/Pakistan/NIH-B37-S18/2022	betacoronavirus	EPI_ISL_11114681	2022-01-29	Asia	Pakistan	Azad Jammu and Kashmir		Asia	Pakistan	Azad Jammu and Kashmir	genome	29830	Human	38	Male	BA.1.1	GRA	National Institute of Health Pakistan Virology	2022-04-04
hCoV-19/Pakistan/B5-S9/2022	betacoronavirus	EPI_ISL_11725995	2022-01-29	Asia	Pakistan	Gilgit Baltistan		Asia	Pakistan	Gilgit Baltistan	genome	29825	Human	30	Female	BA.2	GRA	Department of Virology	2022-03-17
hCoV-19/Pakistan/NIH-B37-S11/2022	betacoronavirus	EPI_ISL_11114674	2022-01-30	Asia	Pakistan	Azad Jammu and Kashmir		Asia	Pakistan	Azad Jammu and Kashmir	genome	29825	Human	22	Female	BA.2	GRA	Department of Virology	2022-03-17
hCoV-19/Pakistan/NIH-B37-S13/2022	betacoronavirus	EPI_ISL_11114676	2022-01-30	Asia	Pakistan	Azad Jammu and Kashmir		Asia	Pakistan	Azad Jammu and Kashmir	genome	29854	Human	14	Male	BA.1.1	GRA	Department of Virology	2022-03-17
hCoV-19/Pakistan/NIH-B37-S17/2022	betacoronavirus	EPI_ISL_11114680	2022-01-30	Asia	Pakistan	Azad Jammu and Kashmir		Asia	Pakistan	Azad Jammu and Kashmir	genome	29767	Human	38	Male	BA.2	GRA	Department of Virology	2022-02-08
hCoV-19/Pakistan/NIH-B35-S7/2022	betacoronavirus	EPI_ISL_9651658	2022-01-31	Asia	Pakistan	Islamabad		Asia	Pakistan	Islamabad	genome	29848	Human	75	Male	BA.1.1	GRA	Department of Virology	2022-03-17
hCoV-19/Pakistan/NIH-B37-S19/2022	betacoronavirus	EPI_ISL_11114682	2022-01-31	Asia	Pakistan	Azad Jammu and Kashmir		Asia	Pakistan	Azad Jammu and Kashmir	genome	29848	Human	44	Male	BA.1.1	GRA	Department of Virology	2022-03-17
hCoV-19/Pakistan/NIH-B37-S20/2022	betacoronavirus	EPI_ISL_11114683	2022-01-31	Asia	Pakistan	Azad Jammu and Kashmir		Asia	Pakistan	Azad Jammu and Kashmir	genome	29458	Human	69	Female	BA.1.1	GRA	Infectious Diseases Research Laboratory, Department of Pediatrics and Child Health	2022-03-22
hCoV-19/Pakistan/IDRL-AKU-KHI-36948-S19/2022	betacoronavirus	EPI_ISL_11262691	2022-02-01	Asia	Pakistan	Karachi		Asia	Pakistan	Karachi	genome	29469	Human	32	Male	BA.1	GRA	Infectious Diseases Research Laboratory, Department of Pediatrics and Child Health	2022-03-22
hCoV-19/Pakistan/IDRL-AKU-KHI-36980-S18/2022	betacoronavirus	EPI_ISL_11262692	2022-02-01	Asia	Pakistan	Karachi		Asia	Pakistan	Karachi	genome	29752	Human	62	Female	BA.1.1	GRA	Infectious Diseases Research Laboratory, Department of Pediatrics and Child Health	2022-03-22
hCoV-19/Pakistan/IDRL-AKU-KHI-37164-S15/2022	betacoronavirus	EPI_ISL_11262693	2022-02-01	Asia	Pakistan	Karachi		Asia	Pakistan	Karachi	genome	29893	Human	9	Female	BA.2	GRA	Department of Pediatrics and Child Health (for UWARN project)	2022-07-10
hCoV-19/Pakistan/UWARN-AKU-KHI-70135-S12/2022	betacoronavirus	EPI_ISL_13734296	2022-02-01	Asia	Pakistan	Karachi		Asia	Pakistan	Karachi	genome	29781	Human	70	Female	BA.1.1	GRA	Infectious Diseases Research Laboratory, Department of Pediatrics and Child Health	2022-07-15
hCoV-19/Pakistan/IDRL-AKU-KHI-36398-S21/2022	betacoronavirus	EPI_ISL_13857989	2022-02-01	Asia	Pakistan	Karachi		Asia	Pakistan	Karachi	genome	29764	Human	27	Female	BA.2	GRA	Department of Virology	2022-02-08
hCoV-19/Pakistan/NIH-B35-S1/2022	betacoronavirus	EPI_ISL_9651655	2022-02-01	Asia	Pakistan	Islamabad		Asia	Pakistan	Islamabad	genome	29764	Human	29	Female	BA.2	GRA	Department of Virology	2022-02-08
hCoV-19/Pakistan/NIH-B35-S4/2022	betacoronavirus	EPI_ISL_9651656	2022-02-01	Asia	Pakistan	Islamabad		Asia	Pakistan	Islamabad	genome	29782	Human	unknown	Female	BA.2	GRA	Department of Virology	2022-02-08
hCoV-19/Pakistan/NIH-B35-S10/2022	betacoronavirus	EPI_ISL_9651661	2022-02-01	Asia	Pakistan	Islamabad		Asia	Pakistan	Islamabad	genome	29782	Human	42	Female	BA.2	GRA	Department of Virology	2022-02-08
hCoV-19/Pakistan/NIH-B35-S12/2022	betacoronavirus	EPI_ISL_9651663	2022-02-01	Asia	Pakistan	Islamabad		Asia	Pakistan	Islamabad	genome	29766	Human	55	Male	BA.2	GRA	Department of Virology	2022-02-08
hCoV-19/Pakistan/NIH-B35-S13/2022	betacoronavirus	EPI_ISL_9651664	2022-02-01	Asia	Pakistan	Islamabad		Asia	Pakistan	Islamabad	genome	29782	Human	unknown	Female	BA.2	GRA	Department of Virology	2022-02-08
hCoV-19/Pakistan/NIH-B35-S14/2022	betacoronavirus	EPI_ISL_9651665	2022-02-01	Asia	Pakistan	Islamabad		Asia	Pakistan	Islamabad	genome	29851	Human	unknown	unknown	BA.2	GRA	Department of Virology	2022-03-17
hCoV-19/Pakistan/NIH-B38-S20/2022	betacoronavirus	EPI_ISL_11114554	2022-02-01	Asia	Pakistan	Gilgit Baltistan		Asia	Pakistan	Gilgit Baltistan	genome	29833	Human	55	Male	BA.1.1	GRA	National Institute of Health Pakistan Virology	2022-04-04
hCoV-19/Pakistan/B5-S8/2022	betacoronavirus	EPI_ISL_11729182	2022-02-01	Asia	Pakistan	Gilgit Baltistan		Asia	Pakistan	Gilgit Baltistan	genome	29743	Human	35	Female	BA.1.1	GRA	Infectious Diseases Research Laboratory, Department of Pediatrics and Child Health	2022-03-22
hCoV-19/Pakistan/IDRL-AKU-KHI-37196-S16/2022	betacoronavirus	EPI_ISL_11262694	2022-02-02	Asia	Pakistan	Karachi		Asia	Pakistan	Karachi	genome	29458	Human	30	Female	BA.1.1	GRA	Infectious Diseases Research Laboratory, Department of Pediatrics and Child Health	2022-03-22
hCoV-19/Pakistan/IDRL-AKU-KHI-37311-S21/2022	betacoronavirus	EPI_ISL_11262696	2022-02-02	Asia	Pakistan	Karachi		Asia	Pakistan	Karachi	genome	29740	Human	31	Male	BA.1.1	GRA	Infectious Diseases Research Laboratory, Department of Pediatrics and Child Health	2022-03-22
hCoV-19/Pakistan/IDRL-AKU-KHI-37857-S20/2022	betacoronavirus	EPI_ISL_11262697	2022-02-02	Asia	Pakistan	Karachi		Asia	Pakistan	Karachi	genome	29805	Human	23	Female	BA.1.1	GRA	Department of Virology	2022-02-08
hCoV-19/Pakistan/NIH-B35-S5/2022	betacoronavirus	EPI_ISL_9651657	2022-02-02	Asia	Pakistan	Islamabad		Asia	Pakistan	Islamabad	genome	29764	Human	unknown	Male	BA.2	GRA	Department of Virology	2022-02-08
hCoV-19/Pakistan/NIH-B35-S8/2022	betacoronavirus	EPI_ISL_9651659	2022-02-02	Asia	Pakistan	Islamabad		Asia	Pakistan	Islamabad	genome	29765	Human	27	Female	BA.2	GRA	Department of Virology	2022-02-08
hCoV-19/Pakistan/NIH-B35-S9/2022	betacoronavirus	EPI_ISL_9651660	2022-02-02	Asia	Pakistan	Islamabad		Asia	Pakistan	Islamabad	genome	29796	Human	27	Male	BA.2	GRA	Department of Virology	2022-02-08
hCoV-19/Pakistan/NIH-B35-S11/2022	betacoronavirus	EPI_ISL_9651662	2022-02-02	Asia	Pakistan	Islamabad		Asia	Pakistan	Islamabad	genome	29814	Human	22	Female	BA.1.1	GRA	Department of Virology	2022-02-08
hCoV-19/Pakistan/NIH-B35-S15/2022	betacoronavirus	EPI_ISL_9651666	2022-02-02	Asia	Pakistan	Islamabad		Asia	Pakistan	Islamabad	genome	29848	Human	unknown	unknown	BA.1.1	GRA	Department of Virology	2022-03-17
hCoV-19/Pakistan/NIH-B38-S10/2022	betacoronavirus	EPI_ISL_11114544	2022-02-02	Asia	Pakistan	Gilgit Baltistan		Asia	Pakistan	Gilgit Baltistan	genome	29848	Human	unknown	unknown	BA.1.1	GRA	Department of Virology	2022-03-17
hCoV-19/Pakistan/NIH-B38-S11/2022	betacoronavirus	EPI_ISL_11114545	2022-02-02	Asia	Pakistan	Gilgit Baltistan		Asia	Pakistan	Gilgit Baltistan	genome	29857	Human	unknown	unknown	BA.1.1	GRA	Department of Virology	2022-03-17
hCoV-19/Pakistan/NIH-B38-S13/2022	betacoronavirus	EPI_ISL_11114547	2022-02-02	Asia	Pakistan	Gilgit Baltistan		Asia	Pakistan	Gilgit Baltistan	genome	29848	Human	unknown	unknown	BA.1.1	GRA	Department of Virology	2022-03-17
hCoV-19/Pakistan/NIH-B38-S14/2022	betacoronavirus	EPI_ISL_11114548	2022-02-02	Asia	Pakistan	Gilgit Baltistan		Asia	Pakistan	Gilgit Baltistan	genome	29826	Human	unknown	unknown	BA.2	GRA	Department of Virology	2022-03-17
hCoV-19/Pakistan/NIH-B38-S16/2022	betacoronavirus	EPI_ISL_11114550	2022-02-02	Asia	Pakistan	Gilgit Baltistan		Asia	Pakistan	Gilgit Baltistan	genome	29856	Human	unknown	unknown	BA.1.1	GRA	Department of Virology	2022-03-17
hCoV-19/Pakistan/NIH-B38-S18/2022	betacoronavirus	EPI_ISL_11114552	2022-02-02	Asia	Pakistan	Gilgit Baltistan		Asia	Pakistan	Gilgit Baltistan	genome	29825	Human	unknown	unknown	BA.2.65	GRA	Department of Virology	2022-03-17
hCoV-19/Pakistan/NIH-B38-S19/2022	betacoronavirus	EPI_ISL_11114553	2022-02-02	Asia	Pakistan	Gilgit Baltistan		Asia	Pakistan	Gilgit Baltistan	genome	29833	Human	30	Male	BA.1.1	GRA	National Institute of Health Pakistan Virology	2022-04-04
hCoV-19/Pakistan/B5-S10/2022	betacoronavirus	EPI_ISL_11728012	2022-02-02	Asia	Pakistan	Gilgit Baltistan		Asia	Pakistan	Gilgit Baltistan	genome	29452	Human	36	Male	BA.2	GRA	Infectious Diseases Research Laboratory, Department of Pediatrics and Child Health	2022-03-22
hCoV-19/Pakistan/IDRL-AKU-KHI-37940-S23/2022	betacoronavirus	EPI_ISL_11262698	2022-02-03	Asia	Pakistan	Karachi		Asia	Pakistan	Karachi	genome	29463	Human	67	Male	BA.1.1	GRA	Infectious Diseases Research Laboratory, Department of Pediatrics and Child Health	2022-03-22
hCoV-19/Pakistan/IDRL-AKU-KHI-38008-S24/2022	betacoronavirus	EPI_ISL_11262699	2022-02-03	Asia	Pakistan	Karachi		Asia	Pakistan	Karachi	genome	29773	Human	30	Female	BA.1.1	GRA	Infectious Diseases Research Laboratory, Department of Pediatrics and Child Health	2022-03-22
hCoV-19/Pakistan/IDRL-AKU-KHI-38021-S57/2022	betacoronavirus	EPI_ISL_11262700	2022-02-03	Asia	Pakistan	Karachi		Asia	Pakistan	Karachi	genome	29773	Human	60	Female	BA.1.1	GRA	Infectious Diseases Research Laboratory, Department of Pediatrics and Child Health	2022-03-22
hCoV-19/Pakistan/IDRL-AKU-KHI-38180-S56/2022	betacoronavirus	EPI_ISL_11262701	2022-02-03	Asia	Pakistan	Karachi		Asia	Pakistan	Karachi	genome	29746	Human	69	Female	BA.1	GRA	Infectious Diseases Research Laboratory, Department of Pediatrics and Child Health	2022-03-22
hCoV-19/Pakistan/IDRL-AKU-KHI-38234-S22/2022	betacoronavirus	EPI_ISL_11262702	2022-02-03	Asia	Pakistan	Karachi		Asia	Pakistan	Karachi	genome	29785	Human	47	Male	BA.1	GRA	Infectious Diseases Research Laboratory, Department of Pediatrics and Child Health	2022-07-15
hCoV-19/Pakistan/IDRL-AKU-KHI-38263-S23/2022	betacoronavirus	EPI_ISL_13857991	2022-02-03	Asia	Pakistan	Karachi		Asia	Pakistan	Karachi	genome	29772	Human	58	Female	BA.1	GRA	Infectious Diseases Research Laboratory, Department of Pediatrics and Child Health	2022-03-22
hCoV-19/Pakistan/IDRL-AKU-KHI-38539-S61/2022	betacoronavirus	EPI_ISL_11262703	2022-02-04	Asia	Pakistan	Karachi		Asia	Pakistan	Karachi	genome	29759	Human	31	Female	BA.2	GRA	Infectious Diseases Research Laboratory, Department of Pediatrics and Child Health	2022-03-22
hCoV-19/Pakistan/IDRL-AKU-KHI-38618-S62/2022	betacoronavirus	EPI_ISL_11262704	2022-02-04	Asia	Pakistan	Karachi		Asia	Pakistan	Karachi	genome	29891	Human	37	Male	BA.1	GRA	Department of Pediatrics and Child Health (for UWARN project)	2022-07-10
hCoV-19/Pakistan/UWARN-AKU-KHI-70132-S9/2022	betacoronavirus	EPI_ISL_13734293	2022-02-04	Asia	Pakistan	Karachi		Asia	Pakistan	Karachi	genome	29865	Human	37	Female	BA.1	GRA	Department of Pediatrics and Child Health (for UWARN project)	2022-07-10
hCoV-19/Pakistan/UWARN-AKU-KHI-70133-S10/2022	betacoronavirus	EPI_ISL_13734294	2022-02-04	Asia	Pakistan	Karachi		Asia	Pakistan	Karachi	genome	29882	Human	31	Male	BA.1	GRA	Department of Pediatrics and Child Health (for UWARN project)	2022-07-10
hCoV-19/Pakistan/UWARN-AKU-KHI-70142-S14/2022	betacoronavirus	EPI_ISL_13734298	2022-02-04	Asia	Pakistan	Karachi		Asia	Pakistan	Karachi	genome	29790	Human	74	Male	BA.1.1	GRA	Infectious Diseases Research Laboratory, Department of Pediatrics and Child Health	2022-07-15
hCoV-19/Pakistan/IDRL-AKU-KHI-39548-S24/2022	betacoronavirus	EPI_ISL_13857992	2022-02-05	Asia	Pakistan	Karachi		Asia	Pakistan	Karachi	genome	29758	Human	27	Female	BA.2	GRA	Infectious Diseases Research Laboratory, Department of Pediatrics and Child Health	2022-03-22
hCoV-19/Pakistan/IDRL-AKU-KHI-39584-S63/2022	betacoronavirus	EPI_ISL_11262705	2022-02-06	Asia	Pakistan	Karachi		Asia	Pakistan	Karachi	genome	29772	Human	26	Female	BA.1.1	GRA	Infectious Diseases Research Laboratory, Department of Pediatrics and Child Health	2022-03-22
hCoV-19/Pakistan/IDRL-AKU-KHI-39830-S58/2022	betacoronavirus	EPI_ISL_11262706	2022-02-06	Asia	Pakistan	Karachi		Asia	Pakistan	Karachi	genome	29772	Human	71	Male	BA.1.1	GRA	Infectious Diseases Research Laboratory, Department of Pediatrics and Child Health	2022-03-22
hCoV-19/Pakistan/IDRL-AKU-KHI-39882-S60/2022	betacoronavirus	EPI_ISL_11262707	2022-02-06	Asia	Pakistan	Karachi		Asia	Pakistan	Karachi	genome	29773	Human	88	Male	BA.1.1	GRA	Infectious Diseases Research Laboratory, Department of Pediatrics and Child Health	2022-03-22
hCoV-19/Pakistan/IDRL-AKU-KHI-39941-S64/2022	betacoronavirus	EPI_ISL_11262708	2022-02-06	Asia	Pakistan	Karachi		Asia	Pakistan	Karachi	genome	29772	Human	55	Male	BA.1.1	GRA	Infectious Diseases Research Laboratory, Department of Pediatrics and Child Health	2022-03-22
hCoV-19/Pakistan/IDRL-AKU-KHI-39949-S69/2022	betacoronavirus	EPI_ISL_11262709	2022-02-06	Asia	Pakistan	Karachi		Asia	Pakistan	Karachi	genome	29772	Human	22	Female	BA.1.1	GRA	Infectious Diseases Research Laboratory, Department of Pediatrics and Child Health	2022-03-22
hCoV-19/Pakistan/IDRL-AKU-KHI-39954-S65/2022	betacoronavirus	EPI_ISL_11262710	2022-02-06	Asia	Pakistan	Karachi		Asia	Pakistan	Karachi	genome	29773	Human	5	Male	BA.1.1	GRA	Infectious Diseases Research Laboratory, Department of Pediatrics and Child Health	2022-03-22
hCoV-19/Pakistan/IDRL-AKU-KHI-39960-S59/2022	betacoronavirus	EPI_ISL_11262711	2022-02-06	Asia	Pakistan	Karachi		Asia	Pakistan	Karachi	genome	29785	Human	23	Male	BA.1.17.2	GRA	Department of Pathology and Laboratory Medicine, AKUH Laboratories, Karachi, Pakistan	2022-07-20
hCoV-19/Pakistan/AKU-MAY-R-ILL-14/2022	betacoronavirus	EPI_ISL_13955245	2022-02-06	Asia	Pakistan			Asia	Pakistan		genome	29850	Human	80	Male	BA.2	GRA	National Institute of Health Pakistan Virology	2022-04-04
hCoV-19/Pakistan/B5-S5/2022	betacoronavirus	EPI_ISL_11732466	2022-02-06	Asia	Pakistan	Pishin		Asia	Pakistan	Pishin	genome	29772	Human	31	Female	BA.1.18	GRA	Infectious Diseases Research Laboratory, Department of Pediatrics and Child Health	2022-03-22
hCoV-19/Pakistan/IDRL-AKU-KHI-40353-S66/2022	betacoronavirus	EPI_ISL_11262712	2022-02-07	Asia	Pakistan	Karachi		Asia	Pakistan	Karachi	genome	29758	Human	47	Male	BA.2	GRA	Infectious Diseases Research Laboratory, Department of Pediatrics and Child Health	2022-03-22
hCoV-19/Pakistan/IDRL-AKU-KHI-40506-S67/2022	betacoronavirus	EPI_ISL_11262713	2022-02-07	Asia	Pakistan	Karachi		Asia	Pakistan	Karachi	genome	29773	Human	9	Male	BA.1.1	GRA	Infectious Diseases Research Laboratory, Department of Pediatrics and Child Health	2022-03-22
hCoV-19/Pakistan/IDRL-AKU-KHI-40515-S68/2022	betacoronavirus	EPI_ISL_11262714	2022-02-07	Asia	Pakistan	Karachi		Asia	Pakistan	Karachi	genome	29758	Human	32	Female	BA.2	GRA	Infectious Diseases Research Laboratory, Department of Pediatrics and Child Health	2022-03-22
hCoV-19/Pakistan/IDRL-AKU-KHI-40630-S75/2022	betacoronavirus	EPI_ISL_11262716	2022-02-07	Asia	Pakistan	Karachi		Asia	Pakistan	Karachi	genome	29765	Human	32	Female	BA.2	GRA	Department of Virology	2022-03-25
hCoV-19/Pakistan/NIH-B39-S19/2022	betacoronavirus	EPI_ISL_11378306	2022-02-07	Asia	Pakistan	Mirpur		Asia	Pakistan	Mirpur	genome	29772	Human	65	Male	BA.1	GRA	Infectious Diseases Research Laboratory, Department of Pediatrics and Child Health	2022-03-22
hCoV-19/Pakistan/IDRL-AKU-KHI-40908-S77/2022	betacoronavirus	EPI_ISL_11262715	2022-02-08	Asia	Pakistan	Karachi		Asia	Pakistan	Karachi	genome	29773	Human	56	Male	BA.1	GRA	Infectious Diseases Research Laboratory, Department of Pediatrics and Child Health	2022-03-22
hCoV-19/Pakistan/IDRL-AKU-KHI-41179-S74/2022	betacoronavirus	EPI_ISL_11262717	2022-02-08	Asia	Pakistan	Karachi		Asia	Pakistan	Karachi	genome	29726	Human	34	Male	BA.2	GRA	Department of Virology	2022-02-24
hCoV-19/Pakistan/NIH-B36-S7/2022	betacoronavirus	EPI_ISL_10314964	2022-02-09	Asia	Pakistan	Islamabad		Asia	Pakistan	Islamabad	genome	29727	Human	53	Male	BA.2	GRA	Department of Virology	2022-02-24
hCoV-19/Pakistan/NIH-B36-S8/2022	betacoronavirus	EPI_ISL_10314965	2022-02-09	Asia	Pakistan	Islamabad		Asia	Pakistan	Islamabad	genome	29728	Human	75	Male	BA.2	GRA	Department of Virology	2022-02-24
hCoV-19/Pakistan/NIH-B36-S9/2022	betacoronavirus	EPI_ISL_10314966	2022-02-09	Asia	Pakistan	Islamabad		Asia	Pakistan	Islamabad	genome	29740	Human	unknown	Female	BA.2	GRA	Department of Virology	2022-02-24
hCoV-19/Pakistan/NIH-B36-S10/2022	betacoronavirus	EPI_ISL_10314967	2022-02-09	Asia	Pakistan	Islamabad		Asia	Pakistan	Islamabad	genome	29729	Human	unknown	Male	BA.2	GRA	Department of Virology	2022-02-24
hCoV-19/Pakistan/NIH-B36-S11/2022	betacoronavirus	EPI_ISL_10314968	2022-02-09	Asia	Pakistan	Islamabad		Asia	Pakistan	Islamabad	genome	29761	Human	41	Female	BA.2	GRA	Department of Virology	2022-02-24
hCoV-19/Pakistan/NIH-B36-S13/2022	betacoronavirus	EPI_ISL_10314969	2022-02-09	Asia	Pakistan	Islamabad		Asia	Pakistan	Islamabad	genome	29758	Human	50	Male	BA.2	GRA	Infectious Diseases Research Laboratory, Department of Pediatrics and Child Health	2022-03-22
hCoV-19/Pakistan/IDRL-AKU-KHI-41420-S70/2022	betacoronavirus	EPI_ISL_11262718	2022-02-09	Asia	Pakistan	Karachi		Asia	Pakistan	Karachi	genome	29750	Human	32	Male	BA.2	GRA	Infectious Diseases Research Laboratory, Department of Pediatrics and Child Health	2022-03-22
hCoV-19/Pakistan/IDRL-AKU-KHI-41493-S71/2022	betacoronavirus	EPI_ISL_11262719	2022-02-09	Asia	Pakistan	Karachi		Asia	Pakistan	Karachi	genome	29772	Human	23	Male	BA.1	GRA	Infectious Diseases Research Laboratory, Department of Pediatrics and Child Health	2022-03-22
hCoV-19/Pakistan/IDRL-AKU-KHI-41804-S73/2022	betacoronavirus	EPI_ISL_11262720	2022-02-09	Asia	Pakistan	Karachi		Asia	Pakistan	Karachi	genome	29772	Human	75	Female	BA.1.1	GRA	Infectious Diseases Research Laboratory, Department of Pediatrics and Child Health	2022-03-22
hCoV-19/Pakistan/IDRL-AKU-KHI-41530-S78/2022	betacoronavirus	EPI_ISL_11262723	2022-02-09	Asia	Pakistan	Karachi		Asia	Pakistan	Karachi	genome	29773	Human	41	Female	BA.1.1	GRA	Infectious Diseases Research Laboratory, Department of Pediatrics and Child Health	2022-03-22
hCoV-19/Pakistan/IDRL-AKU-KHI-41688-S72/2022	betacoronavirus	EPI_ISL_11262724	2022-02-09	Asia	Pakistan	Karachi		Asia	Pakistan	Karachi	genome	29833	Human	75	Male	BA.1.1	GRA	National Institute of Health Pakistan Virology	2022-04-04
hCoV-19/Pakistan/B5-S4/2022	betacoronavirus	EPI_ISL_11732465	2022-02-09	Asia	Pakistan	Muslimbagh		Asia	Pakistan	Muslimbagh	genome	29782	Human	41	Male	BA.2	GRA	Department of Virology	2022-02-24
hCoV-19/Pakistan/NIH-B36-S17/2022	betacoronavirus	EPI_ISL_10314973	2022-02-10	Asia	Pakistan	Islamabad		Asia	Pakistan	Islamabad	genome	29783	Human	57	Male	BA.2	GRA	Department of Virology	2022-02-24
hCoV-19/Pakistan/NIH-B36-S18/2022	betacoronavirus	EPI_ISL_10314974	2022-02-10	Asia	Pakistan	Islamabad		Asia	Pakistan	Islamabad	genome	29772	Human	28	Female	BA.1.1	GRA	Infectious Diseases Research Laboratory, Department of Pediatrics and Child Health	2022-03-22
hCoV-19/Pakistan/IDRL-AKU-KHI-41961-S93/2022	betacoronavirus	EPI_ISL_11262721	2022-02-10	Asia	Pakistan	Karachi		Asia	Pakistan	Karachi	genome	29772	Human	7 months	Female	BA.1.1	GRA	Infectious Diseases Research Laboratory, Department of Pediatrics and Child Health	2022-03-22
hCoV-19/Pakistan/IDRL-AKU-KHI-41997-S92/2022	betacoronavirus	EPI_ISL_11262722	2022-02-10	Asia	Pakistan	Karachi		Asia	Pakistan	Karachi	genome	29772	Human	69	Female	BA.1.1	GRA	Infectious Diseases Research Laboratory, Department of Pediatrics and Child Health	2022-03-22
hCoV-19/Pakistan/IDRL-AKU-KHI-42244-S91/2022	betacoronavirus	EPI_ISL_11262725	2022-02-10	Asia	Pakistan	Karachi		Asia	Pakistan	Karachi	genome	29850	Human	37	Male	BA.2	GRA	National Institute of Health Pakistan Virology	2022-04-04
hCoV-19/Pakistan/B5-S1/2022	betacoronavirus	EPI_ISL_11732331	2022-02-10	Asia	Pakistan	Zhob		Asia	Pakistan	Zhob	genome	29784	Human	50	Male	BA.2	GRA	National Institute of Health Pakistan Virology	2022-04-04
hCoV-19/Pakistan/B5-S2/2022	betacoronavirus	EPI_ISL_11732374	2022-02-10	Asia	Pakistan	Killa Saifullah		Asia	Pakistan	Killa Saifullah	genome	29758	Human	17	Male	BA.2	GRA	Infectious Diseases Research Laboratory, Department of Pediatrics and Child Health	2022-03-22
hCoV-19/Pakistan/IDRL-AKU-KHI-42535-S87/2022	betacoronavirus	EPI_ISL_11262657	2022-02-11	Asia	Pakistan	Karachi		Asia	Pakistan	Karachi	genome	29773	Human	49	Female	BA.1.1	GRA	Infectious Diseases Research Laboratory, Department of Pediatrics and Child Health	2022-03-22
hCoV-19/Pakistan/IDRL-AKU-KHI-42585-S96/2022	betacoronavirus	EPI_ISL_11262658	2022-02-11	Asia	Pakistan	Karachi		Asia	Pakistan	Karachi	genome	29758	Human	33	Female	BA.2	GRA	Infectious Diseases Research Laboratory, Department of Pediatrics and Child Health	2022-03-22
hCoV-19/Pakistan/IDRL-AKU-KHI-42613-S84/2022	betacoronavirus	EPI_ISL_11262659	2022-02-11	Asia	Pakistan	Karachi		Asia	Pakistan	Karachi	genome	29774	Human	73	Female	BA.1.1	GRA	Infectious Diseases Research Laboratory, Department of Pediatrics and Child Health	2022-03-22
hCoV-19/Pakistan/IDRL-AKU-KHI-42681-S80/2022	betacoronavirus	EPI_ISL_11262660	2022-02-11	Asia	Pakistan	Karachi		Asia	Pakistan	Karachi	genome	29758	Human	30	Female	BA.2	GRA	Infectious Diseases Research Laboratory, Department of Pediatrics and Child Health	2022-03-22
hCoV-19/Pakistan/IDRL-AKU-KHI-42693-S86/2022	betacoronavirus	EPI_ISL_11262661	2022-02-11	Asia	Pakistan	Karachi		Asia	Pakistan	Karachi	genome	29759	Human	37	Male	BA.2	GRA	Infectious Diseases Research Laboratory, Department of Pediatrics and Child Health	2022-03-22
hCoV-19/Pakistan/IDRL-AKU-KHI-42694-S83/2022	betacoronavirus	EPI_ISL_11262662	2022-02-11	Asia	Pakistan	Karachi		Asia	Pakistan	Karachi	genome	29761	Human	38	Male	BA.2	GRA	Infectious Diseases Research Laboratory, Department of Pediatrics and Child Health	2022-03-22
hCoV-19/Pakistan/IDRL-AKU-KHI-42697-S81/2022	betacoronavirus	EPI_ISL_11262663	2022-02-11	Asia	Pakistan	Karachi		Asia	Pakistan	Karachi	genome	29773	Human	80	Female	BA.1	GRA	Infectious Diseases Research Laboratory, Department of Pediatrics and Child Health	2022-03-22
hCoV-19/Pakistan/IDRL-AKU-KHI-42722-S85/2022	betacoronavirus	EPI_ISL_11262664	2022-02-11	Asia	Pakistan	Karachi		Asia	Pakistan	Karachi	genome	29773	Human	29	Male	BA.1.1	GRA	Infectious Diseases Research Laboratory, Department of Pediatrics and Child Health	2022-03-22
hCoV-19/Pakistan/IDRL-AKU-KHI-42733-S82/2022	betacoronavirus	EPI_ISL_11262665	2022-02-11	Asia	Pakistan	Karachi		Asia	Pakistan	Karachi	genome	29759	Human	29	Male	BA.2	GRA	Infectious Diseases Research Laboratory, Department of Pediatrics and Child Health	2022-03-22
hCoV-19/Pakistan/IDRL-AKU-KHI-42346-S95/2022	betacoronavirus	EPI_ISL_11262726	2022-02-11	Asia	Pakistan	Karachi		Asia	Pakistan	Karachi	genome	29805	Human	32	Male	BA.1.1	GRA	Department of Virology	2022-02-24
hCoV-19/Pakistan/NIH-B36-S19/2022	betacoronavirus	EPI_ISL_10314975	2022-02-12	Asia	Pakistan	Islamabad		Asia	Pakistan	Islamabad	genome	29758	Human	20	Male	BA.2	GRA	Infectious Diseases Research Laboratory, Department of Pediatrics and Child Health	2022-03-22
hCoV-19/Pakistan/IDRL-AKU-KHI-42826-S90/2022	betacoronavirus	EPI_ISL_11262666	2022-02-12	Asia	Pakistan	Karachi		Asia	Pakistan	Karachi	genome	29772	Human	83	Male	BA.1.1	GRA	Infectious Diseases Research Laboratory, Department of Pediatrics and Child Health	2022-03-22
hCoV-19/Pakistan/IDRL-AKU-KHI-42909-S79/2022	betacoronavirus	EPI_ISL_11262667	2022-02-12	Asia	Pakistan	Karachi		Asia	Pakistan	Karachi	genome	29758	Human	38	Female	BA.2	GRA	Infectious Diseases Research Laboratory, Department of Pediatrics and Child Health	2022-03-22
hCoV-19/Pakistan/IDRL-AKU-KHI-43121-S89/2022	betacoronavirus	EPI_ISL_11262668	2022-02-12	Asia	Pakistan	Karachi		Asia	Pakistan	Karachi	genome	29758	Human	20	Female	BA.2	GRA	Infectious Diseases Research Laboratory, Department of Pediatrics and Child Health	2022-03-22
hCoV-19/Pakistan/IDRL-AKU-KHI-43123-S88/2022	betacoronavirus	EPI_ISL_11262669	2022-02-12	Asia	Pakistan	Karachi		Asia	Pakistan	Karachi	genome	29764	Human	21	Male	BA.2	GRA	Department of Virology	2022-03-25
hCoV-19/Pakistan/NIH-B39-S17/2022	betacoronavirus	EPI_ISL_11378304	2022-02-12	Asia	Pakistan	Mirpur		Asia	Pakistan	Mirpur	genome	29698	Human	38	Male	BA.1.1	GRA	National Institute of Health Pakistan Virology	2022-04-04
hCoV-19/Pakistan/B5-S3/2022	betacoronavirus	EPI_ISL_11732464	2022-02-12	Asia	Pakistan	Quetta		Asia	Pakistan	Quetta	genome	29759	Human	57	Male	BA.2	GRA	Infectious Diseases Research Laboratory, Department of Pediatrics and Child Health	2022-03-22
hCoV-19/Pakistan/IDRL-AKU-KHI-43366-S94/2022	betacoronavirus	EPI_ISL_11262670	2022-02-13	Asia	Pakistan	Karachi		Asia	Pakistan	Karachi	genome	29758	Human	39	Female	BA.2	GRA	Infectious Diseases Research Laboratory, Department of Pediatrics and Child Health	2022-03-22
hCoV-19/Pakistan/IDRL-AKU-KHI-43868-S98/2022	betacoronavirus	EPI_ISL_11262671	2022-02-14	Asia	Pakistan	Karachi		Asia	Pakistan	Karachi	genome	29759	Human	35	Male	BA.2	GRA	Infectious Diseases Research Laboratory, Department of Pediatrics and Child Health	2022-03-22
hCoV-19/Pakistan/IDRL-AKU-KHI-43873-S99/2022	betacoronavirus	EPI_ISL_11262672	2022-02-14	Asia	Pakistan	Karachi		Asia	Pakistan	Karachi	genome	29758	Human	67	Female	BA.2	GRA	Infectious Diseases Research Laboratory, Department of Pediatrics and Child Health	2022-03-22
hCoV-19/Pakistan/IDRL-AKU-KHI-43892-S100/2022	betacoronavirus	EPI_ISL_11262673	2022-02-14	Asia	Pakistan	Karachi		Asia	Pakistan	Karachi	genome	29759	Human	41	Male	BA.2	GRA	Infectious Diseases Research Laboratory, Department of Pediatrics and Child Health	2022-03-22
hCoV-19/Pakistan/IDRL-AKU-KHI-43943-S97/2022	betacoronavirus	EPI_ISL_11262674	2022-02-14	Asia	Pakistan	Karachi		Asia	Pakistan	Karachi	genome	29759	Human	26	Female	BA.2	GRA	Infectious Diseases Research Laboratory, Department of Pediatrics and Child Health	2022-03-22
hCoV-19/Pakistan/IDRL-AKU-KHI-44035-S101/2022	betacoronavirus	EPI_ISL_11262675	2022-02-14	Asia	Pakistan	Karachi		Asia	Pakistan	Karachi	genome	29783	Human	56	Female	BA.1.1	GRA	Infectious Diseases Research Laboratory, Department of Pediatrics and Child Health	2022-06-23
hCoV-19/Pakistan/IDRL-AKU-KHI-44514-S1/2022	betacoronavirus	EPI_ISL_13422867	2022-02-15	Asia	Pakistan	Karachi		Asia	Pakistan	Karachi	genome	29729	Human	60	Male	BA.2	GRA	Department of Pathology and Laboratory Medicine, AKUH Laboratories, Karachi, Pakistan	2022-07-21
hCoV-19/Pakistan/AKU-APR-R1-MIN-15/2022	betacoronavirus	EPI_ISL_13965722	2022-02-15	Asia	Pakistan			Asia	Pakistan		genome	29729	Human	41	Female	BA.2	GRA	Department of Pathology and Laboratory Medicine, AKUH Laboratories, Karachi, Pakistan	2022-07-21
hCoV-19/Pakistan/AKU-APR-R1-MIN-16/2022	betacoronavirus	EPI_ISL_13965723	2022-02-15	Asia	Pakistan			Asia	Pakistan		genome	29762	Human	41	Male	BA.2	GRA	Department of Virology	2022-04-29
hCoV-19/Pakistan/NIH-B47-S15/2022	betacoronavirus	EPI_ISL_12411839	2022-02-15	Asia	Pakistan	Turbat		Asia	Pakistan	Turbat	genome	29781	Human	17	Male	BA.2	GRA	Department of Virology	2022-03-25
hCoV-19/Pakistan/NIH-B39-S14/2022	betacoronavirus	EPI_ISL_11378301	2022-02-16	Asia	Pakistan	Mirpur		Asia	Pakistan	Mirpur	genome	29729	Human	31	Female	BA.2	GRA	Department of Pathology and Laboratory Medicine, AKUH Laboratories, Karachi, Pakistan	2022-07-21
hCoV-19/Pakistan/AKU-APR-R1-MIN-11/2022	betacoronavirus	EPI_ISL_13965718	2022-02-17	Asia	Pakistan			Asia	Pakistan		genome	29764	Human	28	Female	BA.2	GRA	Infectious Diseases Research Laboratory, Department of Pediatrics and Child Health	2022-06-23
hCoV-19/Pakistan/IDRL-AKU-KHI-45814-S2/2022	betacoronavirus	EPI_ISL_13422862	2022-02-18	Asia	Pakistan	Karachi		Asia	Pakistan	Karachi	genome	29762	Human	28	Male	BA.2	GRA	Infectious Diseases Research Laboratory, Department of Pediatrics and Child Health	2022-06-23
hCoV-19/Pakistan/IDRL-AKU-KHI-45825-S9/2022	betacoronavirus	EPI_ISL_13422866	2022-02-18	Asia	Pakistan	Karachi		Asia	Pakistan	Karachi	genome	29729	Human	38	Female	BA.2	GRA	Department of Pathology and Laboratory Medicine, AKUH Laboratories, Karachi, Pakistan	2022-07-21
hCoV-19/Pakistan/AKU-APR-R1-MIN-12/2022	betacoronavirus	EPI_ISL_13965719	2022-02-18	Asia	Pakistan			Asia	Pakistan		genome	29729	Human	36	Female	BA.2	GRA	Department of Pathology and Laboratory Medicine, AKUH Laboratories, Karachi, Pakistan	2022-07-21
hCoV-19/Pakistan/AKU-APR-R1-MIN-13/2022	betacoronavirus	EPI_ISL_13965720	2022-02-18	Asia	Pakistan			Asia	Pakistan		genome	29771	Human	34	Male	BA.2	GRA	Infectious Diseases Research Laboratory, Department of Pediatrics and Child Health	2022-06-23
hCoV-19/Pakistan/IDRL-AKU-KHI-46063-S4/2022	betacoronavirus	EPI_ISL_13422868	2022-02-19	Asia	Pakistan	Karachi		Asia	Pakistan	Karachi	genome	29781	Human	45	Male	BA.1	GRA	Infectious Diseases Research Laboratory, Department of Pediatrics and Child Health	2022-06-23
hCoV-19/Pakistan/IDRL-AKU-KHI-46065-S3/2022	betacoronavirus	EPI_ISL_13422869	2022-02-19	Asia	Pakistan	Karachi		Asia	Pakistan	Karachi	genome	29758	Human	48	Female	BA.2	GRA	Infectious Diseases Research Laboratory, Department of Pediatrics and Child Health	2022-06-23
hCoV-19/Pakistan/IDRL-AKU-KHI-46195-S10/2022	betacoronavirus	EPI_ISL_13422870	2022-02-19	Asia	Pakistan	Karachi		Asia	Pakistan	Karachi	genome	29735	Human	25	Male	BA.2.3	GRA	Department of Pathology and Laboratory Medicine, AKUH Laboratories, Karachi, Pakistan	2022-07-20
hCoV-19/Pakistan/AKU-MAY-R-ILL-18/2022	betacoronavirus	EPI_ISL_13955249	2022-02-19	Asia	Pakistan			Asia	Pakistan		genome	29769	Human	28	Female	BA.2	GRA	Infectious Diseases Research Laboratory, Department of Pediatrics and Child Health	2022-06-23
hCoV-19/Pakistan/IDRL-AKU-KHI-46468-S11/2022	betacoronavirus	EPI_ISL_13422858	2022-02-20	Asia	Pakistan	Karachi		Asia	Pakistan	Karachi	genome	29783	Human	80	Female	BA.2	GRA	Infectious Diseases Research Laboratory, Department of Pediatrics and Child Health	2022-06-23
hCoV-19/Pakistan/IDRL-AKU-KHI-46566-S6/2022	betacoronavirus	EPI_ISL_13422863	2022-02-20	Asia	Pakistan	Karachi		Asia	Pakistan	Karachi	genome	29784	Human	59	Male	BA.1.1	GRA	Infectious Diseases Research Laboratory, Department of Pediatrics and Child Health	2022-06-23
hCoV-19/Pakistan/IDRL-AKU-KHI-46427-S14/2022	betacoronavirus	EPI_ISL_13422871	2022-02-20	Asia	Pakistan	Karachi		Asia	Pakistan	Karachi	genome	29800	Human	42	Female	BA.1.1	GRA	Infectious Diseases Research Laboratory, Department of Pediatrics and Child Health	2022-06-23
hCoV-19/Pakistan/IDRL-AKU-KHI-46518-S5/2022	betacoronavirus	EPI_ISL_13422872	2022-02-20	Asia	Pakistan	Karachi		Asia	Pakistan	Karachi	genome	29771	Human	45	Female	BA.2	GRA	Infectious Diseases Research Laboratory, Department of Pediatrics and Child Health	2022-06-23
hCoV-19/Pakistan/IDRL-AKU-KHI-46567-S7/2022	betacoronavirus	EPI_ISL_13422873	2022-02-20	Asia	Pakistan	Karachi		Asia	Pakistan	Karachi	genome	29825	Human	unknown	Male	BA.2	GRA	Department of Virology	2022-03-17
hCoV-19/Pakistan/NIH-B37-S1/2022	betacoronavirus	EPI_ISL_11114666	2022-02-21	Asia	Pakistan	Peshawar		Asia	Pakistan	Peshawar	genome	29825	Human	unknown	Male	BA.2	GRA	Department of Virology	2022-03-17
hCoV-19/Pakistan/NIH-B37-S2/2022	betacoronavirus	EPI_ISL_11114667	2022-02-21	Asia	Pakistan	Peshawar		Asia	Pakistan	Peshawar	genome	29848	Human	unknown	Male	BA.1.1	GRA	Department of Virology	2022-03-17
hCoV-19/Pakistan/NIH-B37-S6/2022	betacoronavirus	EPI_ISL_11114669	2022-02-21	Asia	Pakistan	Peshawar		Asia	Pakistan	Peshawar	genome	29848	Human	unknown	Male	BA.1.1	GRA	Department of Virology	2022-03-17
hCoV-19/Pakistan/NIH-B37-S7/2022	betacoronavirus	EPI_ISL_11114670	2022-02-21	Asia	Pakistan	Peshawar		Asia	Pakistan	Peshawar	genome	29825	Human	unknown	Male	BA.2	GRA	Department of Virology	2022-03-25
hCoV-19/Pakistan/NIH-B39-S1/2022	betacoronavirus	EPI_ISL_11378288	2022-02-21	Asia	Pakistan	Peshawar		Asia	Pakistan	Peshawar	genome	29781	Human	unknown	Male	BA.2	GRA	Department of Virology	2022-03-25
hCoV-19/Pakistan/NIH-B39-S2/2022	betacoronavirus	EPI_ISL_11378289	2022-02-21	Asia	Pakistan	Peshawar		Asia	Pakistan	Peshawar	genome	29764	Human	unknown	Female	BA.2	GRA	Department of Virology	2022-03-25
hCoV-19/Pakistan/NIH-B39-S3/2022	betacoronavirus	EPI_ISL_11378290	2022-02-21	Asia	Pakistan	Peshawar		Asia	Pakistan	Peshawar	genome	29764	Human	unknown	Male	BA.2	GRA	Department of Virology	2022-03-25
hCoV-19/Pakistan/NIH-B39-S4/2022	betacoronavirus	EPI_ISL_11378291	2022-02-21	Asia	Pakistan	Peshawar		Asia	Pakistan	Peshawar	genome	29764	Human	unknown	Male	BA.2	GRA	Department of Virology	2022-03-25
hCoV-19/Pakistan/NIH-B39-S5/2022	betacoronavirus	EPI_ISL_11378292	2022-02-21	Asia	Pakistan	Peshawar		Asia	Pakistan	Peshawar	genome	29764	Human	unknown	Male	BA.2	GRA	Department of Virology	2022-03-25
hCoV-19/Pakistan/NIH-B39-S6/2022	betacoronavirus	EPI_ISL_11378293	2022-02-21	Asia	Pakistan	Peshawar		Asia	Pakistan	Peshawar	genome	29764	Human	unknown	Male	BA.2	GRA	Department of Virology	2022-03-25
hCoV-19/Pakistan/NIH-B39-S7/2022	betacoronavirus	EPI_ISL_11378294	2022-02-21	Asia	Pakistan	Peshawar		Asia	Pakistan	Peshawar	genome	29765	Human	unknown	Female	BA.2	GRA	Department of Virology	2022-03-25
hCoV-19/Pakistan/NIH-B39-S8/2022	betacoronavirus	EPI_ISL_11378295	2022-02-21	Asia	Pakistan	Peshawar		Asia	Pakistan	Peshawar	genome	29764	Human	unknown	Male	BA.2	GRA	Department of Virology	2022-03-25
hCoV-19/Pakistan/NIH-B39-S9/2022	betacoronavirus	EPI_ISL_11378296	2022-02-21	Asia	Pakistan	Peshawar		Asia	Pakistan	Peshawar	genome	29764	Human	unknown	Male	BA.2	GRA	Department of Virology	2022-03-25
hCoV-19/Pakistan/NIH-B39-S10/2022	betacoronavirus	EPI_ISL_11378297	2022-02-21	Asia	Pakistan	Peshawar		Asia	Pakistan	Peshawar	genome	29804	Human	4 months	Male	BA.1	GRA	Infectious Diseases Research Laboratory, Department of Pediatrics and Child Health	2022-07-15
hCoV-19/Pakistan/IDRL-AKU-KHI-47186-S25/2022	betacoronavirus	EPI_ISL_13857993	2022-02-21	Asia	Pakistan	Karachi		Asia	Pakistan	Karachi	genome	29809	Human	21	Male	BA.2.65	GRA	Department of Virology	2022-04-21
hCoV-19/Pakistan/NIH-B44-S19/2022	betacoronavirus	EPI_ISL_12179301	2022-02-21	Asia	Pakistan	Gilgit		Asia	Pakistan	Gilgit	genome	29758	Human	25	Male	BA.2	GRA	Infectious Diseases Research Laboratory, Department of Pediatrics and Child Health	2022-06-23
hCoV-19/Pakistan/IDRL-AKU-KHI-47383-S16/2022	betacoronavirus	EPI_ISL_13422875	2022-02-22	Asia	Pakistan	Karachi		Asia	Pakistan	Karachi	genome	29771	Human	22	Female	BA.2	GRA	Infectious Diseases Research Laboratory, Department of Pediatrics and Child Health	2022-06-23
hCoV-19/Pakistan/IDRL-AKU-KHI-47456-S15/2022	betacoronavirus	EPI_ISL_13422876	2022-02-22	Asia	Pakistan	Karachi		Asia	Pakistan	Karachi	genome	29817	Human	34	Male	BA.1.18	GRA	Department of Virology	2022-04-29
hCoV-19/Pakistan/NIH-B47-S16/2022	betacoronavirus	EPI_ISL_12411840	2022-02-23	Asia	Pakistan	Turbat		Asia	Pakistan	Turbat	genome	29788	Human	68	Female	BA.2	GRA	Infectious Diseases Research Laboratory, Department of Pediatrics and Child Health	2022-06-23
hCoV-19/Pakistan/IDRL-AKU-KHI-48467-S17/2022	betacoronavirus	EPI_ISL_13422865	2022-02-24	Asia	Pakistan	Karachi		Asia	Pakistan	Karachi	genome	29753	Human	60	Male	BA.2	GRA	Infectious Diseases Research Laboratory, Department of Pediatrics and Child Health	2022-06-23
hCoV-19/Pakistan/IDRL-AKU-KHI-48500-S18/2022	betacoronavirus	EPI_ISL_13446734	2022-02-24	Asia	Pakistan	Karachi		Asia	Pakistan	Karachi	genome	29758	Human	83	Male	BA.2	GRA	Infectious Diseases Research Laboratory, Department of Pediatrics and Child Health	2022-06-23
hCoV-19/Pakistan/IDRL-AKU-KHI-49075-S19/2022	betacoronavirus	EPI_ISL_13422877	2022-02-25	Asia	Pakistan	Karachi		Asia	Pakistan	Karachi	genome	29791	Human	62	Male	BA.2	GRA	Department of Pathology and Laboratory Medicine, AKUH Laboratories, Karachi, Pakistan	2022-04-08
hCoV-19/Pakistan/AKU-HEC-43/2022	betacoronavirus	EPI_ISL_11885752	2022-02-26	Asia	Pakistan			Asia	Pakistan		genome	29729	Human	45	Male	BA.2	GRA	Department of Pathology and Laboratory Medicine, AKUH Laboratories, Karachi, Pakistan	2022-07-21
hCoV-19/Pakistan/AKU-APR-R1-MIN-09/2022	betacoronavirus	EPI_ISL_13965716	2022-02-26	Asia	Pakistan			Asia	Pakistan		genome	29708	Human	19	Female	BA.2	GRA	Department of Pathology and Laboratory Medicine, AKUH Laboratories, Karachi, Pakistan	2022-07-21
hCoV-19/Pakistan/AKU-APR-R1-MIN-17/2022	betacoronavirus	EPI_ISL_13965724	2022-02-26	Asia	Pakistan			Asia	Pakistan		genome	29720	Human	56	Female	BA.2	GRA	Department of Pathology and Laboratory Medicine, AKUH Laboratories, Karachi, Pakistan	2022-07-21
hCoV-19/Pakistan/AKU-APR-R1-MIN-19/2022	betacoronavirus	EPI_ISL_13965726	2022-02-27	Asia	Pakistan			Asia	Pakistan		genome	29764	Human	60	Female	BA.2	GRA	Department of Virology	2022-03-25
hCoV-19/Pakistan/NIH-B39-S20/2022	betacoronavirus	EPI_ISL_11378307	2022-02-28	Asia	Pakistan	Mirpur		Asia	Pakistan	Mirpur	genome	29803	Human	50	Male	BA.2.65	GRA	Department of Virology	2022-04-29
hCoV-19/Pakistan/NIH-B47-S19/2022	betacoronavirus	EPI_ISL_12411842	2022-03-02	Asia	Pakistan	Gilgit		Asia	Pakistan	Gilgit	genome	29825	Human	65	Female	BA.2.2	GRA	Department of Virology	2022-03-17
hCoV-19/Pakistan/NIH-B38-S3/2022	betacoronavirus	EPI_ISL_11114538	2022-03-03	Asia	Pakistan	Islamabad		Asia	Pakistan	Islamabad	genome	29825	Human	43	Male	BA.2.65	GRA	Department of Virology, National Institute of Health, Islamabad, Pakistan	2022-04-26
hCoV-19/Pakistan/NIH-B46-S5/2022	betacoronavirus	EPI_ISL_12289173	2022-03-03	Asia	Pakistan	Gilgit		Asia	Pakistan	Gilgit	genome	29768	Human	75	Male	BA.2.65	GRA	Department of Virology	2022-04-29
hCoV-19/Pakistan/NIH-B47-S20/2022	betacoronavirus	EPI_ISL_12411843	2022-03-03	Asia	Pakistan	Gilgit		Asia	Pakistan	Gilgit	genome	29826	Human	29	Male	BA.2	GRA	Department of Virology	2022-03-17
hCoV-19/Pakistan/NIH-B38-S4/2022	betacoronavirus	EPI_ISL_11114539	2022-03-04	Asia	Pakistan	Islamabad		Asia	Pakistan	Islamabad	genome	29755	Human	60	Male	BA.2	GRA	Infectious Diseases Research Laboratory, Department of Pediatrics and Child Health	2022-06-23
hCoV-19/Pakistan/IDRL-AKU-KHI-51494-S20/2022	betacoronavirus	EPI_ISL_13446735	2022-03-04	Asia	Pakistan	Karachi		Asia	Pakistan	Karachi	genome	29826	Human	39	Female	BA.2.65	GRA	Department of Virology, National Institute of Health, Islamabad, Pakistan	2022-04-26
hCoV-19/Pakistan/NIH-B46-S1/2022	betacoronavirus	EPI_ISL_12289170	2022-03-04	Asia	Pakistan	Gilgit		Asia	Pakistan	Gilgit	genome	29825	Human	52	Female	BA.2	GRA	Department of Virology	2022-03-17
hCoV-19/Pakistan/NIH-B38-S6/2022	betacoronavirus	EPI_ISL_11114541	2022-03-06	Asia	Pakistan	Islamabad		Asia	Pakistan	Islamabad	genome	29825	Human	30	Female	BA.2	GRA	Department of Virology	2022-03-17
hCoV-19/Pakistan/NIH-B38-S8/2022	betacoronavirus	EPI_ISL_11114543	2022-03-06	Asia	Pakistan	Islamabad		Asia	Pakistan	Islamabad	genome	29825	Human	35	Male	BA.2	GRA	Department of Virology	2022-03-17
hCoV-19/Pakistan/NIH-B38-S2/2022	betacoronavirus	EPI_ISL_11114537	2022-03-07	Asia	Pakistan	Islamabad		Asia	Pakistan	Islamabad	genome	29827	Human	unknown	Male	BA.2	GRA	Department of Virology	2022-03-17
hCoV-19/Pakistan/NIH-B38-S5/2022	betacoronavirus	EPI_ISL_11114540	2022-03-07	Asia	Pakistan	Islamabad		Asia	Pakistan	Islamabad	genome	29825	Human	40	Male	BA.2	GRA	Department of Virology	2022-03-17
hCoV-19/Pakistan/NIH-B38-S7/2022	betacoronavirus	EPI_ISL_11114542	2022-03-07	Asia	Pakistan	Islamabad		Asia	Pakistan	Islamabad	genome	29825	Human	unknown	Male	BA.2	GRA	Department of Virology	2022-03-17
hCoV-19/Pakistan/NIH-B38-S1/2022	betacoronavirus	EPI_ISL_11114536	2022-03-08	Asia	Pakistan	Islamabad		Asia	Pakistan	Islamabad	genome	29825	Human	38	Female	BA.2	GRA	Department of Virology, National Institute of Health, Islamabad, Pakistan	2022-04-26
hCoV-19/Pakistan/NIH-B46-S13/2022	betacoronavirus	EPI_ISL_12289180	2022-03-08	Asia	Pakistan	Gilgit		Asia	Pakistan	Gilgit	genome	29766	Human	unknown	Female	BA.2	GRA	Department of Virology	2022-04-14
hCoV-19/Pakistan/NIH-B43-S6/2022	betacoronavirus	EPI_ISL_12055213	2022-03-14	Asia	Pakistan	Islamabad		Asia	Pakistan	Islamabad	genome	29761	Human	15	Male	BA.2	GRA	Department of Virology	2022-04-21
hCoV-19/Pakistan/NIH-B44-S20/2022	betacoronavirus	EPI_ISL_12179302	2022-03-14	Asia	Pakistan	Gilgit		Asia	Pakistan	Gilgit	genome	29751	Human	85	Male	BA.2	GRA	Department of Virology	2022-04-14
hCoV-19/Pakistan/NIH-B43-S7/2022	betacoronavirus	EPI_ISL_12055214	2022-03-16	Asia	Pakistan	Islamabad		Asia	Pakistan	Islamabad	genome	29796	Human	23	Male	BA.2	GRA	Department of Virology	2022-04-06
hCoV-19/Pakistan/NIH-B41-S11/2022	betacoronavirus	EPI_ISL_11811354	2022-03-17	Asia	Pakistan	Islamabad		Asia	Pakistan	Islamabad	genome	29793	Human	6	Male	BA.2	GRA	Department of Virology	2022-04-06
hCoV-19/Pakistan/NIH-B41-S12/2022	betacoronavirus	EPI_ISL_11811355	2022-03-17	Asia	Pakistan	Islamabad		Asia	Pakistan	Islamabad	genome	29796	Human	37	Female	BA.2	GRA	Department of Virology	2022-04-08
hCoV-19/Pakistan/NIH-B42-S10/2022	betacoronavirus	EPI_ISL_11877523	2022-03-17	Asia	Pakistan	Islamabad		Asia	Pakistan	Islamabad	genome	29779	Human	65	Female	BA.2	GRA	Department of Virology	2022-04-06
hCoV-19/Pakistan/NIH-B41-S3/2022	betacoronavirus	EPI_ISL_11811347	2022-03-19	Asia	Pakistan	Islamabad		Asia	Pakistan	Islamabad	genome	29803	Human	24	Male	BA.2	GRA	Department of Virology	2022-04-06
hCoV-19/Pakistan/NIH-B41-S8/2022	betacoronavirus	EPI_ISL_11811351	2022-03-19	Asia	Pakistan	Islamabad		Asia	Pakistan	Islamabad	genome	29803	Human	31	Male	BA.2	GRA	Department of Virology	2022-04-06
hCoV-19/Pakistan/NIH-B41-S9/2022	betacoronavirus	EPI_ISL_11811352	2022-03-19	Asia	Pakistan	Islamabad		Asia	Pakistan	Islamabad	genome	29769	Human	unknown	Male	BA.2	GRA	Department of Virology	2022-04-06
hCoV-19/Pakistan/NIH-B41-S15/2022	betacoronavirus	EPI_ISL_11811358	2022-03-19	Asia	Pakistan	Islamabad		Asia	Pakistan	Islamabad	genome	29788	Human	59	Male	BA.2	GRA	Department of Virology	2022-04-06
hCoV-19/Pakistan/NIH-B41-S4/2022	betacoronavirus	EPI_ISL_11811348	2022-03-21	Asia	Pakistan	Islamabad		Asia	Pakistan	Islamabad	genome	29806	Human	80	Male	BA.2	GRA	Department of Virology	2022-04-06
hCoV-19/Pakistan/NIH-B41-S7/2022	betacoronavirus	EPI_ISL_11811350	2022-03-21	Asia	Pakistan	Islamabad		Asia	Pakistan	Islamabad	genome	29768	Human	25	Female	BA.2.65	GRA	Department of Virology	2022-04-29
hCoV-19/Pakistan/NIH-B47-S18/2022	betacoronavirus	EPI_ISL_12411841	2022-03-22	Asia	Pakistan	Turbat		Asia	Pakistan	Turbat	genome	29802	Human	unknown	Male	BA.2	GRA	Department of Virology	2022-04-06
hCoV-19/Pakistan/NIH-B41-S19/2022	betacoronavirus	EPI_ISL_11811361	2022-03-25	Asia	Pakistan	Islamabad		Asia	Pakistan	Islamabad	genome	29770	Human	20	Female	BA.2	GRA	Department of Virology	2022-04-06
hCoV-19/Pakistan/NIH-B41-S5/2022	betacoronavirus	EPI_ISL_11811349	2022-03-26	Asia	Pakistan	Islamabad		Asia	Pakistan	Islamabad	genome	29768	Human	30	Female	BA.2	GRA	Department of Virology	2022-04-06
hCoV-19/Pakistan/NIH-B41-S10/2022	betacoronavirus	EPI_ISL_11811353	2022-03-26	Asia	Pakistan	Islamabad		Asia	Pakistan	Islamabad	genome	29801	Human	57	Female	BA.2	GRA	Department of Virology	2022-04-06
hCoV-19/Pakistan/NIH-B41-S13/2022	betacoronavirus	EPI_ISL_11811356	2022-03-26	Asia	Pakistan	Islamabad		Asia	Pakistan	Islamabad	genome	29805	Human	25	Male	BA.2	GRA	Department of Virology	2022-04-06
hCoV-19/Pakistan/NIH-B41-S14/2022	betacoronavirus	EPI_ISL_11811357	2022-03-26	Asia	Pakistan	Islamabad		Asia	Pakistan	Islamabad	genome	29772	Human	75	Male	BA.2	GRA	Department of Virology	2022-04-21
hCoV-19/Pakistan/NIH-B44-S15/2022	betacoronavirus	EPI_ISL_12179297	2022-03-26	Asia	Pakistan	Kalat		Asia	Pakistan	Kalat	genome	29764	Human	17	Female	BA.2.65	GRA	Department of Virology	2022-04-21
hCoV-19/Pakistan/NIH-B44-S18/2022	betacoronavirus	EPI_ISL_12179300	2022-03-26	Asia	Pakistan	Gilgit		Asia	Pakistan	Gilgit	genome	29778	Human	82	Male	BA.2	GRA	Department of Virology	2022-04-06
hCoV-19/Pakistan/NIH-B41-S18/2022	betacoronavirus	EPI_ISL_11811360	2022-03-28	Asia	Pakistan	Islamabad		Asia	Pakistan	Islamabad	genome	29763	Human	27	Female	BA.2	GRA	Department of Virology	2022-04-06
hCoV-19/Pakistan/NIH-B41-S17/2022	betacoronavirus	EPI_ISL_11811359	2022-03-29	Asia	Pakistan	Islamabad		Asia	Pakistan	Islamabad	genome	29770	Human	39	Female	BA.2	GRA	Infectious Diseases Research Laboratory, Department of Pediatrics and Child Health	2022-06-23
hCoV-19/Pakistan/IDRL-AKU-KHI-58078-S24/2022	betacoronavirus	EPI_ISL_13422879	2022-03-29	Asia	Pakistan	Karachi		Asia	Pakistan	Karachi	genome	29785	Human	43	Male	BA.1.1	GRA	Department of Virology	2022-04-21
hCoV-19/Pakistan/NIH-B44-S17/2022	betacoronavirus	EPI_ISL_12179299	2022-03-29	Asia	Pakistan	Gilgit		Asia	Pakistan	Gilgit	genome	29777	Human	24	Female	BA.2	GRA	Department of Virology	2022-04-08
hCoV-19/Pakistan/NIH-B42-S7/2022	betacoronavirus	EPI_ISL_11877520	2022-03-31	Asia	Pakistan	Islamabad		Asia	Pakistan	Islamabad	genome	29801	Human	25	Male	BA.2	GRA	Department of Virology	2022-04-08
hCoV-19/Pakistan/NIH-B42-S9/2022	betacoronavirus	EPI_ISL_11877522	2022-03-31	Asia	Pakistan	Islamabad		Asia	Pakistan	Islamabad	genome	29791	Human	4	Female	BA.2	GRA	Department of Virology	2022-04-08
hCoV-19/Pakistan/NIH-B42-S3/2022	betacoronavirus	EPI_ISL_11877518	2022-04-01	Asia	Pakistan	Islamabad		Asia	Pakistan	Islamabad	genome	29786	Human	35	Female	BA.2	GRA	Department of Virology	2022-04-08
hCoV-19/Pakistan/NIH-B42-S8/2022	betacoronavirus	EPI_ISL_11877521	2022-04-01	Asia	Pakistan	Islamabad		Asia	Pakistan	Islamabad	genome	29769	Human	49	Male	BA.2	GRA	Department of Virology	2022-04-08
hCoV-19/Pakistan/NIH-B42-S5/2022	betacoronavirus	EPI_ISL_11877519	2022-04-02	Asia	Pakistan	Islamabad		Asia	Pakistan	Islamabad	genome	29807	Human	44	Male	BA.2	GRA	Department of Virology, National Institute of Health, Islamabad, Pakistan	2022-06-06
hCoV-19/Pakistan/NIH-B50-GOV-S5/2022	betacoronavirus	EPI_ISL_13110254	2022-04-02	Asia	Pakistan	Swat		Asia	Pakistan	Swat	genome	29786	Human	39	Male	BA.2	GRA	Department of Virology, National Institute of Health, Islamabad, Pakistan	2022-06-06
hCoV-19/Pakistan/NIH-B50-GOV-S6/2022	betacoronavirus	EPI_ISL_13110255	2022-04-02	Asia	Pakistan	Lahore		Asia	Pakistan	Lahore	genome	29800	Human	33	Male	BA.2.3	GRA	Department of Virology, National Institute of Health, Islamabad, Pakistan	2022-06-06
hCoV-19/Pakistan/NIH-B50-GOV-S7/2022	betacoronavirus	EPI_ISL_13110256	2022-04-02	Asia	Pakistan	Lahore		Asia	Pakistan	Lahore	genome	29782	Human	55	Female	BA.2	GRA	Department of Virology, National Institute of Health, Islamabad, Pakistan	2022-06-06
hCoV-19/Pakistan/NIH-B50-GOV-S8/2022	betacoronavirus	EPI_ISL_13110257	2022-04-02	Asia	Pakistan	Pattoki		Asia	Pakistan	Pattoki	genome	29784	Human	30	Male	BA.2	GRA	Department of Virology, National Institute of Health, Islamabad, Pakistan	2022-06-06
hCoV-19/Pakistan/NIH-B50-GOV-S9/2022	betacoronavirus	EPI_ISL_13110258	2022-04-02	Asia	Pakistan	Lahore		Asia	Pakistan	Lahore	genome	29770	Human	3	Male	BA.2	GRA	Department of Virology, National Institute of Health, Islamabad, Pakistan	2022-06-06
hCoV-19/Pakistan/NIH-B50-GOV-S10/2022	betacoronavirus	EPI_ISL_13110259	2022-04-02	Asia	Pakistan	Lahore		Asia	Pakistan	Lahore	genome	29803	Human	49	Female	BA.2	GRA	Department of Virology, National Institute of Health, Islamabad, Pakistan	2022-06-06
hCoV-19/Pakistan/NIH-B50-GOV-S11/2022	betacoronavirus	EPI_ISL_13110260	2022-04-02	Asia	Pakistan	Lahore		Asia	Pakistan	Lahore	genome	29796	Human	31	Female	BA.2	GRA	Department of Virology	2022-04-14
hCoV-19/Pakistan/NIH-B43-S21/2022	betacoronavirus	EPI_ISL_12055227	2022-04-03	Asia	Pakistan	Islamabad		Asia	Pakistan	Islamabad	genome	29804	Human	30	Male	BA.2	GRA	Department of Virology	2022-04-14
hCoV-19/Pakistan/NIH-B43-S8/2022	betacoronavirus	EPI_ISL_12055215	2022-04-04	Asia	Pakistan	Islamabad		Asia	Pakistan	Islamabad	genome	29786	Human	11	Female	BA.2	GRA	Department of Virology	2022-04-14
hCoV-19/Pakistan/NIH-B43-S20/2022	betacoronavirus	EPI_ISL_12055226	2022-04-04	Asia	Pakistan	Islamabad		Asia	Pakistan	Islamabad	genome	29728	Human	33	Male	BA.2	GRA	Department of Virology	2022-04-22
hCoV-19/Pakistan/NIH-B45-S9/2022	betacoronavirus	EPI_ISL_12220091	2022-04-04	Asia	Pakistan	Lahore		Asia	Pakistan	Lahore	genome	29804	Human	41	Male	BA.2	GRA	Department of Virology	2022-04-21
hCoV-19/Pakistan/NIH-B44-S14/2022	betacoronavirus	EPI_ISL_12179296	2022-04-04	Asia	Pakistan	Quetta		Asia	Pakistan	Quetta	genome	29768	Human	5	Female	BA.2	GRA	Department of Virology	2022-04-14
hCoV-19/Pakistan/NIH-B43-S12/2022	betacoronavirus	EPI_ISL_12055218	2022-04-05	Asia	Pakistan	Islamabad		Asia	Pakistan	Islamabad	genome	29790	Human	61	Female	BA.2	GRA	Department of Virology, National Institute of Health, Islamabad, Pakistan	2022-06-06
hCoV-19/Pakistan/NIH-B50-GOV-S14/2022	betacoronavirus	EPI_ISL_13110263	2022-04-05	Asia	Pakistan	Lahore		Asia	Pakistan	Lahore	genome	29803	Human	67	Male	BA.2	GRA	Department of Virology, National Institute of Health, Islamabad, Pakistan	2022-06-06
hCoV-19/Pakistan/NIH-B50-GOV-S15/2022	betacoronavirus	EPI_ISL_13110264	2022-04-05	Asia	Pakistan	Lahore		Asia	Pakistan	Lahore	genome	29769	Human	33	Male	BA.2	GRA	Department of Virology, National Institute of Health, Islamabad, Pakistan	2022-06-06
hCoV-19/Pakistan/NIH-B50-GOV-S16/2022	betacoronavirus	EPI_ISL_13110265	2022-04-05	Asia	Pakistan	Lahore		Asia	Pakistan	Lahore	genome	29771	Human	35	Female	BA.2.65	GRA	Department of Virology	2022-04-21
hCoV-19/Pakistan/NIH-B44-S16/2022	betacoronavirus	EPI_ISL_12179298	2022-04-05	Asia	Pakistan	Gilgit		Asia	Pakistan	Gilgit	genome	29775	Human	38	Male	BA.2	GRA	Department of Virology	2022-04-14
hCoV-19/Pakistan/NIH-B43-S14/2022	betacoronavirus	EPI_ISL_12055220	2022-04-06	Asia	Pakistan	Islamabad		Asia	Pakistan	Islamabad	genome	29806	Human	31	Male	BA.2	GRA	Department of Virology	2022-04-21
hCoV-19/Pakistan/NIH-B44-S3/2022	betacoronavirus	EPI_ISL_12179289	2022-04-06	Asia	Pakistan	Islamabad		Asia	Pakistan	Islamabad	genome	29769	Human	59	Female	BA.2	GRA	Department of Virology	2022-04-21
hCoV-19/Pakistan/NIH-B44-S4/2022	betacoronavirus	EPI_ISL_12179290	2022-04-06	Asia	Pakistan	Attock		Asia	Pakistan	Attock	genome	29770	Human	72	Male	BA.2	GRA	Department of Virology	2022-04-21
hCoV-19/Pakistan/NIH-B44-S7/2022	betacoronavirus	EPI_ISL_12179293	2022-04-06	Asia	Pakistan	Islamabad		Asia	Pakistan	Islamabad	genome	29768	Human	22	Female	BA.2.1	GRA	Department of Virology	2022-04-14
hCoV-19/Pakistan/NIH-B43-S17/2022	betacoronavirus	EPI_ISL_12055223	2022-04-07	Asia	Pakistan	Islamabad		Asia	Pakistan	Islamabad	genome	29769	Human	16	Female	BA.2	GRA	Department of Virology	2022-04-14
hCoV-19/Pakistan/NIH-B43-S19/2022	betacoronavirus	EPI_ISL_12055225	2022-04-07	Asia	Pakistan	Karak		Asia	Pakistan	Karak	genome	29753	Human	32	Female	BA.2	GRA	Department of Virology	2022-04-14
hCoV-19/Pakistan/NIH-B43-S10/2022	betacoronavirus	EPI_ISL_12055217	2022-04-10	Asia	Pakistan	Islamabad		Asia	Pakistan	Islamabad	genome	29767	Human	59	Female	BA.2	GRA	Department of Virology	2022-04-21
hCoV-19/Pakistan/NIH-B44-S1/2022	betacoronavirus	EPI_ISL_12179288	2022-04-11	Asia	Pakistan	Islamabad		Asia	Pakistan	Islamabad	genome	29771	Human	26	Female	BA.2	GRA	Department of Virology	2022-04-21
hCoV-19/Pakistan/NIH-B44-S6/2022	betacoronavirus	EPI_ISL_12179292	2022-04-11	Asia	Pakistan	Islamabad		Asia	Pakistan	Islamabad	genome	29808	Human	32	Female	BA.2	GRA	Department of Virology	2022-04-21
hCoV-19/Pakistan/NIH-B44-S13/2022	betacoronavirus	EPI_ISL_12179295	2022-04-12	Asia	Pakistan	Islamabad		Asia	Pakistan	Islamabad	genome	29770	Human	42	Male	BA.2	GRA	Department of Virology	2022-04-21
hCoV-19/Pakistan/NIH-B44-S5/2022	betacoronavirus	EPI_ISL_12179291	2022-04-13	Asia	Pakistan	Islamabad		Asia	Pakistan	Islamabad	genome	29728	Human	38	Male	BA.2	GRA	Department of Virology	2022-04-22
hCoV-19/Pakistan/NIH-B45-S16/2022	betacoronavirus	EPI_ISL_12220094	2022-04-14	Asia	Pakistan	Islamabad		Asia	Pakistan	Islamabad	genome	29790	Human	30	Female	BA.2	GRA	Department of Virology	2022-04-29
hCoV-19/Pakistan/NIH-B47-S3/2022	betacoronavirus	EPI_ISL_12411831	2022-04-18	Asia	Pakistan	Islamabad		Asia	Pakistan	Islamabad	genome	29805	Human	38	Female	BA.2	GRA	Department of Virology	2022-04-29
hCoV-19/Pakistan/NIH-B47-S8/2022	betacoronavirus	EPI_ISL_12411835	2022-04-18	Asia	Pakistan	Islamabad		Asia	Pakistan	Islamabad	genome	29765	Human	26	Male	BA.2	GRA	Department of Virology	2022-04-29
hCoV-19/Pakistan/NIH-B47-S2/2022	betacoronavirus	EPI_ISL_12411830	2022-04-20	Asia	Pakistan	Islamabad		Asia	Pakistan	Islamabad	genome	29762	Human	34	Male	BA.2.12.1	GRA	Department of Virology	2022-04-29
hCoV-19/Pakistan/NIH-B47-S5/2022	betacoronavirus	EPI_ISL_12411833	2022-04-20	Asia	Pakistan	Islamabad		Asia	Pakistan	Islamabad	genome	29766	Human	26	Female	BA.2	GRA	Department of Virology, National Institute of Health, Islamabad, Pakistan	2022-05-16
hCoV-19/Pakistan/NIH-B48-GOV-S1/2022	betacoronavirus	EPI_ISL_12705022	2022-04-29	Asia	Pakistan	Islamabad		Asia	Pakistan	Islamabad	genome	29768	Human	49	Female	BA.2.56	GRA	Department of Virology, National Institute of Health, Islamabad, Pakistan	2022-05-16
hCoV-19/Pakistan/NIH-B48-GOV-S5/2022	betacoronavirus	EPI_ISL_12705026	2022-04-29	Asia	Pakistan	Islamabad		Asia	Pakistan	Islamabad	genome	29769	Human	53	Male	BA.2.56	GRA	Department of Virology, National Institute of Health, Islamabad, Pakistan	2022-05-16
hCoV-19/Pakistan/NIH-B48-GOV-S6/2022	betacoronavirus	EPI_ISL_12705027	2022-04-29	Asia	Pakistan	Islamabad		Asia	Pakistan	Islamabad	genome	29796	Human	90	Female	BA.2	GRA	Department of Virology, National Institute of Health, Islamabad, Pakistan	2022-05-16
hCoV-19/Pakistan/NIH-B48-GOV-S13/2022	betacoronavirus	EPI_ISL_12705035	2022-05-08	Asia	Pakistan	Islamabad		Asia	Pakistan	Islamabad	genome	29809	Human	52	Female	BA.2	GRA	Department of Virology, National Institute of Health, Islamabad, Pakistan	2022-05-16
hCoV-19/Pakistan/NIH-B48-GOV-S14/2022	betacoronavirus	EPI_ISL_12705036	2022-05-08	Asia	Pakistan	Islamabad		Asia	Pakistan	Islamabad	genome	29799	Human	56	Male	BA.2	GRA	Department of Virology, National Institute of Health, Islamabad, Pakistan	2022-05-25
hCoV-19/Pakistan/NIH-B49-GOV-S10/2022	betacoronavirus	EPI_ISL_12902391	2022-05-08	Asia	Pakistan	Rawalpindi		Asia	Pakistan	Rawalpindi	genome	29795	Human	47	Female	BA.2	GRA	Department of Virology, National Institute of Health, Islamabad, Pakistan	2022-05-25
hCoV-19/Pakistan/NIH-B49-GOV-S2/2022	betacoronavirus	EPI_ISL_12902383	2022-05-09	Asia	Pakistan	Rawalpindi		Asia	Pakistan	Rawalpindi	genome	29764	Human	49	Female	BA.2	GRA	Department of Virology, National Institute of Health, Islamabad, Pakistan	2022-05-25
hCoV-19/Pakistan/NIH-B49-GOV-S3/2022	betacoronavirus	EPI_ISL_12902384	2022-05-09	Asia	Pakistan	Rawalpindi		Asia	Pakistan	Rawalpindi	genome	29766	Human	65	Female	BA.2	GRA	Department of Virology, National Institute of Health, Islamabad, Pakistan	2022-05-25
hCoV-19/Pakistan/NIH-B49-GOV-S5/2022	betacoronavirus	EPI_ISL_12902386	2022-05-09	Asia	Pakistan	Rawalpindi		Asia	Pakistan	Rawalpindi	genome	29790	Human	15	Female	BA.2	GRA	Department of Virology, National Institute of Health, Islamabad, Pakistan	2022-05-25
hCoV-19/Pakistan/NIH-B49-GOV-S6/2022	betacoronavirus	EPI_ISL_12902387	2022-05-09	Asia	Pakistan	Rawalpindi		Asia	Pakistan	Rawalpindi	genome	29794	Human	67	Male	BA.2	GRA	Department of Virology, National Institute of Health, Islamabad, Pakistan	2022-05-25
hCoV-19/Pakistan/NIH-B49-GOV-S7/2022	betacoronavirus	EPI_ISL_12902388	2022-05-09	Asia	Pakistan	Rawalpindi		Asia	Pakistan	Rawalpindi	genome	29805	Human	53	Male	BA.2	GRA	Department of Virology, National Institute of Health, Islamabad, Pakistan	2022-05-25
hCoV-19/Pakistan/NIH-B49-GOV-S9/2022	betacoronavirus	EPI_ISL_12902390	2022-05-09	Asia	Pakistan	Rawalpindi		Asia	Pakistan	Rawalpindi	genome	29765	Human	14	Female	BA.2	GRA	Department of Virology, National Institute of Health, Islamabad, Pakistan	2022-05-25
hCoV-19/Pakistan/NIH-B49-GOV-S11/2022	betacoronavirus	EPI_ISL_12902392	2022-05-09	Asia	Pakistan	Rawalpindi		Asia	Pakistan	Rawalpindi	genome	29795	Human	23	Female	BA.2	GRA	Department of Virology, National Institute of Health, Islamabad, Pakistan	2022-05-25
hCoV-19/Pakistan/NIH-B49-GOV-S17/2022	betacoronavirus	EPI_ISL_12902393	2022-05-09	Asia	Pakistan	Rawalpindi		Asia	Pakistan	Rawalpindi	genome	29804	Human	78	Female	BA.2	GRA	Department of Virology, National Institute of Health, Islamabad, Pakistan	2022-05-25
hCoV-19/Pakistan/NIH-B49-GOV-S18/2022	betacoronavirus	EPI_ISL_12902394	2022-05-09	Asia	Pakistan	Rawalpindi		Asia	Pakistan	Rawalpindi	genome	29786	Human	59	Male	BA.2	GRA	Department of Virology, National Institute of Health, Islamabad, Pakistan	2022-05-25
hCoV-19/Pakistan/NIH-B49-GOV-S19/2022	betacoronavirus	EPI_ISL_12902395	2022-05-09	Asia	Pakistan	Rawalpindi		Asia	Pakistan	Rawalpindi	genome	29756	Human	44	Male	BA.2.65	GRA	Department of Virology, National Institute of Health, Islamabad, Pakistan	2022-05-16
hCoV-19/Pakistan/NIH-B48-GOV-S8/2022	betacoronavirus	EPI_ISL_12705030	2022-05-10	Asia	Pakistan	Islamabad		Asia	Pakistan	Islamabad	genome	29751	Human	43	Female	BA.2	GRA	Department of Virology, National Institute of Health, Islamabad, Pakistan	2022-05-16
hCoV-19/Pakistan/NIH-B48-GOV-S9/2022	betacoronavirus	EPI_ISL_12705031	2022-05-10	Asia	Pakistan	Islamabad		Asia	Pakistan	Islamabad	genome	29760	Human	30	Female	BA.2	GRA	Department of Virology, National Institute of Health, Islamabad, Pakistan	2022-05-16
hCoV-19/Pakistan/NIH-B48-GOV-S10/2022	betacoronavirus	EPI_ISL_12705032	2022-05-10	Asia	Pakistan	Islamabad		Asia	Pakistan	Islamabad	genome	29765	Human	53	Female	BA.2	GRA	Department of Virology, National Institute of Health, Islamabad, Pakistan	2022-05-16
hCoV-19/Pakistan/NIH-B48-GOV-S17/2022	betacoronavirus	EPI_ISL_12705039	2022-05-10	Asia	Pakistan	Islamabad		Asia	Pakistan	Islamabad	genome	29768	Human	23	Male	BA.2	GRA	Department of Virology, National Institute of Health, Islamabad, Pakistan	2022-06-06
hCoV-19/Pakistan/NIH-B51-GOV-S3/2022	betacoronavirus	EPI_ISL_13110345	2022-05-18	Asia	Pakistan	Islamabad		Asia	Pakistan	Islamabad	genome	29748	Human	unknown	Male	BA.4	GRA	Department of Virology, National Institute of Health, Islamabad, Pakistan	2022-06-15
hCoV-19/Pakistan/NIH-B55-GOV-S3/2022	betacoronavirus	EPI_ISL_13302857	2022-05-19	Asia	Pakistan	Mirpur		Asia	Pakistan	Mirpur	genome	29757	Human	86	Male	BA.5.2	GRA	Department of Virology, National Institute of Health, Islamabad, Pakistan	2022-06-06
hCoV-19/Pakistan/NIH-B54-GOV-S3/2022	betacoronavirus	EPI_ISL_13109539	2022-05-21	Asia	Pakistan	Rawalpindi		Asia	Pakistan	Rawalpindi	genome	29772	Human	45	Female	BA.5.2	GRA	Department of Virology, National Institute of Health, Islamabad, Pakistan	2022-06-06
hCoV-19/Pakistan/NIH-B54-GOV-S4/2022	betacoronavirus	EPI_ISL_13109540	2022-05-21	Asia	Pakistan	Rawalpindi		Asia	Pakistan	Rawalpindi	genome	29762	Human	21	Female	BA.2	GRA	Department of Virology, National Institute of Health, Islamabad, Pakistan	2022-06-06
hCoV-19/Pakistan/NIH-B54-GOV-S6/2022	betacoronavirus	EPI_ISL_13109541	2022-05-23	Asia	Pakistan	Islamabad		Asia	Pakistan	Islamabad	genome	29783	Human	unknown	Female	BA.2	GRA	Department of Virology, National Institute of Health, Islamabad, Pakistan	2022-06-06
hCoV-19/Pakistan/NIH-B54-GOV-S11/2022	betacoronavirus	EPI_ISL_13109544	2022-05-23	Asia	Pakistan	Islamabad		Asia	Pakistan	Islamabad	genome	29838	Human	37	Female	BA.2	GRA	Department of Virology, National Institute of Health, Islamabad, Pakistan	2022-06-15
hCoV-19/Pakistan/NIH-B55-GOV-S6/2022	betacoronavirus	EPI_ISL_13302859	2022-05-28	Asia	Pakistan	Islamabad		Asia	Pakistan	Islamabad	genome	29790	Human	75	Male	BA.2.82	GRA	Department of Virology, National Institute of Health, Islamabad, Pakistan	2022-06-06
hCoV-19/Pakistan/NIH-B54-GOV-S16/2022	betacoronavirus	EPI_ISL_13109548	2022-05-31	Asia	Pakistan	Islamabad		Asia	Pakistan	Islamabad	genome	29754	Human	22	Female	BA.4	GRA	Department of Virology, National Institute of Health, Islamabad, Pakistan	2022-06-06
hCoV-19/Pakistan/NIH-B54-GOV-S17/2022	betacoronavirus	EPI_ISL_13109549	2022-05-31	Asia	Pakistan	Islamabad		Asia	Pakistan	Islamabad	genome	29761	Human	17	Female	BA.2	GRA	Department of Virology, National Institute of Health, Islamabad, Pakistan	2022-06-06
hCoV-19/Pakistan/NIH-B54-GOV-S18/2022	betacoronavirus	EPI_ISL_13109550	2022-05-31	Asia	Pakistan	Islamabad		Asia	Pakistan	Islamabad	genome	29786	Human	35	Male	BA.2	GRA	Department of Virology, National Institute of Health, Islamabad, Pakistan	2022-06-06
hCoV-19/Pakistan/NIH-B54-GOV-S19/2022	betacoronavirus	EPI_ISL_13109551	2022-05-31	Asia	Pakistan	Islamabad		Asia	Pakistan	Islamabad	genome	29780	Human	14	Female	BA.5.2.1	GRA	Infectious Diseases Research Laboratory, Department of Pediatrics and Child Health	2022-06-23
hCoV-19/Pakistan/IDRL-AKU-KHI-62784-S1/2022	betacoronavirus	EPI_ISL_13422880	2022-05-31	Asia	Pakistan	Karachi		Asia	Pakistan	Karachi	genome	29763	Human	22	Male	BA.2	GRA	Department of Virology, National Institute of Health, Islamabad, Pakistan	2022-06-06
hCoV-19/Pakistan/NIH-B54-GOV-S14/2022	betacoronavirus	EPI_ISL_13109546	2022-06-01	Asia	Pakistan	Islamabad		Asia	Pakistan	Islamabad	genome	29792	Human	21	Male	BA.2	GRA	Department of Virology, National Institute of Health, Islamabad, Pakistan	2022-06-06
hCoV-19/Pakistan/NIH-B54-GOV-S15/2022	betacoronavirus	EPI_ISL_13109547	2022-06-01	Asia	Pakistan	Islamabad		Asia	Pakistan	Islamabad	genome	29796	Human	29	Male	BA.2	GRA	Department of Virology, National Institute of Health, Islamabad, Pakistan	2022-06-15
hCoV-19/Pakistan/NIH-B55-GOV-S5/2022	betacoronavirus	EPI_ISL_13302858	2022-06-01	Asia	Pakistan	Islamabad		Asia	Pakistan	Islamabad	genome	29765	Human	55	Male	BA.5.2	GRA	Infectious Diseases Research Laboratory, Department of Pediatrics and Child Health	2022-06-23
hCoV-19/Pakistan/IDRL-AKU-KHI-62911-S2/2022	betacoronavirus	EPI_ISL_13422900	2022-06-01	Asia	Pakistan	Karachi		Asia	Pakistan	Karachi	genome	29798	Human	43	Male	BE.3	GRA	Infectious Diseases Research Laboratory, Department of Pediatrics and Child Health	2022-06-23
hCoV-19/Pakistan/IDRL-AKU-KHI-63039-S6/2022	betacoronavirus	EPI_ISL_13422882	2022-06-03	Asia	Pakistan	Karachi		Asia	Pakistan	Karachi	genome	29772	Human	53	Female	BA.5.2	GRA	Infectious Diseases Research Laboratory, Department of Pediatrics and Child Health	2022-06-23
hCoV-19/Pakistan/IDRL-AKU-KHI-63060-S7/2022	betacoronavirus	EPI_ISL_13422884	2022-06-03	Asia	Pakistan	Karachi		Asia	Pakistan	Karachi	genome	29765	Human	49	Female	BA.5.2	GRA	Infectious Diseases Research Laboratory, Department of Pediatrics and Child Health	2022-06-23
hCoV-19/Pakistan/IDRL-AKU-KHI-63151-S9/2022	betacoronavirus	EPI_ISL_13422885	2022-06-05	Asia	Pakistan	Karachi		Asia	Pakistan	Karachi	genome	29772	Human	24	Female	BA.2.12.1	GRA	Infectious Diseases Research Laboratory, Department of Pediatrics and Child Health	2022-06-23
hCoV-19/Pakistan/IDRL-AKU-KHI-63167-S8/2022	betacoronavirus	EPI_ISL_13422886	2022-06-05	Asia	Pakistan	Karachi		Asia	Pakistan	Karachi	genome	29758	Human	58	Female	BA.5.2	GRA	Department of Virology, National Institute of Health, Islamabad, Pakistan	2022-06-15
hCoV-19/Pakistan/NIH-B55-GOV-S20/2022	betacoronavirus	EPI_ISL_13302865	2022-06-06	Asia	Pakistan	Islamabad		Asia	Pakistan	Islamabad	genome	29790	Human	63	Male	BA.5.2	GRA	Infectious Diseases Research Laboratory, Department of Pediatrics and Child Health	2022-06-23
hCoV-19/Pakistan/IDRL-AKU-KHI-63257-S15/2022	betacoronavirus	EPI_ISL_13422859	2022-06-06	Asia	Pakistan	Karachi		Asia	Pakistan	Karachi	genome	29791	Human	86	Female	BA.2	GRA	Infectious Diseases Research Laboratory, Department of Pediatrics and Child Health	2022-06-23
hCoV-19/Pakistan/IDRL-AKU-KHI-63249-S12/2022	betacoronavirus	EPI_ISL_13422860	2022-06-06	Asia	Pakistan	Karachi		Asia	Pakistan	Karachi	genome	29763	Human	64	Male	BA.5.2	GRA	Infectious Diseases Research Laboratory, Department of Pediatrics and Child Health	2022-06-23
hCoV-19/Pakistan/IDRL-AKU-KHI-63198-S11/2022	betacoronavirus	EPI_ISL_13422887	2022-06-06	Asia	Pakistan	Karachi		Asia	Pakistan	Karachi	genome	29768	Human	60	Male	BE.3	GRA	Infectious Diseases Research Laboratory, Department of Pediatrics and Child Health	2022-06-23
hCoV-19/Pakistan/IDRL-AKU-KHI-63224-S10/2022	betacoronavirus	EPI_ISL_13422888	2022-06-06	Asia	Pakistan	Karachi		Asia	Pakistan	Karachi	genome	29805	Human	62	Female	BA.2	GRA	Infectious Diseases Research Laboratory, Department of Pediatrics and Child Health	2022-06-23
hCoV-19/Pakistan/IDRL-AKU-KHI-63233-S13/2022	betacoronavirus	EPI_ISL_13422889	2022-06-06	Asia	Pakistan	Karachi		Asia	Pakistan	Karachi	genome	29811	Human	39	Female	BA.2	GRA	Infectious Diseases Research Laboratory, Department of Pediatrics and Child Health	2022-06-23
hCoV-19/Pakistan/IDRL-AKU-KHI-63268-S14/2022	betacoronavirus	EPI_ISL_13422890	2022-06-06	Asia	Pakistan	Hyderabad		Asia	Pakistan	Hyderabad	genome	29793	Human	unknown	Male	BA.2	GRA	Department of Virology, National Institute of Health, Islamabad, Pakistan	2022-06-19
hCoV-19/Pakistan/NIH-B57-GOV-S26/2022	betacoronavirus	EPI_ISL_13355614	2022-06-06	Asia	Pakistan	Mirpur		Asia	Pakistan	Mirpur	genome	29789	Human	35	Male	BA.2	GRA	Department of Virology, National Institute of Health, Islamabad, Pakistan	2022-06-15
hCoV-19/Pakistan/NIH-B55-GOV-S12/2022	betacoronavirus	EPI_ISL_13302860	2022-06-07	Asia	Pakistan	Islamabad		Asia	Pakistan	Islamabad	genome	29783	Human	31	Male	BA.2	GRA	Department of Virology, National Institute of Health, Islamabad, Pakistan	2022-06-15
hCoV-19/Pakistan/NIH-B55-GOV-S13/2022	betacoronavirus	EPI_ISL_13302861	2022-06-07	Asia	Pakistan	Islamabad		Asia	Pakistan	Islamabad	genome	29783	Human	26	Male	BA.2	GRA	Department of Virology, National Institute of Health, Islamabad, Pakistan	2022-06-15
hCoV-19/Pakistan/NIH-B55-GOV-S14/2022	betacoronavirus	EPI_ISL_13302862	2022-06-07	Asia	Pakistan	Islamabad		Asia	Pakistan	Islamabad	genome	29761	Human	2	Male	BA.2	GRA	Department of Virology, National Institute of Health, Islamabad, Pakistan	2022-06-15
hCoV-19/Pakistan/NIH-B55-GOV-S15/2022	betacoronavirus	EPI_ISL_13302863	2022-06-07	Asia	Pakistan	Islamabad		Asia	Pakistan	Islamabad	genome	29763	Human	32	Male	BA.2	GRA	Department of Virology, National Institute of Health, Islamabad, Pakistan	2022-06-15
hCoV-19/Pakistan/NIH-B55-GOV-S16/2022	betacoronavirus	EPI_ISL_13302864	2022-06-07	Asia	Pakistan	Islamabad		Asia	Pakistan	Islamabad	genome	29762	Human	38	Male	BE.3	GRA	Infectious Diseases Research Laboratory, Department of Pediatrics and Child Health	2022-06-23
hCoV-19/Pakistan/IDRL-AKU-KHI-63308-S17/2022	betacoronavirus	EPI_ISL_13422891	2022-06-07	Asia	Pakistan	Karachi		Asia	Pakistan	Karachi	genome	29776	Human	59	Female	BA.4.1	GRA	Infectious Diseases Research Laboratory, Department of Pediatrics and Child Health	2022-06-23
hCoV-19/Pakistan/IDRL-AKU-KHI-63311-S18/2022	betacoronavirus	EPI_ISL_13422892	2022-06-07	Asia	Pakistan	Karachi		Asia	Pakistan	Karachi	genome	29755	Human	24	Female	BA.4.1	GRA	Infectious Diseases Research Laboratory, Department of Pediatrics and Child Health	2022-06-23
hCoV-19/Pakistan/IDRL-AKU-KHI-63316-S16/2022	betacoronavirus	EPI_ISL_13422893	2022-06-07	Asia	Pakistan	Karachi		Asia	Pakistan	Karachi	genome	29760	Human	80	Male	BA.2.9.3	GRA	Department of Virology, National Institute of Health, Islamabad, Pakistan	2022-06-19
hCoV-19/Pakistan/NIH-B57-GOV-S24/2022	betacoronavirus	EPI_ISL_13355612	2022-06-07	Asia	Pakistan	Mirpur		Asia	Pakistan	Mirpur	genome	29782	Human	41	Male	BA.5.2	GRA	Department of Virology, National Institute of Health, Islamabad, Pakistan	2022-06-19
hCoV-19/Pakistan/NIH-B57-GOV-S25/2022	betacoronavirus	EPI_ISL_13355613	2022-06-07	Asia	Pakistan	Mirpur		Asia	Pakistan	Mirpur	genome	29755	Human	36	Female	BA.4.1	GRA	Infectious Diseases Research Laboratory, Department of Pediatrics and Child Health	2022-06-23
hCoV-19/Pakistan/IDRL-AKU-KHI-63405-S20/2022	betacoronavirus	EPI_ISL_13422894	2022-06-08	Asia	Pakistan	Karachi		Asia	Pakistan	Karachi	genome	29768	Human	43	Female	BA.5.2	GRA	Infectious Diseases Research Laboratory, Department of Pediatrics and Child Health	2022-06-23
hCoV-19/Pakistan/IDRL-AKU-KHI-63411-S22/2022	betacoronavirus	EPI_ISL_13422896	2022-06-08	Asia	Pakistan	Hyderabad		Asia	Pakistan	Hyderabad	genome	29773	Human	4	Female	BA.5.2	GRA	Department of Virology, National Institute of Health, Islamabad, Pakistan	2022-08-15
hCoV-19/Pakistan/NIH-B78-S12/2022	betacoronavirus	EPI_ISL_14458816	2022-06-08	Asia	Pakistan	Islamabad		Asia	Pakistan	Islamabad	genome	29758	Human	40	Female	BA.2	GRA	Infectious Diseases Research Laboratory, Department of Pediatrics and Child Health	2022-06-23
hCoV-19/Pakistan/IDRL-AKU-KHI-63426-S19/2022	betacoronavirus	EPI_ISL_13422861	2022-06-09	Asia	Pakistan	Karachi		Asia	Pakistan	Karachi	genome	29761	Human	28	Male	BA.5.2	GRA	Infectious Diseases Research Laboratory, Department of Pediatrics and Child Health	2022-06-23
hCoV-19/Pakistan/IDRL-AKU-KHI-63441-S23/2022	betacoronavirus	EPI_ISL_13422898	2022-06-09	Asia	Pakistan	Karachi		Asia	Pakistan	Karachi	genome	29768	Human	42	Male	BA.2.12.1	GRA	Infectious Diseases Research Laboratory, Department of Pediatrics and Child Health	2022-06-23
hCoV-19/Pakistan/IDRL-AKU-KHI-63454-S24/2022	betacoronavirus	EPI_ISL_13422899	2022-06-09	Asia	Pakistan	Karachi		Asia	Pakistan	Karachi	genome	29790	Human	N/A	Female	BA.2	GRA	Department of Virology, National Institute of Health, Islamabad, Pakistan	2022-06-19
hCoV-19/Pakistan/NIH-B56-GOV-S9/2022	betacoronavirus	EPI_ISL_13354542	2022-06-10	Asia	Pakistan	Islamabad		Asia	Pakistan	Islamabad	genome	29758	Human	30	Female	BA.2	GRA	Department of Virology, National Institute of Health, Islamabad, Pakistan	2022-06-19
hCoV-19/Pakistan/NIH-B57-GOV-S39/2022	betacoronavirus	EPI_ISL_13355627	2022-06-10	Asia	Pakistan	Islamabad		Asia	Pakistan	Islamabad	genome	29763	Human	27	Female	BA.5.2	GRA	Department of Virology, National Institute of Health, Islamabad, Pakistan	2022-06-19
hCoV-19/Pakistan/NIH-B56-GOV-S1/2022	betacoronavirus	EPI_ISL_13354534	2022-06-11	Asia	Pakistan	Islamabad		Asia	Pakistan	Islamabad	genome	29769	Human	13	Male	BA.2	GRA	Department of Virology, National Institute of Health, Islamabad, Pakistan	2022-06-19
hCoV-19/Pakistan/NIH-B56-GOV-S2/2022	betacoronavirus	EPI_ISL_13354535	2022-06-11	Asia	Pakistan	Islamabad		Asia	Pakistan	Islamabad	genome	29788	Human	71	Male	BA.2	GRA	Department of Virology, National Institute of Health, Islamabad, Pakistan	2022-06-19
hCoV-19/Pakistan/NIH-B56-GOV-S5/2022	betacoronavirus	EPI_ISL_13354538	2022-06-11	Asia	Pakistan	Islamabad		Asia	Pakistan	Islamabad	genome	29765	Human	67	Male	BA.2	GRA	Department of Virology, National Institute of Health, Islamabad, Pakistan	2022-06-19
hCoV-19/Pakistan/NIH-B56-GOV-S6/2022	betacoronavirus	EPI_ISL_13354539	2022-06-11	Asia	Pakistan	Islamabad		Asia	Pakistan	Islamabad	genome	29763	Human	22	Female	BA.2	GRA	Department of Virology, National Institute of Health, Islamabad, Pakistan	2022-06-19
hCoV-19/Pakistan/NIH-B56-GOV-S8/2022	betacoronavirus	EPI_ISL_13354541	2022-06-11	Asia	Pakistan	Islamabad		Asia	Pakistan	Islamabad	genome	29790	Human	90	Male	BA.2	GRA	Department of Virology, National Institute of Health, Islamabad, Pakistan	2022-06-19
hCoV-19/Pakistan/NIH-B56-GOV-S10/2022	betacoronavirus	EPI_ISL_13354543	2022-06-11	Asia	Pakistan	Islamabad		Asia	Pakistan	Islamabad	genome	29753	Human	22	Female	BA.5.2	GRA	Department of Virology, National Institute of Health, Islamabad, Pakistan	2022-07-22
hCoV-19/Pakistan/NIH-B65-S13/2022	betacoronavirus	EPI_ISL_13985842	2022-06-11	Asia	Pakistan	Swat		Asia	Pakistan	Swat	genome	29776	Human	70	Male	BA.5.2	GRA	Department of Virology, National Institute of Health, Islamabad, Pakistan	2022-06-19
hCoV-19/Pakistan/NIH-B56-GOV-S3/2022	betacoronavirus	EPI_ISL_13354536	2022-06-12	Asia	Pakistan	Islamabad		Asia	Pakistan	Islamabad	genome	29757	Human	72	Female	BA.5.2.3	GRA	Infectious Diseases Research Laboratory, Department of Pediatrics and Child Health	2022-06-29
hCoV-19/Pakistan/IDRL-AKU-KHI-63702-S1/2022	betacoronavirus	EPI_ISL_13521591	2022-06-12	Asia	Pakistan	Karachi		Asia	Pakistan	Karachi	genome	29784	Human	60	Male	BA.2.82	GRA	Department of Virology, National Institute of Health, Islamabad, Pakistan	2022-06-19
hCoV-19/Pakistan/NIH-B56-GOV-S4/2022	betacoronavirus	EPI_ISL_13354537	2022-06-13	Asia	Pakistan	Islamabad		Asia	Pakistan	Islamabad	genome	29781	Human	29	Male	BA.2	GRA	Department of Virology, National Institute of Health, Islamabad, Pakistan	2022-06-19
hCoV-19/Pakistan/NIH-B56-GOV-S11/2022	betacoronavirus	EPI_ISL_13354544	2022-06-13	Asia	Pakistan	Islamabad		Asia	Pakistan	Islamabad	genome	29757	Human	20	Female	BA.5.2	GRA	Department of Virology, National Institute of Health, Islamabad, Pakistan	2022-06-19
hCoV-19/Pakistan/NIH-B57-GOV-S34/2022	betacoronavirus	EPI_ISL_13355622	2022-06-13	Asia	Pakistan	Islamabad		Asia	Pakistan	Islamabad	genome	29783	Human	10	Female	BA.5.2	GRA	Department of Virology, National Institute of Health, Islamabad, Pakistan	2022-06-19
hCoV-19/Pakistan/NIH-B57-GOV-S35/2022	betacoronavirus	EPI_ISL_13355623	2022-06-13	Asia	Pakistan	Islamabad		Asia	Pakistan	Islamabad	genome	29759	Human	55	Female	BA.2	GRA	Department of Virology, National Institute of Health, Islamabad, Pakistan	2022-06-19
hCoV-19/Pakistan/NIH-B57-GOV-S36/2022	betacoronavirus	EPI_ISL_13355624	2022-06-13	Asia	Pakistan	Islamabad		Asia	Pakistan	Islamabad	genome	29752	Human	38	Female	BA.5.2.1	GRA	Infectious Diseases Research Laboratory, Department of Pediatrics and Child Health	2022-06-29
hCoV-19/Pakistan/IDRL-AKU-KHI-63724-S2/2022	betacoronavirus	EPI_ISL_13521592	2022-06-13	Asia	Pakistan	Karachi		Asia	Pakistan	Karachi	genome	29756	Human	19	Male	BA.5.2	GRA	Infectious Diseases Research Laboratory, Department of Pediatrics and Child Health	2022-06-29
hCoV-19/Pakistan/IDRL-AKU-KHI-63755-S4/2022	betacoronavirus	EPI_ISL_13521595	2022-06-13	Asia	Pakistan	Karachi		Asia	Pakistan	Karachi	genome	29765	Human	64	Male	BA.2	GRA	Infectious Diseases Research Laboratory, Department of Pediatrics and Child Health	2022-06-29
hCoV-19/Pakistan/IDRL-AKU-KHI-63777-S20/2022	betacoronavirus	EPI_ISL_13521597	2022-06-13	Asia	Pakistan	Karachi		Asia	Pakistan	Karachi	genome	29752	Human	59	Male	BA.5.2.1	GRA	Infectious Diseases Research Laboratory, Department of Pediatrics and Child Health	2022-06-29
hCoV-19/Pakistan/IDRL-AKU-KHI-63794-S18/2022	betacoronavirus	EPI_ISL_13521598	2022-06-13	Asia	Pakistan	Karachi		Asia	Pakistan	Karachi	genome	29753	Human	35	Female	BA.5.2	GRA	Department of Virology, National Institute of Health, Islamabad, Pakistan	2022-07-22
hCoV-19/Pakistan/NIH-B66-S9/2022	betacoronavirus	EPI_ISL_13985860	2022-06-13	Asia	Pakistan	Swat		Asia	Pakistan	Swat	genome	29780	Human	47	Male	BA.2	GRA	Department of Virology, National Institute of Health, Islamabad, Pakistan	2022-06-19
hCoV-19/Pakistan/NIH-B57-GOV-S27/2022	betacoronavirus	EPI_ISL_13355615	2022-06-14	Asia	Pakistan	Islamabad		Asia	Pakistan	Islamabad	genome	29778	Human	70	Female	BA.2	GRA	Department of Virology, National Institute of Health, Islamabad, Pakistan	2022-06-19
hCoV-19/Pakistan/NIH-B57-GOV-S28/2022	betacoronavirus	EPI_ISL_13355616	2022-06-14	Asia	Pakistan	Islamabad		Asia	Pakistan	Islamabad	genome	29783	Human	72	Female	BA.5.2	GRA	Department of Virology, National Institute of Health, Islamabad, Pakistan	2022-06-19
hCoV-19/Pakistan/NIH-B57-GOV-S29/2022	betacoronavirus	EPI_ISL_13355617	2022-06-14	Asia	Pakistan	Islamabad		Asia	Pakistan	Islamabad	genome	29757	Human	20	Male	BA.5.2	GRA	Department of Virology, National Institute of Health, Islamabad, Pakistan	2022-06-19
hCoV-19/Pakistan/NIH-B57-GOV-S30/2022	betacoronavirus	EPI_ISL_13355618	2022-06-14	Asia	Pakistan	Islamabad		Asia	Pakistan	Islamabad	genome	29748	Human	52	Male	BA.4	GRA	Department of Virology, National Institute of Health, Islamabad, Pakistan	2022-06-19
hCoV-19/Pakistan/NIH-B57-GOV-S31/2022	betacoronavirus	EPI_ISL_13355619	2022-06-14	Asia	Pakistan	Islamabad		Asia	Pakistan	Islamabad	genome	29763	Human	50	Female	BA.2	GRA	Department of Virology, National Institute of Health, Islamabad, Pakistan	2022-06-19
hCoV-19/Pakistan/NIH-B57-GOV-S32/2022	betacoronavirus	EPI_ISL_13355620	2022-06-14	Asia	Pakistan	Islamabad		Asia	Pakistan	Islamabad	genome	29757	Human	22	Male	BA.5.2	GRA	Department of Virology, National Institute of Health, Islamabad, Pakistan	2022-06-19
hCoV-19/Pakistan/NIH-B57-GOV-S33/2022	betacoronavirus	EPI_ISL_13355621	2022-06-14	Asia	Pakistan	Islamabad		Asia	Pakistan	Islamabad	genome	29744	Human	36	Male	BA.5.2	GRA	Department of Virology, National Institute of Health, Islamabad, Pakistan	2022-06-19
hCoV-19/Pakistan/NIH-B57-GOV-S37/2022	betacoronavirus	EPI_ISL_13355625	2022-06-14	Asia	Pakistan	Islamabad		Asia	Pakistan	Islamabad	genome	29764	Human	14	Female	BA.5.2	GRA	Infectious Diseases Research Laboratory, Department of Pediatrics and Child Health	2022-06-29
hCoV-19/Pakistan/IDRL-AKU-KHI-63850-S12/2022	betacoronavirus	EPI_ISL_13521601	2022-06-14	Asia	Pakistan	Karachi		Asia	Pakistan	Karachi	genome	29759	Human	10	Male	BA.5.2	GRA	Infectious Diseases Research Laboratory, Department of Pediatrics and Child Health	2022-06-29
hCoV-19/Pakistan/IDRL-AKU-KHI-63863-S8/2022	betacoronavirus	EPI_ISL_13521602	2022-06-14	Asia	Pakistan	Karachi		Asia	Pakistan	Karachi	genome	29762	Human	24	Female	BA.2	GRA	Infectious Diseases Research Laboratory, Department of Pediatrics and Child Health	2022-06-29
hCoV-19/Pakistan/IDRL-AKU-KHI-63869-S15/2022	betacoronavirus	EPI_ISL_13521603	2022-06-14	Asia	Pakistan	Karachi		Asia	Pakistan	Karachi	genome	29765	Human	36	Female	BA.5.2.1	GRA	Infectious Diseases Research Laboratory, Department of Pediatrics and Child Health	2022-06-29
hCoV-19/Pakistan/IDRL-AKU-KHI-63871-S17/2022	betacoronavirus	EPI_ISL_13521604	2022-06-14	Asia	Pakistan	Karachi		Asia	Pakistan	Karachi	genome	29765	Human	10	Male	BA.5.2.1	GRA	Infectious Diseases Research Laboratory, Department of Pediatrics and Child Health	2022-06-29
hCoV-19/Pakistan/IDRL-AKU-KHI-63872-S11/2022	betacoronavirus	EPI_ISL_13521605	2022-06-14	Asia	Pakistan	Karachi		Asia	Pakistan	Karachi	genome	29752	Human	58	Male	BA.5.2	GRA	Infectious Diseases Research Laboratory, Department of Pediatrics and Child Health	2022-06-29
hCoV-19/Pakistan/IDRL-AKU-KHI-63878-S19/2022	betacoronavirus	EPI_ISL_13521606	2022-06-14	Asia	Pakistan	Karachi		Asia	Pakistan	Karachi	genome	29752	Human	56	Female	BA.5.2	GRA	Infectious Diseases Research Laboratory, Department of Pediatrics and Child Health	2022-06-29
hCoV-19/Pakistan/IDRL-AKU-KHI-63879-S21/2022	betacoronavirus	EPI_ISL_13521607	2022-06-14	Asia	Pakistan	Karachi		Asia	Pakistan	Karachi	genome	29763	Human	71	Male	BA.5.2	GRA	Infectious Diseases Research Laboratory, Department of Pediatrics and Child Health	2022-06-29
hCoV-19/Pakistan/IDRL-AKU-KHI-63882-S14/2022	betacoronavirus	EPI_ISL_13521608	2022-06-14	Asia	Pakistan	Karachi		Asia	Pakistan	Karachi	genome	29764	Human	30	Male	BA.5.2	GRA	Infectious Diseases Research Laboratory, Department of Pediatrics and Child Health	2022-06-29
hCoV-19/Pakistan/IDRL-AKU-KHI-63887-S10/2022	betacoronavirus	EPI_ISL_13521609	2022-06-14	Asia	Pakistan	Karachi		Asia	Pakistan	Karachi	genome	29752	Human	42	Male	BA.5.2.1	GRA	Infectious Diseases Research Laboratory, Department of Pediatrics and Child Health	2022-06-29
hCoV-19/Pakistan/IDRL-AKU-KHI-63906-S16/2022	betacoronavirus	EPI_ISL_13521610	2022-06-14	Asia	Pakistan	Karachi		Asia	Pakistan	Karachi	genome	29764	Human	44	Female	BA.2	GRA	Infectious Diseases Research Laboratory, Department of Pediatrics and Child Health	2022-07-15
hCoV-19/Pakistan/IDRL-AKU-KHI-63862-S2/2022	betacoronavirus	EPI_ISL_13857994	2022-06-14	Asia	Pakistan	Karachi		Asia	Pakistan	Karachi	genome	29752	Human	23	Female	BA.5.2.1	GRA	Infectious Diseases Research Laboratory, Department of Pediatrics and Child Health	2022-07-15
hCoV-19/Pakistan/IDRL-AKU-KHI-63897-S1/2022	betacoronavirus	EPI_ISL_13857997	2022-06-14	Asia	Pakistan	Karachi		Asia	Pakistan	Karachi	genome	29759	Human	40	Female	BA.5.2	GRA	Infectious Diseases Research Laboratory, Department of Pediatrics and Child Health	2022-07-15
hCoV-19/Pakistan/IDRL-AKU-KHI-63901-S4/2022	betacoronavirus	EPI_ISL_13857998	2022-06-14	Asia	Pakistan	Karachi		Asia	Pakistan	Karachi	genome	29771	Human	37	Male	BA.2	GRA	Infectious Diseases Research Laboratory, Department of Pediatrics and Child Health	2022-07-15
hCoV-19/Pakistan/IDRL-AKU-KHI-63915-S6/2022	betacoronavirus	EPI_ISL_13857999	2022-06-14	Asia	Pakistan	Karachi		Asia	Pakistan	Karachi	genome	29753	Human	36	Female	BA.5.2.1	GRA	Infectious Diseases Research Laboratory, Department of Pediatrics and Child Health	2022-07-15
hCoV-19/Pakistan/IDRL-AKU-KHI-63916-S8/2022	betacoronavirus	EPI_ISL_13858000	2022-06-14	Asia	Pakistan	Karachi		Asia	Pakistan	Karachi	genome	29777	Human	42	Female	BA.4	GRA	Department of Virology, National Institute of Health, Islamabad, Pakistan	2022-07-22
hCoV-19/Pakistan/NIH-B65-S12/2022	betacoronavirus	EPI_ISL_13985841	2022-06-14	Asia	Pakistan	Swat		Asia	Pakistan	Swat	genome	29463	Human	28	Male	BA.2	GRA	Department of Virology, National Institute of Health, Islamabad, Pakistan	2022-06-19
hCoV-19/Pakistan/NIH-B56-GOV-S13/2022	betacoronavirus	EPI_ISL_13354545	2022-06-15	Asia	Pakistan	Islamabad		Asia	Pakistan	Islamabad	genome	29782	Human	89	Male	BA.2	GRA	Department of Virology, National Institute of Health, Islamabad, Pakistan	2022-06-19
hCoV-19/Pakistan/NIH-B56-GOV-S14/2022	betacoronavirus	EPI_ISL_13354546	2022-06-15	Asia	Pakistan	Islamabad		Asia	Pakistan	Islamabad	genome	29772	Human	32	Male	BA.5.2	GRA	Department of Virology, National Institute of Health, Islamabad, Pakistan	2022-06-19
hCoV-19/Pakistan/NIH-B56-GOV-S18/2022	betacoronavirus	EPI_ISL_13354549	2022-06-15	Asia	Pakistan	Islamabad		Asia	Pakistan	Islamabad	genome	29782	Human	4	Male	BA.2	GRA	Department of Virology, National Institute of Health, Islamabad, Pakistan	2022-06-19
hCoV-19/Pakistan/NIH-B56-GOV-S20/2022	betacoronavirus	EPI_ISL_13354550	2022-06-15	Asia	Pakistan	Islamabad		Asia	Pakistan	Islamabad	genome	29763	Human	28	Female	BA.2	GRA	Department of Virology, National Institute of Health, Islamabad, Pakistan	2022-06-19
hCoV-19/Pakistan/NIH-B57-GOV-S21/2022	betacoronavirus	EPI_ISL_13355609	2022-06-15	Asia	Pakistan	Islamabad		Asia	Pakistan	Islamabad	genome	29790	Human	23	Male	BA.2	GRA	Department of Virology, National Institute of Health, Islamabad, Pakistan	2022-06-19
hCoV-19/Pakistan/NIH-B57-GOV-S22/2022	betacoronavirus	EPI_ISL_13355610	2022-06-15	Asia	Pakistan	Islamabad		Asia	Pakistan	Islamabad	genome	29748	Human	4	Male	BA.4	GRA	Department of Virology, National Institute of Health, Islamabad, Pakistan	2022-06-19
hCoV-19/Pakistan/NIH-B57-GOV-S23/2022	betacoronavirus	EPI_ISL_13355611	2022-06-15	Asia	Pakistan	Islamabad		Asia	Pakistan	Islamabad	genome	29754	Human	74	Male	BA.4	GRA	Department of Virology, National Institute of Health, Islamabad, Pakistan	2022-06-19
hCoV-19/Pakistan/NIH-B57-GOV-S38/2022	betacoronavirus	EPI_ISL_13355626	2022-06-15	Asia	Pakistan	Islamabad		Asia	Pakistan	Islamabad	genome	29763	Human	37	Male	BA.5.2	GRA	Infectious Diseases Research Laboratory, Department of Pediatrics and Child Health	2022-07-15
hCoV-19/Pakistan/IDRL-AKU-KHI-63929-S9/2022	betacoronavirus	EPI_ISL_13858001	2022-06-15	Asia	Pakistan	Karachi		Asia	Pakistan	Karachi	genome	29758	Human	20	Male	BA.5.2	GRA	Infectious Diseases Research Laboratory, Department of Pediatrics and Child Health	2022-07-15
hCoV-19/Pakistan/IDRL-AKU-KHI-63930-S12/2022	betacoronavirus	EPI_ISL_13858002	2022-06-15	Asia	Pakistan	Karachi		Asia	Pakistan	Karachi	genome	29771	Human	35	Female	BA.2	GRA	Infectious Diseases Research Laboratory, Department of Pediatrics and Child Health	2022-07-15
hCoV-19/Pakistan/IDRL-AKU-KHI-63931-S10/2022	betacoronavirus	EPI_ISL_13858003	2022-06-15	Asia	Pakistan	Karachi		Asia	Pakistan	Karachi	genome	29752	Human	60	Female	BA.5.2.1	GRA	Infectious Diseases Research Laboratory, Department of Pediatrics and Child Health	2022-07-15
hCoV-19/Pakistan/IDRL-AKU-KHI-63934-S11/2022	betacoronavirus	EPI_ISL_13858004	2022-06-15	Asia	Pakistan	Karachi		Asia	Pakistan	Karachi	genome	29764	Human	52	Male	BA.5.2.1	GRA	Infectious Diseases Research Laboratory, Department of Pediatrics and Child Health	2022-07-15
hCoV-19/Pakistan/IDRL-AKU-KHI-63971-S15/2022	betacoronavirus	EPI_ISL_13858005	2022-06-15	Asia	Pakistan	Karachi		Asia	Pakistan	Karachi	genome	29764	Human	67	Male	BA.2	GRA	Infectious Diseases Research Laboratory, Department of Pediatrics and Child Health	2022-07-15
hCoV-19/Pakistan/IDRL-AKU-KHI-63979-S13/2022	betacoronavirus	EPI_ISL_13858006	2022-06-15	Asia	Pakistan	Karachi		Asia	Pakistan	Karachi	genome	29750	Human	33	Female	BA.5.5	GRA	Infectious Diseases Research Laboratory, Department of Pediatrics and Child Health	2022-07-15
hCoV-19/Pakistan/IDRL-AKU-KHI-63986-S14/2022	betacoronavirus	EPI_ISL_13858007	2022-06-15	Asia	Pakistan	Karachi		Asia	Pakistan	Karachi	genome	29733	Human	34	Male	BA.2	GRA	Genomic Surveillance Lab, Provincial Public Health Reference Laboratory Sindh, Dow University of Health Sciences	2022-08-12
hCoV-19/Pakistan/DUHS26/2022	betacoronavirus	EPI_ISL_14441437	2022-06-15	Asia	Pakistan	Karachi		Asia	Pakistan	Karachi	genome	29839	Human	23	Female	BA.5.2.7	GRA	Department of Virology, National Institute of Health, Islamabad, Pakistan	2022-06-25
hCoV-19/Pakistan/NIH-B59-GOV-S2/2022	betacoronavirus	EPI_ISL_13463983	2022-06-16	Asia	Pakistan	Islamabad		Asia	Pakistan	Islamabad	genome	29840	Human	26	Male	BA.5.2	GRA	Department of Virology, National Institute of Health, Islamabad, Pakistan	2022-06-25
hCoV-19/Pakistan/NIH-B59-GOV-S4/2022	betacoronavirus	EPI_ISL_13463984	2022-06-16	Asia	Pakistan	Islamabad		Asia	Pakistan	Islamabad	genome	29816	Human	14	Male	BA.2	GRA	Department of Virology, National Institute of Health, Islamabad, Pakistan	2022-06-25
hCoV-19/Pakistan/NIH-B59-GOV-S5/2022	betacoronavirus	EPI_ISL_13463985	2022-06-16	Asia	Pakistan	Islamabad		Asia	Pakistan	Islamabad	genome	29839	Human	20	Female	BA.2	GRA	Department of Virology, National Institute of Health, Islamabad, Pakistan	2022-06-25
hCoV-19/Pakistan/NIH-B59-GOV-S6/2022	betacoronavirus	EPI_ISL_13463986	2022-06-16	Asia	Pakistan	Islamabad		Asia	Pakistan	Islamabad	genome	29810	Human	33	Male	BF.1	GRA	Department of Virology, National Institute of Health, Islamabad, Pakistan	2022-06-25
hCoV-19/Pakistan/NIH-B59-GOV-S8/2022	betacoronavirus	EPI_ISL_13463988	2022-06-16	Asia	Pakistan	Islamabad		Asia	Pakistan	Islamabad	genome	29785	Human	70	Female	BA.2.82	GRA	Department of Virology, National Institute of Health, Islamabad, Pakistan	2022-06-30
hCoV-19/Pakistan/NIH-B61-S18/2022	betacoronavirus	EPI_ISL_13539980	2022-06-16	Asia	Pakistan	Malakand		Asia	Pakistan	Malakand	genome	29758	Human	40	Female	BA.2.14	GRA	Infectious Diseases Research Laboratory, Department of Pediatrics and Child Health	2022-07-19
hCoV-19/Pakistan/IDRL-AKU-KHI-64100-S1/2022	betacoronavirus	EPI_ISL_13906895	2022-06-16	Asia	Pakistan	Karachi		Asia	Pakistan	Karachi	genome	29786	Human	74	Female	BA.5.2	GRA	Department of Virology, National Institute of Health, Islamabad, Pakistan	2022-06-25
hCoV-19/Pakistan/NIH-B59-GOV-S11/2022	betacoronavirus	EPI_ISL_13463990	2022-06-17	Asia	Pakistan	Islamabad		Asia	Pakistan	Islamabad	genome	29846	Human	51	Male	BA.2	GRA	Department of Virology, National Institute of Health, Islamabad, Pakistan	2022-06-25
hCoV-19/Pakistan/NIH-B59-GOV-S12/2022	betacoronavirus	EPI_ISL_13463991	2022-06-17	Asia	Pakistan	Islamabad		Asia	Pakistan	Islamabad	genome	29841	Human	17	Female	BA.5.2	GRA	Department of Virology, National Institute of Health, Islamabad, Pakistan	2022-06-25
hCoV-19/Pakistan/NIH-B59-GOV-S18/2022	betacoronavirus	EPI_ISL_13463997	2022-06-17	Asia	Pakistan	Islamabad		Asia	Pakistan	Islamabad	genome	29834	Human	24	Female	BA.5.2.1	GRA	Department of Virology, National Institute of Health, Islamabad, Pakistan	2022-06-25
hCoV-19/Pakistan/NIH-B59-GOV-S19/2022	betacoronavirus	EPI_ISL_13463998	2022-06-17	Asia	Pakistan	Islamabad		Asia	Pakistan	Islamabad	genome	29758	Human	17	Male	BA.2	GRA	Infectious Diseases Research Laboratory, Department of Pediatrics and Child Health	2022-07-19
hCoV-19/Pakistan/IDRL-AKU-KHI-64148-S5/2022	betacoronavirus	EPI_ISL_13906897	2022-06-17	Asia	Pakistan	Karachi		Asia	Pakistan	Karachi	genome	29752	Human	19	Female	BA.2	GRA	Infectious Diseases Research Laboratory, Department of Pediatrics and Child Health	2022-07-20
hCoV-19/Pakistan/IDRL-AKU-KHI-64140-S1/2022	betacoronavirus	EPI_ISL_13959365	2022-06-17	Asia	Pakistan	Karachi		Asia	Pakistan	Karachi	genome	29773	Human	53	Male	BA.5.2	GRA	Department of Virology, National Institute of Health, Islamabad, Pakistan	2022-07-22
hCoV-19/Pakistan/NIH-B66-S12/2022	betacoronavirus	EPI_ISL_13985862	2022-06-17	Asia	Pakistan	Swat		Asia	Pakistan	Swat	genome	29763	Human	45	Male	BA.2	GRA	Department of Virology, National Institute of Health, Islamabad, Pakistan	2022-07-04
hCoV-19/Pakistan/NIH-B63-S16/2022	betacoronavirus	EPI_ISL_13619149	2022-06-17	Asia	Pakistan	Quetta		Asia	Pakistan	Quetta	genome	29819	Human	28	Male	BA.2	GRA	Department of Virology, National Institute of Health, Islamabad, Pakistan	2022-06-25
hCoV-19/Pakistan/NIH-B59-GOV-S13/2022	betacoronavirus	EPI_ISL_13463992	2022-06-18	Asia	Pakistan	Islamabad		Asia	Pakistan	Islamabad	genome	29812	Human	22	Female	BA.5	GRA	Department of Virology, National Institute of Health, Islamabad, Pakistan	2022-06-25
hCoV-19/Pakistan/NIH-B59-GOV-S20/2022	betacoronavirus	EPI_ISL_13463999	2022-06-18	Asia	Pakistan	Islamabad		Asia	Pakistan	Islamabad	genome	29836	Human	22	Female	BA.5.2.1	GRA	Department of Virology, National Institute of Health, Islamabad, Pakistan	2022-06-25
hCoV-19/Pakistan/NIH-B59-GOV-S21/2022	betacoronavirus	EPI_ISL_13464000	2022-06-18	Asia	Pakistan	Islamabad		Asia	Pakistan	Islamabad	genome	29811	Human	48	Female	BA.4	GRA	Department of Virology, National Institute of Health, Islamabad, Pakistan	2022-06-25
hCoV-19/Pakistan/NIH-B59-GOV-S22/2022	betacoronavirus	EPI_ISL_13464001	2022-06-18	Asia	Pakistan	Islamabad		Asia	Pakistan	Islamabad	genome	29781	Human	54	Male	BA.5.2	GRA	Department of Virology, National Institute of Health	2022-06-25
hCoV-19/Pakistan/NIH-B58-GOV-S1/2022	betacoronavirus	EPI_ISL_13464044	2022-06-18	Asia	Pakistan	Islamabad		Asia	Pakistan	Islamabad	genome	29777	Human	27	Male	BA.5.2	GRA	Department of Virology, National Institute of Health	2022-06-25
hCoV-19/Pakistan/NIH-B58-GOV-S14/2022	betacoronavirus	EPI_ISL_13464057	2022-06-18	Asia	Pakistan	Islamabad		Asia	Pakistan	Islamabad	genome	29780	Human	52	Male	BA.5.2	GRA	Department of Virology, National Institute of Health	2022-06-25
hCoV-19/Pakistan/NIH-B58-GOV-S15/2022	betacoronavirus	EPI_ISL_13464058	2022-06-18	Asia	Pakistan	Islamabad		Asia	Pakistan	Islamabad	genome	29754	Human	16	Female	BA.2	GRA	Department of Virology, National Institute of Health, Islamabad, Pakistan	2022-06-30
hCoV-19/Pakistan/NIH-B61-S20/2022	betacoronavirus	EPI_ISL_13539981	2022-06-18	Asia	Pakistan	Malakand		Asia	Pakistan	Malakand	genome	29752	Human	39	Female	BA.5.2	GRA	Infectious Diseases Research Laboratory, Department of Pediatrics and Child Health	2022-07-19
hCoV-19/Pakistan/IDRL-AKU-KHI-64188-S6/2022	betacoronavirus	EPI_ISL_13906900	2022-06-18	Asia	Pakistan	Karachi		Asia	Pakistan	Karachi	genome	29752	Human	64	Female	BA.5.2.1	GRA	Infectious Diseases Research Laboratory, Department of Pediatrics and Child Health	2022-07-19
hCoV-19/Pakistan/IDRL-AKU-KHI-64191-S8/2022	betacoronavirus	EPI_ISL_13906901	2022-06-18	Asia	Pakistan	Karachi		Asia	Pakistan	Karachi	genome	29762	Human	66	Male	BA.5.2	GRA	Department of Virology, National Institute of Health, Islamabad, Pakistan	2022-07-04
hCoV-19/Pakistan/NIH-B63-S14/2022	betacoronavirus	EPI_ISL_13619147	2022-06-18	Asia	Pakistan	Mirpur		Asia	Pakistan	Mirpur	genome	29432	Human	49	Female	BA.4	GRA	Department of Virology, National Institute of Health	2022-06-25
hCoV-19/Pakistan/NIH-B58-GOV-S2/2022	betacoronavirus	EPI_ISL_13464045	2022-06-19	Asia	Pakistan	Islamabad		Asia	Pakistan	Islamabad	genome	29777	Human	25	Male	BA.5.2	GRA	Department of Virology, National Institute of Health	2022-06-25
hCoV-19/Pakistan/NIH-B58-GOV-S3/2022	betacoronavirus	EPI_ISL_13464046	2022-06-19	Asia	Pakistan	Islamabad		Asia	Pakistan	Islamabad	genome	29757	Human	25	Female	BA.5.2.16	GRA	Department of Virology, National Institute of Health	2022-06-25
hCoV-19/Pakistan/NIH-B58-GOV-S4/2022	betacoronavirus	EPI_ISL_13464047	2022-06-19	Asia	Pakistan	Islamabad		Asia	Pakistan	Islamabad	genome	29763	Human	42	Female	BA.2	GRA	Department of Virology, National Institute of Health	2022-06-25
hCoV-19/Pakistan/NIH-B58-GOV-S6/2022	betacoronavirus	EPI_ISL_13464049	2022-06-19	Asia	Pakistan	Islamabad		Asia	Pakistan	Islamabad	genome	29777	Human	28	Female	BG.5	GRA	Department of Virology, National Institute of Health	2022-06-25
hCoV-19/Pakistan/NIH-B58-GOV-S10/2022	betacoronavirus	EPI_ISL_13464053	2022-06-19	Asia	Pakistan	Islamabad		Asia	Pakistan	Islamabad	genome	29763	Human	40	Male	BA.2	GRA	Department of Virology, National Institute of Health	2022-06-25
hCoV-19/Pakistan/NIH-B58-GOV-S12/2022	betacoronavirus	EPI_ISL_13464055	2022-06-19	Asia	Pakistan	Islamabad		Asia	Pakistan	Islamabad	genome	29843	Human	29	Female	BA.2	GRA	Department of Virology, National Institute of Health, Islamabad, Pakistan	2022-06-25
hCoV-19/Pakistan/NIH-B59-GOV-S14/2022	betacoronavirus	EPI_ISL_13463993	2022-06-20	Asia	Pakistan	Islamabad		Asia	Pakistan	Islamabad	genome	29749	Human	23	Male	BA.5.2.1	GRA	Department of Virology, National Institute of Health	2022-06-25
hCoV-19/Pakistan/NIH-B58-GOV-S7/2022	betacoronavirus	EPI_ISL_13464050	2022-06-20	Asia	Pakistan	Islamabad		Asia	Pakistan	Islamabad	genome	29755	Human	32	Male	BA.5.2.16	GRA	Department of Virology, National Institute of Health	2022-06-25
hCoV-19/Pakistan/NIH-B58-GOV-S8/2022	betacoronavirus	EPI_ISL_13464051	2022-06-20	Asia	Pakistan	Islamabad		Asia	Pakistan	Islamabad	genome	29754	Human	28	Male	BA.5	GRA	Department of Virology, National Institute of Health	2022-06-25
hCoV-19/Pakistan/NIH-B58-GOV-S9/2022	betacoronavirus	EPI_ISL_13464052	2022-06-20	Asia	Pakistan	Islamabad		Asia	Pakistan	Islamabad	genome	29790	Human	57	Male	BA.5.2	GRA	Department of Virology, National Institute of Health	2022-06-25
hCoV-19/Pakistan/NIH-B58-GOV-S11/2022	betacoronavirus	EPI_ISL_13464054	2022-06-20	Asia	Pakistan	Rawalpindi		Asia	Pakistan	Rawalpindi	genome	29756	Human	65	Female	BA.5.2	GRA	Department of Virology, National Institute of Health	2022-06-25
hCoV-19/Pakistan/NIH-B58-GOV-S13/2022	betacoronavirus	EPI_ISL_13464056	2022-06-20	Asia	Pakistan	Islamabad		Asia	Pakistan	Islamabad	genome	29458	Human	36	Female	BA.2	GRA	Department of Virology, National Institute of Health	2022-06-25
hCoV-19/Pakistan/NIH-B58-GOV-S16/2022	betacoronavirus	EPI_ISL_13464059	2022-06-20	Asia	Pakistan	Islamabad		Asia	Pakistan	Islamabad	genome	29780	Human	26	Female	BA.2	GRA	Department of Virology, National Institute of Health	2022-06-25
hCoV-19/Pakistan/NIH-B58-GOV-S18/2022	betacoronavirus	EPI_ISL_13464061	2022-06-20	Asia	Pakistan	Islamabad		Asia	Pakistan	Islamabad	genome	29753	Human	58	Female	BA.5.2.1	GRA	Infectious Diseases Research Laboratory, Department of Pediatrics and Child Health	2022-07-19
hCoV-19/Pakistan/IDRL-AKU-KHI-64334-S15/2022	betacoronavirus	EPI_ISL_13906904	2022-06-20	Asia	Pakistan	Karachi		Asia	Pakistan	Karachi	genome	29752	Human	43	Female	BA.5.2.1	GRA	Infectious Diseases Research Laboratory, Department of Pediatrics and Child Health	2022-07-19
hCoV-19/Pakistan/IDRL-AKU-KHI-64386-S18/2022	betacoronavirus	EPI_ISL_13906906	2022-06-20	Asia	Pakistan	Karachi		Asia	Pakistan	Karachi	genome	29760	Human	26	Male	BA.2.12.1	GRA	Infectious Diseases Research Laboratory, Department of Pediatrics and Child Health	2022-07-19
hCoV-19/Pakistan/IDRL-AKU-KHI-64419-S16/2022	betacoronavirus	EPI_ISL_13906908	2022-06-20	Asia	Pakistan	Karachi		Asia	Pakistan	Karachi	genome	29765	Human	22	Male	BA.2	GRA	Infectious Diseases Research Laboratory, Department of Pediatrics and Child Health	2022-07-20
hCoV-19/Pakistan/IDRL-AKU-KHI-64351-S6/2022	betacoronavirus	EPI_ISL_13959367	2022-06-20	Asia	Pakistan	Karachi		Asia	Pakistan	Karachi	genome	29758	Human	21	Male	BA.2	GRA	Infectious Diseases Research Laboratory, Department of Pediatrics and Child Health	2022-07-20
hCoV-19/Pakistan/IDRL-AKU-KHI-64352-S5/2022	betacoronavirus	EPI_ISL_13959368	2022-06-20	Asia	Pakistan	Karachi		Asia	Pakistan	Karachi	genome	29764	Human	34	Male	BA.5.2.1	GRA	Infectious Diseases Research Laboratory, Department of Pediatrics and Child Health	2022-07-20
hCoV-19/Pakistan/IDRL-AKU-KHI-64361-S7/2022	betacoronavirus	EPI_ISL_13959369	2022-06-20	Asia	Pakistan	Karachi		Asia	Pakistan	Karachi	genome	29759	Human	28	Female	BA.5.2	GRA	Infectious Diseases Research Laboratory, Department of Pediatrics and Child Health	2022-07-20
hCoV-19/Pakistan/IDRL-AKU-KHI-64362-S3/2022	betacoronavirus	EPI_ISL_13959370	2022-06-20	Asia	Pakistan	Karachi		Asia	Pakistan	Karachi	genome	29752	Human	22	Male	BA.5.2	GRA	Infectious Diseases Research Laboratory, Department of Pediatrics and Child Health	2022-07-20
hCoV-19/Pakistan/IDRL-AKU-KHI-64367-S4/2022	betacoronavirus	EPI_ISL_13959371	2022-06-20	Asia	Pakistan	Karachi		Asia	Pakistan	Karachi	genome	29760	Human	23	Male	BA.5.2	GRA	Department of Virology, National Institute of Health, Islamabad, Pakistan	2022-07-22
hCoV-19/Pakistan/NIH-B66-S4/2022	betacoronavirus	EPI_ISL_13985855	2022-06-20	Asia	Pakistan	Swat		Asia	Pakistan	Swat	genome	29752	Human	31	Male	BA.5.2	GRA	Infectious Diseases Research Laboratory, Department of Pediatrics and Child Health	2022-07-19
hCoV-19/Pakistan/IDRL-AKU-KHI-64565-S25/2022	betacoronavirus	EPI_ISL_13906912	2022-06-21	Asia	Pakistan	Karachi		Asia	Pakistan	Karachi	genome	29752	Human	26	Male	BA.5.2	GRA	Infectious Diseases Research Laboratory, Department of Pediatrics and Child Health	2022-07-19
hCoV-19/Pakistan/IDRL-AKU-KHI-64593-S23/2022	betacoronavirus	EPI_ISL_13906913	2022-06-21	Asia	Pakistan	Karachi		Asia	Pakistan	Karachi	genome	29753	Human	28	Male	BA.5.2.1	GRA	Infectious Diseases Research Laboratory, Department of Pediatrics and Child Health	2022-07-19
hCoV-19/Pakistan/IDRL-AKU-KHI-64597-S24/2022	betacoronavirus	EPI_ISL_13906914	2022-06-21	Asia	Pakistan	Karachi		Asia	Pakistan	Karachi	genome	29754	Human	30	Female	BA.4	GRA	Infectious Diseases Research Laboratory, Department of Pediatrics and Child Health	2022-07-20
hCoV-19/Pakistan/IDRL-AKU-KHI-64494-S9/2022	betacoronavirus	EPI_ISL_13959373	2022-06-21	Asia	Pakistan	Karachi		Asia	Pakistan	Karachi	genome	29766	Human	20	Female	BA.5.2	GRA	Infectious Diseases Research Laboratory, Department of Pediatrics and Child Health	2022-07-20
hCoV-19/Pakistan/IDRL-AKU-KHI-64519-S16/2022	betacoronavirus	EPI_ISL_13959374	2022-06-21	Asia	Pakistan	Karachi		Asia	Pakistan	Karachi	genome	29749	Human	23	Male	BA.4.1	GRA	Infectious Diseases Research Laboratory, Department of Pediatrics and Child Health	2022-07-20
hCoV-19/Pakistan/IDRL-AKU-KHI-64526-S14/2022	betacoronavirus	EPI_ISL_13959375	2022-06-21	Asia	Pakistan	Karachi		Asia	Pakistan	Karachi	genome	29752	Human	60	Female	BA.5.2	GRA	Infectious Diseases Research Laboratory, Department of Pediatrics and Child Health	2022-07-20
hCoV-19/Pakistan/IDRL-AKU-KHI-64528-S13/2022	betacoronavirus	EPI_ISL_13959376	2022-06-21	Asia	Pakistan	Karachi		Asia	Pakistan	Karachi	genome	29765	Human	21	Male	BA.5.2	GRA	Infectious Diseases Research Laboratory, Department of Pediatrics and Child Health	2022-07-20
hCoV-19/Pakistan/IDRL-AKU-KHI-64535-S15/2022	betacoronavirus	EPI_ISL_13959377	2022-06-21	Asia	Pakistan	Karachi		Asia	Pakistan	Karachi	genome	29752	Human	22	Female	BA.5.2	GRA	Infectious Diseases Research Laboratory, Department of Pediatrics and Child Health	2022-07-20
hCoV-19/Pakistan/IDRL-AKU-KHI-64540-S10/2022	betacoronavirus	EPI_ISL_13959378	2022-06-21	Asia	Pakistan	Karachi		Asia	Pakistan	Karachi	genome	29755	Human	35	Male	BA.5.5	GRA	Infectious Diseases Research Laboratory, Department of Pediatrics and Child Health	2022-07-20
hCoV-19/Pakistan/IDRL-AKU-KHI-64559-S11/2022	betacoronavirus	EPI_ISL_13959379	2022-06-21	Asia	Pakistan	Karachi		Asia	Pakistan	Karachi	genome	29763	Human	21	Male	BA.5.2	GRA	Infectious Diseases Research Laboratory, Department of Pediatrics and Child Health	2022-07-20
hCoV-19/Pakistan/IDRL-AKU-KHI-64561-S12/2022	betacoronavirus	EPI_ISL_13959380	2022-06-21	Asia	Pakistan	Karachi		Asia	Pakistan	Karachi	genome	29782	Human	49	Female	BA.5.2.20	GRA	Infectious Diseases Research Laboratory, Department of Pediatrics and Child Health	2022-07-20
hCoV-19/Pakistan/IDRL-AKU-KHI-64619-S19/2022	betacoronavirus	EPI_ISL_13959383	2022-06-21	Asia	Pakistan	Karachi		Asia	Pakistan	Karachi	genome	29765	Human	27	Male	BA.5.2	GRA	Infectious Diseases Research Laboratory, Department of Pediatrics and Child Health	2022-07-20
hCoV-19/Pakistan/IDRL-AKU-KHI-64623-S20/2022	betacoronavirus	EPI_ISL_13959385	2022-06-21	Asia	Pakistan	Karachi		Asia	Pakistan	Karachi	genome	29780	Human	85	Male	BA.5.2	GRA	Department of Virology, National Institute of Health, Islamabad, Pakistan	2022-07-22
hCoV-19/Pakistan/NIH-B66-S1/2022	betacoronavirus	EPI_ISL_13985852	2022-06-21	Asia	Pakistan	Swat		Asia	Pakistan	Swat	genome	29757	Human	70	Female	BA.5.2	GRA	Department of Virology, National Institute of Health, Islamabad, Pakistan	2022-07-04
hCoV-19/Pakistan/NIH-B63-S15/2022	betacoronavirus	EPI_ISL_13619148	2022-06-21	Asia	Pakistan	Mirpur		Asia	Pakistan	Mirpur	genome	29788	Human	54	Female	BA.2	GRA	Department of Virology, National Institute of Health, Islamabad, Pakistan	2022-07-04
hCoV-19/Pakistan/NIH-B63-S17/2022	betacoronavirus	EPI_ISL_13619150	2022-06-21	Asia	Pakistan	Quetta		Asia	Pakistan	Quetta	genome	29752	Human	50	Female	BA.5.2	GRA	Infectious Diseases Research Laboratory, Department of Pediatrics and Child Health	2022-07-19
hCoV-19/Pakistan/IDRL-AKU-KHI-64844-S29/2022	betacoronavirus	EPI_ISL_13906919	2022-06-22	Asia	Pakistan	Karachi		Asia	Pakistan	Karachi	genome	29752	Human	27	Female	BA.5.2	GRA	Infectious Diseases Research Laboratory, Department of Pediatrics and Child Health	2022-07-20
hCoV-19/Pakistan/IDRL-AKU-KHI-64595-S22/2022	betacoronavirus	EPI_ISL_13959382	2022-06-22	Asia	Pakistan	Karachi		Asia	Pakistan	Karachi	genome	29754	Human	48	Male	BA.5.2	GRA	Infectious Diseases Research Laboratory, Department of Pediatrics and Child Health	2022-07-20
hCoV-19/Pakistan/IDRL-AKU-KHI-64732-S24/2022	betacoronavirus	EPI_ISL_13959386	2022-06-22	Asia	Pakistan	Karachi		Asia	Pakistan	Karachi	genome	29756	Human	18	Female	BA.4.1	GRA	Infectious Diseases Research Laboratory, Department of Pediatrics and Child Health	2022-07-20
hCoV-19/Pakistan/IDRL-AKU-KHI-64771-S23/2022	betacoronavirus	EPI_ISL_13959387	2022-06-22	Asia	Pakistan	Karachi		Asia	Pakistan	Karachi	genome	29758	Human	21	Male	BA.2	GRA	Infectious Diseases Research Laboratory, Department of Pediatrics and Child Health	2022-07-20
hCoV-19/Pakistan/IDRL-AKU-KHI-64776-S17/2022	betacoronavirus	EPI_ISL_13959388	2022-06-22	Asia	Pakistan	Karachi		Asia	Pakistan	Karachi	genome	29781	Human	17	Female	BA.5.2	GRA	Department of Virology, National Institute of Health, Islamabad, Pakistan	2022-07-22
hCoV-19/Pakistan/NIH-B65-S16/2022	betacoronavirus	EPI_ISL_13985845	2022-06-22	Asia	Pakistan	Swat		Asia	Pakistan	Swat	genome	29785	Human	unknown	Female	BA.2.82	GRA	Department of Virology, National Institute of Health, Islamabad, Pakistan	2022-06-30
hCoV-19/Pakistan/NIH-B60-S12/2022	betacoronavirus	EPI_ISL_13537912	2022-06-23	Asia	Pakistan	Islamabad		Asia	Pakistan	Islamabad	genome	29778	Human	unknown	Female	BA.2.82	GRA	Department of Virology, National Institute of Health, Islamabad, Pakistan	2022-06-30
hCoV-19/Pakistan/NIH-B60-S13/2022	betacoronavirus	EPI_ISL_13537913	2022-06-23	Asia	Pakistan	Islamabad		Asia	Pakistan	Islamabad	genome	29780	Human	70	Female	BA.5.2.24	GRA	Department of Virology, National Institute of Health, Islamabad, Pakistan	2022-06-30
hCoV-19/Pakistan/NIH-B60-S14/2022	betacoronavirus	EPI_ISL_13537914	2022-06-23	Asia	Pakistan	Islamabad		Asia	Pakistan	Islamabad	genome	29775	Human	56	Male	BA.5.2	GRA	Department of Virology, National Institute of Health, Islamabad, Pakistan	2022-06-30
hCoV-19/Pakistan/NIH-B60-S15/2022	betacoronavirus	EPI_ISL_13537915	2022-06-23	Asia	Pakistan	Rawalpindi		Asia	Pakistan	Rawalpindi	genome	29747	Human	25	Female	BA.5.2	GRA	Department of Virology, National Institute of Health, Islamabad, Pakistan	2022-06-30
hCoV-19/Pakistan/NIH-B60-S16/2022	betacoronavirus	EPI_ISL_13537916	2022-06-23	Asia	Pakistan	Islamabad		Asia	Pakistan	Islamabad	genome	29758	Human	unknown	Female	BA.2.82	GRA	Department of Virology, National Institute of Health, Islamabad, Pakistan	2022-06-30
hCoV-19/Pakistan/NIH-B60-S17/2022	betacoronavirus	EPI_ISL_13537917	2022-06-23	Asia	Pakistan	Islamabad		Asia	Pakistan	Islamabad	genome	29761	Human	71	Male	BA.2	GRA	Department of Virology, National Institute of Health, Islamabad, Pakistan	2022-06-30
hCoV-19/Pakistan/NIH-B60-S18/2022	betacoronavirus	EPI_ISL_13537918	2022-06-23	Asia	Pakistan	Islamabad		Asia	Pakistan	Islamabad	genome	29757	Human	34	Female	BA.4	GRA	Department of Virology, National Institute of Health, Islamabad, Pakistan	2022-06-30
hCoV-19/Pakistan/NIH-B60-S19/2022	betacoronavirus	EPI_ISL_13537919	2022-06-23	Asia	Pakistan	Islamabad		Asia	Pakistan	Islamabad	genome	29782	Human	0	Male	BA.2.82	GRA	Department of Virology, National Institute of Health, Islamabad, Pakistan	2022-06-30
hCoV-19/Pakistan/NIH-B60-S20/2022	betacoronavirus	EPI_ISL_13537920	2022-06-23	Asia	Pakistan	Islamabad		Asia	Pakistan	Islamabad	genome	29787	Human	26	Female	BA.2	GRA	Department of Virology, National Institute of Health, Islamabad, Pakistan	2022-06-30
hCoV-19/Pakistan/NIH-B60-S21/2022	betacoronavirus	EPI_ISL_13537921	2022-06-23	Asia	Pakistan	Islamabad		Asia	Pakistan	Islamabad	genome	29785	Human	26	Male	BA.5.2	GRA	Department of Virology, National Institute of Health, Islamabad, Pakistan	2022-06-30
hCoV-19/Pakistan/NIH-B61-S2/2022	betacoronavirus	EPI_ISL_13539974	2022-06-23	Asia	Pakistan	Islamabad		Asia	Pakistan	Islamabad	genome	29763	Human	48	Male	BA.2	GRA	Department of Virology, National Institute of Health, Islamabad, Pakistan	2022-06-30
hCoV-19/Pakistan/NIH-B61-S3/2022	betacoronavirus	EPI_ISL_13539975	2022-06-23	Asia	Pakistan	Islamabad		Asia	Pakistan	Islamabad	genome	29778	Human	39	Male	BA.5.2.1	GRA	Department of Virology, National Institute of Health, Islamabad, Pakistan	2022-06-30
hCoV-19/Pakistan/NIH-B61-S5/2022	betacoronavirus	EPI_ISL_13539976	2022-06-23	Asia	Pakistan	Islamabad		Asia	Pakistan	Islamabad	genome	29773	Human	36	Male	BA.5.2	GRA	Department of Virology, National Institute of Health, Islamabad, Pakistan	2022-07-22
hCoV-19/Pakistan/NIH-B66-S5/2022	betacoronavirus	EPI_ISL_13985856	2022-06-23	Asia	Pakistan	Swat		Asia	Pakistan	Swat	genome	29756	Human	30	Male	BA.5.2	GRA	Department of Virology, National Institute of Health, Islamabad, Pakistan	2022-07-22
hCoV-19/Pakistan/NIH-B66-S6/2022	betacoronavirus	EPI_ISL_13985857	2022-06-23	Asia	Pakistan	Swat		Asia	Pakistan	Swat	genome	29715	Human	66	Male	BA.5.2	GRA	Genomic Surveillance Lab, Provincial Public Health Reference Laboratory Sindh, Dow University of Health Sciences	2022-08-12
hCoV-19/Pakistan/DUHS25/2022	betacoronavirus	EPI_ISL_14441436	2022-06-23	Asia	Pakistan	Karachi		Asia	Pakistan	Karachi	genome	29769	Human	51	Male	BA.2.82	GRA	Department of Virology, National Institute of Health, Islamabad, Pakistan	2022-08-06
hCoV-19/Pakistan/NIH-B73-S11/2022	betacoronavirus	EPI_ISL_14290564	2022-06-23	Asia	Pakistan	Gilgit		Asia	Pakistan	Gilgit	genome	29757	Human	13	Male	BA.5.2	GRA	Department of Virology, National Institute of Health, Islamabad, Pakistan	2022-08-06
hCoV-19/Pakistan/NIH-B73-S12/2022	betacoronavirus	EPI_ISL_14290565	2022-06-23	Asia	Pakistan	Gilgit		Asia	Pakistan	Gilgit	genome	29755	Human	44	Male	BA.5.2	GRA	Department of Virology, National Institute of Health, Islamabad, Pakistan	2022-06-30
hCoV-19/Pakistan/NIH-B61-S7/2022	betacoronavirus	EPI_ISL_13539978	2022-06-24	Asia	Pakistan	Islamabad		Asia	Pakistan	Islamabad	genome	29751	Human	77	Female	BA.5.2	GRA	Department of Virology, National Institute of Health, Islamabad, Pakistan	2022-06-30
hCoV-19/Pakistan/NIH-B61-S8/2022	betacoronavirus	EPI_ISL_13539979	2022-06-24	Asia	Pakistan	Islamabad		Asia	Pakistan	Islamabad	genome	29757	Human	72	Male	BA.5.2	GRA	Department of Virology, National Institute of Health, Islamabad, Pakistan	2022-07-22
hCoV-19/Pakistan/NIH-B65-S22/2022	betacoronavirus	EPI_ISL_13985851	2022-06-24	Asia	Pakistan	Swat		Asia	Pakistan	Swat	genome	29733	Human	23	Male	BA.5.2	GRA	Genomic Surveillance Lab, Provincial Public Health Reference Laboratory Sindh, Dow University of Health Sciences	2022-08-12
hCoV-19/Pakistan/DUHS24/2022	betacoronavirus	EPI_ISL_14441435	2022-06-24	Asia	Pakistan	Karachi		Asia	Pakistan	Karachi	genome	29718	Human	72	Male	BA.5.2	GRA	Genomic Surveillance Lab, Provincial Public Health Reference Laboratory Sindh, Dow University of Health Sciences	2022-08-12
hCoV-19/Pakistan/DUHS30/2022	betacoronavirus	EPI_ISL_14441439	2022-06-24	Asia	Pakistan	Karachi		Asia	Pakistan	Karachi	genome	29755	Human	60	Male	BA.4	GRA	Department of Virology, National Institute of Health	2022-07-19
hCoV-19/Pakistan/NIH-B65-S4/2022	betacoronavirus	EPI_ISL_13906829	2022-06-24	Asia	Pakistan	Mirpur		Asia	Pakistan	Mirpur	genome	29781	Human	44	Male	BA.5.2	GRA	Department of Virology, National Institute of Health, Islamabad, Pakistan	2022-06-30
hCoV-19/Pakistan/NIH-B60-S3/2022	betacoronavirus	EPI_ISL_13537904	2022-06-25	Asia	Pakistan	Islamabad		Asia	Pakistan	Islamabad	genome	29463	Human	0	Male	BA.2	GRA	Department of Virology, National Institute of Health, Islamabad, Pakistan	2022-06-30
hCoV-19/Pakistan/NIH-B60-S4/2022	betacoronavirus	EPI_ISL_13537905	2022-06-25	Asia	Pakistan	Islamabad		Asia	Pakistan	Islamabad	genome	29747	Human	26	Male	BA.4	GRA	Department of Virology, National Institute of Health, Islamabad, Pakistan	2022-06-30
hCoV-19/Pakistan/NIH-B60-S5/2022	betacoronavirus	EPI_ISL_13537906	2022-06-25	Asia	Pakistan	Islamabad		Asia	Pakistan	Islamabad	genome	29784	Human	67	Female	BA.5.1	GRA	Department of Virology, National Institute of Health, Islamabad, Pakistan	2022-06-30
hCoV-19/Pakistan/NIH-B60-S6/2022	betacoronavirus	EPI_ISL_13537907	2022-06-25	Asia	Pakistan	Islamabad		Asia	Pakistan	Islamabad	genome	29772	Human	36	Female	BA.5.2	GRA	Department of Virology, National Institute of Health, Islamabad, Pakistan	2022-06-30
hCoV-19/Pakistan/NIH-B60-S7/2022	betacoronavirus	EPI_ISL_13537908	2022-06-25	Asia	Pakistan	Islamabad		Asia	Pakistan	Islamabad	genome	29757	Human	43	Male	BA.5.2	GRA	Department of Virology, National Institute of Health, Islamabad, Pakistan	2022-06-30
hCoV-19/Pakistan/NIH-B60-S8/2022	betacoronavirus	EPI_ISL_13537909	2022-06-25	Asia	Pakistan	Islamabad		Asia	Pakistan	Islamabad	genome	29754	Human	74	Female	BA.5.2	GRA	Department of Virology, National Institute of Health, Islamabad, Pakistan	2022-06-30
hCoV-19/Pakistan/NIH-B60-S10/2022	betacoronavirus	EPI_ISL_13537910	2022-06-25	Asia	Pakistan	Islamabad		Asia	Pakistan	Islamabad	genome	29756	Human	73	Male	BA.5.1	GRA	Department of Virology, National Institute of Health, Islamabad, Pakistan	2022-06-30
hCoV-19/Pakistan/NIH-B60-S11/2022	betacoronavirus	EPI_ISL_13537911	2022-06-25	Asia	Pakistan	Islamabad		Asia	Pakistan	Islamabad	genome	29724	Human	45	Female	BA.5.2	GRA	Genomic Surveillance Lab, Provincial Public Health Reference Laboratory Sindh, Dow University of Health Sciences	2022-08-12
hCoV-19/Pakistan/DUHS32/2022	betacoronavirus	EPI_ISL_14441440	2022-06-25	Asia	Pakistan	Karachi		Asia	Pakistan	Karachi	genome	29715	Human	71	Male	BA.5.2	GRA	Genomic Surveillance Lab, Provincial Public Health Reference Laboratory Sindh, Dow University of Health Sciences	2022-08-12
hCoV-19/Pakistan/DUHS13/2022	betacoronavirus	EPI_ISL_14441434	2022-06-26	Asia	Pakistan	Karachi		Asia	Pakistan	Karachi	genome	29744	Human	26	Female	BA.4	GRA	Department of Virology, National Institute of Health	2022-07-19
hCoV-19/Pakistan/NIH-B65-S3/2022	betacoronavirus	EPI_ISL_13906828	2022-06-26	Asia	Pakistan	Mirpur		Asia	Pakistan	Mirpur	genome	29756	Human	33	Male	BA.5.2	GRA	Department of Virology, National Institute of Health, Islamabad, Pakistan	2022-07-04
hCoV-19/Pakistan/NIH-B62-S1/2022	betacoronavirus	EPI_ISL_13618370	2022-06-27	Asia	Pakistan	Rawalpindi		Asia	Pakistan	Rawalpindi	genome	29766	Human	49	Male	BA.2	GRA	Department of Virology, National Institute of Health, Islamabad, Pakistan	2022-07-04
hCoV-19/Pakistan/NIH-B62-S10/2022	betacoronavirus	EPI_ISL_13618375	2022-06-27	Asia	Pakistan	Islamabad		Asia	Pakistan	Islamabad	genome	29757	Human	19	Male	BA.5.2	GRA	Department of Virology, National Institute of Health, Islamabad, Pakistan	2022-07-04
hCoV-19/Pakistan/NIH-B62-S16/2022	betacoronavirus	EPI_ISL_13618379	2022-06-27	Asia	Pakistan	Islamabad		Asia	Pakistan	Islamabad	genome	29785	Human	90	Male	BA.5.2	GRA	Department of Virology, National Institute of Health, Islamabad, Pakistan	2022-07-04
hCoV-19/Pakistan/NIH-B62-S20/2022	betacoronavirus	EPI_ISL_13618383	2022-06-27	Asia	Pakistan	Islamabad		Asia	Pakistan	Islamabad	genome	29781	Human	unknown	Female	BA.5.2	GRA	Department of Virology, National Institute of Health, Islamabad, Pakistan	2022-07-04
hCoV-19/Pakistan/NIH-B63-S5/2022	betacoronavirus	EPI_ISL_13619139	2022-06-27	Asia	Pakistan	Islamabad		Asia	Pakistan	Islamabad	genome	29774	Human	33	Male	BA.5.2	GRA	Department of Virology, National Institute of Health, Islamabad, Pakistan	2022-07-04
hCoV-19/Pakistan/NIH-B63-S8/2022	betacoronavirus	EPI_ISL_13619142	2022-06-27	Asia	Pakistan	Islamabad		Asia	Pakistan	Islamabad	genome	29763	Human	60	Female	BA.2	GRA	Department of Virology, National Institute of Health, Islamabad, Pakistan	2022-07-04
hCoV-19/Pakistan/NIH-B63-S9/2022	betacoronavirus	EPI_ISL_13619143	2022-06-27	Asia	Pakistan	Islamabad		Asia	Pakistan	Islamabad	genome	29761	Human	32	Male	BA.4	GRA	Department of Virology, National Institute of Health, Islamabad, Pakistan	2022-07-04
hCoV-19/Pakistan/NIH-B63-S10/2022	betacoronavirus	EPI_ISL_13619144	2022-06-27	Asia	Pakistan	Islamabad		Asia	Pakistan	Islamabad	genome	29776	Human	70	Male	BA.5.2	GRA	Department of Virology, National Institute of Health, Islamabad, Pakistan	2022-07-04
hCoV-19/Pakistan/NIH-B63-S12/2022	betacoronavirus	EPI_ISL_13619146	2022-06-27	Asia	Pakistan	Islamabad		Asia	Pakistan	Islamabad	genome	29779	Human	50	Female	BA.2	GRA	Department of Virology, National Institute of Health, Islamabad, Pakistan	2022-07-04
hCoV-19/Pakistan/NIH-B63-S19/2022	betacoronavirus	EPI_ISL_13619152	2022-06-27	Asia	Pakistan	Islamabad		Asia	Pakistan	Islamabad	genome	29762	Human	42	Male	BA.2	GRA	Department of Virology, National Institute of Health, Islamabad, Pakistan	2022-07-04
hCoV-19/Pakistan/NIH-B63-S21/2022	betacoronavirus	EPI_ISL_13619153	2022-06-27	Asia	Pakistan	Islamabad		Asia	Pakistan	Islamabad	genome	29782	Human	62	Male	BA.5.2	GRA	Department of Virology, National Institute of Health, Islamabad, Pakistan	2022-07-22
hCoV-19/Pakistan/NIH-B65-S14/2022	betacoronavirus	EPI_ISL_13985843	2022-06-27	Asia	Pakistan	Swat		Asia	Pakistan	Swat	genome	29753	Human	18	Male	BA.5.2	GRA	Department of Virology, National Institute of Health, Islamabad, Pakistan	2022-07-22
hCoV-19/Pakistan/NIH-B65-S21/2022	betacoronavirus	EPI_ISL_13985850	2022-06-27	Asia	Pakistan	Swat		Asia	Pakistan	Swat	genome	29779	Human	30	Female	BA.2	GRA	Department of Virology, National Institute of Health, Islamabad, Pakistan	2022-07-22
hCoV-19/Pakistan/NIH-B66-S7/2022	betacoronavirus	EPI_ISL_13985858	2022-06-27	Asia	Pakistan	Swat		Asia	Pakistan	Swat	genome	29709	Human	67	Male	BA.5.2.1	GRA	Genomic Surveillance Lab, Provincial Public Health Reference Laboratory Sindh, Dow University of Health Sciences	2022-08-12
hCoV-19/Pakistan/DUHS09/2022	betacoronavirus	EPI_ISL_14441431	2022-06-27	Asia	Pakistan	Karachi		Asia	Pakistan	Karachi	genome	29730	Human	34	Male	BA.5.2	GRA	Genomic Surveillance Lab, Provincial Public Health Reference Laboratory Sindh, Dow University of Health Sciences	2022-08-12
hCoV-19/Pakistan/DUHS11/2022	betacoronavirus	EPI_ISL_14441433	2022-06-27	Asia	Pakistan	Karachi		Asia	Pakistan	Karachi	genome	29783	Human	22	Male	BA.5.2.1	GRA	Department of Virology, National Institute of Health	2022-07-19
hCoV-19/Pakistan/NIH-B65-S9/2022	betacoronavirus	EPI_ISL_13906832	2022-06-27	Asia	Pakistan	Mirpur		Asia	Pakistan	Mirpur	genome	29764	Human	80	Male	BA.2	GRA	Department of Virology, National Institute of Health, Islamabad, Pakistan	2022-08-06
hCoV-19/Pakistan/NIH-B73-S7/2022	betacoronavirus	EPI_ISL_14290560	2022-06-27	Asia	Pakistan	Gilgit		Asia	Pakistan	Gilgit	genome	29756	Human	47	Female	BA.5.2	GRA	Department of Virology, National Institute of Health, Islamabad, Pakistan	2022-07-04
hCoV-19/Pakistan/NIH-B62-S4/2022	betacoronavirus	EPI_ISL_13618371	2022-06-28	Asia	Pakistan	Islamabad		Asia	Pakistan	Islamabad	genome	29756	Human	23	Male	BA.5.2	GRA	Department of Virology, National Institute of Health, Islamabad, Pakistan	2022-07-04
hCoV-19/Pakistan/NIH-B62-S7/2022	betacoronavirus	EPI_ISL_13618374	2022-06-28	Asia	Pakistan	Islamabad		Asia	Pakistan	Islamabad	genome	29760	Human	31	Male	BA.5.2	GRA	Department of Virology, National Institute of Health, Islamabad, Pakistan	2022-07-04
hCoV-19/Pakistan/NIH-B62-S13/2022	betacoronavirus	EPI_ISL_13618376	2022-06-28	Asia	Pakistan	Islamabad		Asia	Pakistan	Islamabad	genome	29757	Human	26	Female	BA.5.2	GRA	Department of Virology, National Institute of Health, Islamabad, Pakistan	2022-07-04
hCoV-19/Pakistan/NIH-B62-S14/2022	betacoronavirus	EPI_ISL_13618377	2022-06-28	Asia	Pakistan	Islamabad		Asia	Pakistan	Islamabad	genome	29455	Human	34	Female	BA.5.2	GRA	Department of Virology, National Institute of Health, Islamabad, Pakistan	2022-07-04
hCoV-19/Pakistan/NIH-B62-S15/2022	betacoronavirus	EPI_ISL_13618378	2022-06-28	Asia	Pakistan	Islamabad		Asia	Pakistan	Islamabad	genome	29455	Human	36	Female	BA.2	GRA	Department of Virology, National Institute of Health, Islamabad, Pakistan	2022-07-04
hCoV-19/Pakistan/NIH-B62-S17/2022	betacoronavirus	EPI_ISL_13618380	2022-06-28	Asia	Pakistan	Islamabad		Asia	Pakistan	Islamabad	genome	29463	Human	18	Female	BA.2	GRA	Department of Virology, National Institute of Health, Islamabad, Pakistan	2022-07-04
hCoV-19/Pakistan/NIH-B62-S19/2022	betacoronavirus	EPI_ISL_13618382	2022-06-28	Asia	Pakistan	Islamabad		Asia	Pakistan	Islamabad	genome	29777	Human	24	Male	BA.2	GRA	Department of Virology, National Institute of Health, Islamabad, Pakistan	2022-07-04
hCoV-19/Pakistan/NIH-B63-S2/2022	betacoronavirus	EPI_ISL_13619137	2022-06-28	Asia	Pakistan	Islamabad		Asia	Pakistan	Islamabad	genome	29778	Human	32	Female	BA.5.2	GRA	Department of Virology, National Institute of Health, Islamabad, Pakistan	2022-07-04
hCoV-19/Pakistan/NIH-B63-S3/2022	betacoronavirus	EPI_ISL_13619138	2022-06-28	Asia	Pakistan	Islamabad		Asia	Pakistan	Islamabad	genome	29757	Human	16	Female	BA.5.6	GRA	Department of Virology, National Institute of Health, Islamabad, Pakistan	2022-07-04
hCoV-19/Pakistan/NIH-B63-S6/2022	betacoronavirus	EPI_ISL_13619140	2022-06-28	Asia	Pakistan	Islamabad		Asia	Pakistan	Islamabad	genome	29756	Human	15	Male	BA.5.2.1	GRA	Department of Virology, National Institute of Health, Islamabad, Pakistan	2022-07-04
hCoV-19/Pakistan/NIH-B63-S7/2022	betacoronavirus	EPI_ISL_13619141	2022-06-28	Asia	Pakistan	Islamabad		Asia	Pakistan	Islamabad	genome	29757	Human	21	Male	BA.4	GRA	Department of Virology, National Institute of Health, Islamabad, Pakistan	2022-07-04
hCoV-19/Pakistan/NIH-B63-S11/2022	betacoronavirus	EPI_ISL_13619145	2022-06-28	Asia	Pakistan	Islamabad		Asia	Pakistan	Islamabad	genome	29780	Human	54	Male	BA.5.2	GRA	Department of Virology, National Institute of Health, Islamabad, Pakistan	2022-07-22
hCoV-19/Pakistan/NIH-B65-S10/2022	betacoronavirus	EPI_ISL_13985839	2022-06-28	Asia	Pakistan	Swat		Asia	Pakistan	Swat	genome	29782	Human	23	Male	BA.2	GRA	Department of Virology, National Institute of Health, Islamabad, Pakistan	2022-07-22
hCoV-19/Pakistan/NIH-B65-S11/2022	betacoronavirus	EPI_ISL_13985840	2022-06-28	Asia	Pakistan	Swat		Asia	Pakistan	Swat	genome	29781	Human	38	Male	BA.5.2.7	GRA	Department of Virology, National Institute of Health, Islamabad, Pakistan	2022-07-22
hCoV-19/Pakistan/NIH-B66-S2/2022	betacoronavirus	EPI_ISL_13985853	2022-06-28	Asia	Pakistan	Swat		Asia	Pakistan	Swat	genome	29782	Human	unknown	Male	BA.5.2	GRA	Department of Virology, National Institute of Health, Islamabad, Pakistan	2022-07-22
hCoV-19/Pakistan/NIH-B66-S13/2022	betacoronavirus	EPI_ISL_13985863	2022-06-28	Asia	Pakistan	Swat		Asia	Pakistan	Swat	genome	29776	Human	65	Male	BA.5.2	GRA	Department of Virology, National Institute of Health, Islamabad, Pakistan	2022-08-15
hCoV-19/Pakistan/NIH-B77-S16/2022	betacoronavirus	EPI_ISL_14456656	2022-06-28	Asia	Pakistan	Lahore		Asia	Pakistan	Lahore	genome	29748	Human	27	Male	BA.4	GRA	Department of Virology, National Institute of Health, Islamabad, Pakistan	2022-08-15
hCoV-19/Pakistan/NIH-B77-S18/2022	betacoronavirus	EPI_ISL_14456658	2022-06-28	Asia	Pakistan	Lahore		Asia	Pakistan	Lahore	genome	29781	Human	38	Male	BA.2.82	GRA	Department of Virology, National Institute of Health, Islamabad, Pakistan	2022-08-15
hCoV-19/Pakistan/NIH-B77-S20/2022	betacoronavirus	EPI_ISL_14456660	2022-06-28	Asia	Pakistan	Lahore		Asia	Pakistan	Lahore	genome	29780	Human	22	Male	BA.5.2	GRA	Department of Virology, National Institute of Health, Islamabad, Pakistan	2022-08-15
hCoV-19/Pakistan/NIH-B78-S1/2022	betacoronavirus	EPI_ISL_14458805	2022-06-28	Asia	Pakistan	Lahore		Asia	Pakistan	Lahore	genome	29759	Human	27	Male	BA.5.2	GRA	Department of Virology, National Institute of Health, Islamabad, Pakistan	2022-08-15
hCoV-19/Pakistan/NIH-B78-S2/2022	betacoronavirus	EPI_ISL_14458806	2022-06-28	Asia	Pakistan	Lahore		Asia	Pakistan	Lahore	genome	29750	Human	54	Female	BA.4	GRA	Department of Virology, National Institute of Health, Islamabad, Pakistan	2022-08-15
hCoV-19/Pakistan/NIH-B78-S3/2022	betacoronavirus	EPI_ISL_14458807	2022-06-28	Asia	Pakistan	Lahore		Asia	Pakistan	Lahore	genome	29749	Human	72	Male	BA.4	GRA	Department of Virology, National Institute of Health, Islamabad, Pakistan	2022-08-15
hCoV-19/Pakistan/NIH-B78-S4/2022	betacoronavirus	EPI_ISL_14458808	2022-06-28	Asia	Pakistan	Lahore		Asia	Pakistan	Lahore	genome	29447	Human	72	Male	BA.4	GRA	Department of Virology, National Institute of Health, Islamabad, Pakistan	2022-08-15
hCoV-19/Pakistan/NIH-B78-S5/2022	betacoronavirus	EPI_ISL_14458809	2022-06-28	Asia	Pakistan	Lahore		Asia	Pakistan	Lahore	genome	29763	Human	29	Male	BA.2	GRA	Department of Virology, National Institute of Health, Islamabad, Pakistan	2022-08-15
hCoV-19/Pakistan/NIH-B78-S6/2022	betacoronavirus	EPI_ISL_14458810	2022-06-28	Asia	Pakistan	Lahore		Asia	Pakistan	Lahore	genome	29778	Human	63	Male	BA.5.2	GRA	Department of Virology, National Institute of Health, Islamabad, Pakistan	2022-08-15
hCoV-19/Pakistan/NIH-B78-S8/2022	betacoronavirus	EPI_ISL_14458812	2022-06-28	Asia	Pakistan	Lahore		Asia	Pakistan	Lahore	genome	29763	Human	37	Male	BA.2	GRA	Department of Virology, National Institute of Health, Islamabad, Pakistan	2022-07-04
hCoV-19/Pakistan/NIH-B63-S18/2022	betacoronavirus	EPI_ISL_13619151	2022-06-28	Asia	Pakistan	Quetta		Asia	Pakistan	Quetta	genome	29784	Human	56	Female	BA.5.2	GRA	Department of Virology, National Institute of Health	2022-07-19
hCoV-19/Pakistan/NIH-B65-S5/2022	betacoronavirus	EPI_ISL_13906830	2022-06-28	Asia	Pakistan	Mirpur		Asia	Pakistan	Mirpur	genome	29783	Human	30	Female	BA.5.2	GRA	Department of Virology, National Institute of Health, Islamabad, Pakistan	2022-07-04
hCoV-19/Pakistan/NIH-B62-S5/2022	betacoronavirus	EPI_ISL_13618372	2022-06-29	Asia	Pakistan	Islamabad		Asia	Pakistan	Islamabad	genome	29757	Human	77	Male	BA.5.2	GRA	Department of Virology, National Institute of Health, Islamabad, Pakistan	2022-07-04
hCoV-19/Pakistan/NIH-B62-S6/2022	betacoronavirus	EPI_ISL_13618373	2022-06-29	Asia	Pakistan	Islamabad		Asia	Pakistan	Islamabad	genome	29781	Human	18	Male	BA.5.2	GRA	Department of Virology, National Institute of Health, Islamabad, Pakistan	2022-07-22
hCoV-19/Pakistan/NIH-B65-S19/2022	betacoronavirus	EPI_ISL_13985848	2022-06-29	Asia	Pakistan	Swat		Asia	Pakistan	Swat	genome	29775	Human	33	Male	BA.5.2	GRA	Department of Virology, National Institute of Health, Islamabad, Pakistan	2022-07-22
hCoV-19/Pakistan/NIH-B66-S3/2022	betacoronavirus	EPI_ISL_13985854	2022-06-29	Asia	Pakistan	Swat		Asia	Pakistan	Swat	genome	29776	Human	18	Female	BA.5.2	GRA	Department of Virology, National Institute of Health, Islamabad, Pakistan	2022-08-15
hCoV-19/Pakistan/NIH-B77-S10/2022	betacoronavirus	EPI_ISL_14456650	2022-06-29	Asia	Pakistan	Lahore		Asia	Pakistan	Lahore	genome	29783	Human	30	Male	BA.5.2.1	GRA	Department of Virology, National Institute of Health, Islamabad, Pakistan	2022-08-15
hCoV-19/Pakistan/NIH-B77-S11/2022	betacoronavirus	EPI_ISL_14456651	2022-06-29	Asia	Pakistan	Lahore		Asia	Pakistan	Lahore	genome	29776	Human	84	Female	BA.5.2	GRA	Department of Virology, National Institute of Health, Islamabad, Pakistan	2022-08-15
hCoV-19/Pakistan/NIH-B77-S12/2022	betacoronavirus	EPI_ISL_14456652	2022-06-29	Asia	Pakistan	Lahore		Asia	Pakistan	Lahore	genome	29784	Human	27	Female	BA.5.2	GRA	Department of Virology, National Institute of Health, Islamabad, Pakistan	2022-08-15
hCoV-19/Pakistan/NIH-B77-S13/2022	betacoronavirus	EPI_ISL_14456653	2022-06-29	Asia	Pakistan	Lahore		Asia	Pakistan	Lahore	genome	29780	Human	41	Male	BA.5.2	GRA	Department of Virology, National Institute of Health, Islamabad, Pakistan	2022-08-15
hCoV-19/Pakistan/NIH-B77-S14/2022	betacoronavirus	EPI_ISL_14456654	2022-06-29	Asia	Pakistan	Lahore		Asia	Pakistan	Lahore	genome	29754	Human	32	Male	BA.4	GRA	Department of Virology, National Institute of Health, Islamabad, Pakistan	2022-08-15
hCoV-19/Pakistan/NIH-B77-S15/2022	betacoronavirus	EPI_ISL_14456655	2022-06-29	Asia	Pakistan	Lahore		Asia	Pakistan	Lahore	genome	29754	Human	23	Female	BA.4	GRA	Department of Virology, National Institute of Health, Islamabad, Pakistan	2022-08-15
hCoV-19/Pakistan/NIH-B77-S17/2022	betacoronavirus	EPI_ISL_14456657	2022-06-29	Asia	Pakistan	Lahore		Asia	Pakistan	Lahore	genome	29755	Human	41	Male	BA.5.2	GRA	Department of Virology, National Institute of Health, Islamabad, Pakistan	2022-08-15
hCoV-19/Pakistan/NIH-B77-S19/2022	betacoronavirus	EPI_ISL_14456659	2022-06-29	Asia	Pakistan	Lahore		Asia	Pakistan	Lahore	genome	29756	Human	23	Male	BA.5.2	GRA	Department of Virology, National Institute of Health, Islamabad, Pakistan	2022-08-06
hCoV-19/Pakistan/NIH-B73-S21/2022	betacoronavirus	EPI_ISL_14290574	2022-06-29	Asia	Pakistan	Gilgit		Asia	Pakistan	Gilgit	genome	29776	Human	60	Female	BA.5.2	GRA	Department of Virology, National Institute of Health, Islamabad, Pakistan	2022-07-22
hCoV-19/Pakistan/NIH-B65-S17/2022	betacoronavirus	EPI_ISL_13985846	2022-06-30	Asia	Pakistan	Swat		Asia	Pakistan	Swat	genome	29767	Human	5	Female	BA.5.2	GRA	Department of Virology, National Institute of Health, Islamabad, Pakistan	2022-07-22
hCoV-19/Pakistan/NIH-B65-S18/2022	betacoronavirus	EPI_ISL_13985847	2022-06-30	Asia	Pakistan	Swat		Asia	Pakistan	Swat	genome	29778	Human	2	Male	BA.5.2	GRA	Department of Virology, National Institute of Health, Islamabad, Pakistan	2022-07-22
hCoV-19/Pakistan/NIH-B66-S8/2022	betacoronavirus	EPI_ISL_13985859	2022-06-30	Asia	Pakistan	Swat		Asia	Pakistan	Swat	genome	29771	Human	60	Female	BA.5.2	GRA	Department of Virology, National Institute of Health, Islamabad, Pakistan	2022-08-06
hCoV-19/Pakistan/NIH-B74-S1/2022	betacoronavirus	EPI_ISL_14290607	2022-06-30	Asia	Pakistan	Gilgit		Asia	Pakistan	Gilgit	genome	29782	Human	40	Male	BA.5.2	GRA	Department of Virology, National Institute of Health, Islamabad, Pakistan	2022-07-22
hCoV-19/Pakistan/NIH-B65-S15/2022	betacoronavirus	EPI_ISL_13985844	2022-07-01	Asia	Pakistan	Swat		Asia	Pakistan	Swat	genome	29770	Human	25	Male	BA.5.2.7	GRA	Department of Virology, National Institute of Health, Islamabad, Pakistan	2022-07-22
hCoV-19/Pakistan/NIH-B65-S20/2022	betacoronavirus	EPI_ISL_13985849	2022-07-01	Asia	Pakistan	Swat		Asia	Pakistan	Swat	genome	29782	Human	70	Male	BA.5.2	GRA	Department of Virology, National Institute of Health, Islamabad, Pakistan	2022-07-22
hCoV-19/Pakistan/NIH-B66-S11/2022	betacoronavirus	EPI_ISL_13985861	2022-07-01	Asia	Pakistan	Swat		Asia	Pakistan	Swat	genome	29754	Human	18	Male	BA.5.2	GRA	Infectious Diseases Research Laboratory, Department of Pediatrics and Child Health	2022-08-04
hCoV-19/Pakistan/IDRL-AKU-KHI-67152-S6/2022	betacoronavirus	EPI_ISL_14241442	2022-07-01	Asia	Pakistan	Karachi		Asia	Pakistan	Karachi	genome	29785	Human	24	Female	BA.5.2	GRA	Infectious Diseases Research Laboratory, Department of Pediatrics and Child Health	2022-08-04
hCoV-19/Pakistan/IDRL-AKU-KHI-67163-S7/2022	betacoronavirus	EPI_ISL_14241443	2022-07-01	Asia	Pakistan	Karachi		Asia	Pakistan	Karachi	genome	29764	Human	27	Female	BA.5.2	GRA	Infectious Diseases Research Laboratory, Department of Pediatrics and Child Health	2022-08-04
hCoV-19/Pakistan/IDRL-AKU-KHI-67161-S9/2022	betacoronavirus	EPI_ISL_14241447	2022-07-01	Asia	Pakistan	Karachi		Asia	Pakistan	Karachi	genome	29772	Human	29	Female	BA.5.2.1	GRA	Infectious Diseases Research Laboratory, Department of Pediatrics and Child Health	2022-08-04
hCoV-19/Pakistan/IDRL-AKU-KHI-67143-S2/2022	betacoronavirus	EPI_ISL_14241450	2022-07-01	Asia	Pakistan	Karachi		Asia	Pakistan	Karachi	genome	29770	Human	43	Male	BA.5.2	GRA	Infectious Diseases Research Laboratory, Department of Pediatrics and Child Health	2022-08-04
hCoV-19/Pakistan/IDRL-AKU-KHI-67108-S3/2022	betacoronavirus	EPI_ISL_14241455	2022-07-01	Asia	Pakistan	Karachi		Asia	Pakistan	Karachi	genome	29773	Human	70	Female	BA.5.2	GRA	Infectious Diseases Research Laboratory, Department of Pediatrics and Child Health	2022-08-04
hCoV-19/Pakistan/IDRL-AKU-KHI-67222-S5/2022	betacoronavirus	EPI_ISL_14241460	2022-07-01	Asia	Pakistan	Karachi		Asia	Pakistan	Karachi	genome	29751	Human	57	Female	BA.4.1	GRA	Infectious Diseases Research Laboratory, Department of Pediatrics and Child Health	2022-08-04
hCoV-19/Pakistan/IDRL-AKU-KHI-67100-S1/2022	betacoronavirus	EPI_ISL_14259744	2022-07-01	Asia	Pakistan	Karachi		Asia	Pakistan	Karachi	genome	29790	Human	28	Female	BA.2	GRA	Department of Virology, National Institute of Health	2022-07-19
hCoV-19/Pakistan/NIH-B65-S8/2022	betacoronavirus	EPI_ISL_13906831	2022-07-01	Asia	Pakistan	Mirpur		Asia	Pakistan	Mirpur	genome	29776	Human	41	Male	BA.5.2	GRA	Department of Virology, National Institute of Health, Islamabad, Pakistan	2022-07-13
hCoV-19/Pakistan/NIH-B64-S11/2022	betacoronavirus	EPI_ISL_13804366	2022-07-02	Asia	Pakistan	Islamabad		Asia	Pakistan	Islamabad	genome	29756	Human	24	Female	BA.5.2	GRA	Department of Virology, National Institute of Health, Islamabad, Pakistan	2022-07-13
hCoV-19/Pakistan/NIH-B64-S9/2022	betacoronavirus	EPI_ISL_13804378	2022-07-02	Asia	Pakistan	Islamabad		Asia	Pakistan	Islamabad	genome	29762	Human	30	Male	BA.2	GRA	Department of Virology, National Institute of Health, Islamabad, Pakistan	2022-07-13
hCoV-19/Pakistan/NIH-B64-S16/2022	betacoronavirus	EPI_ISL_13804379	2022-07-02	Asia	Pakistan	Islamabad		Asia	Pakistan	Islamabad	genome	29757	Human	28	Female	BA.2.12.1	GRA	Department of Virology, National Institute of Health, Islamabad, Pakistan	2022-07-13
hCoV-19/Pakistan/NIH-B64-S14/2022	betacoronavirus	EPI_ISL_13804380	2022-07-02	Asia	Pakistan	Islamabad		Asia	Pakistan	Islamabad	genome	29762	Human	26	Female	BA.5.2	GRA	Infectious Diseases Research Laboratory, Department of Pediatrics and Child Health	2022-08-04
hCoV-19/Pakistan/IDRL-AKU-KHI-67368-S11/2022	betacoronavirus	EPI_ISL_14241446	2022-07-02	Asia	Pakistan	Karachi		Asia	Pakistan	Karachi	genome	29782	Human	27	Female	BA.5.2	GRA	Infectious Diseases Research Laboratory, Department of Pediatrics and Child Health	2022-08-04
hCoV-19/Pakistan/IDRL-AKU-KHI-67455-S15/2022	betacoronavirus	EPI_ISL_14241448	2022-07-02	Asia	Pakistan	Karachi		Asia	Pakistan	Karachi	genome	29780	Human	27	Male	BA.5.2.24	GRA	Infectious Diseases Research Laboratory, Department of Pediatrics and Child Health	2022-08-04
hCoV-19/Pakistan/IDRL-AKU-KHI-67504-S4/2022	betacoronavirus	EPI_ISL_14241449	2022-07-02	Asia	Pakistan	Karachi		Asia	Pakistan	Karachi	genome	29765	Human	30	Female	BA.5.2	GRA	Infectious Diseases Research Laboratory, Department of Pediatrics and Child Health	2022-08-04
hCoV-19/Pakistan/IDRL-AKU-KHI-67431-S14/2022	betacoronavirus	EPI_ISL_14241451	2022-07-02	Asia	Pakistan	Karachi		Asia	Pakistan	Karachi	genome	29763	Human	35	Male	BA.5.2	GRA	Infectious Diseases Research Laboratory, Department of Pediatrics and Child Health	2022-08-04
hCoV-19/Pakistan/IDRL-AKU-KHI-67436-S13/2022	betacoronavirus	EPI_ISL_14241452	2022-07-02	Asia	Pakistan	Karachi		Asia	Pakistan	Karachi	genome	29753	Human	58	Male	BA.4	GRA	Infectious Diseases Research Laboratory, Department of Pediatrics and Child Health	2022-08-04
hCoV-19/Pakistan/IDRL-AKU-KHI-67483-S3/2022	betacoronavirus	EPI_ISL_14241456	2022-07-02	Asia	Pakistan	Karachi		Asia	Pakistan	Karachi	genome	29763	Human	60	Female	BA.5.2.1	GRA	Infectious Diseases Research Laboratory, Department of Pediatrics and Child Health	2022-08-04
hCoV-19/Pakistan/IDRL-AKU-KHI-67400-S2/2022	betacoronavirus	EPI_ISL_14241457	2022-07-02	Asia	Pakistan	Karachi		Asia	Pakistan	Karachi	genome	29754	Human	69	Male	BA.5.2	GRA	Infectious Diseases Research Laboratory, Department of Pediatrics and Child Health	2022-08-04
hCoV-19/Pakistan/IDRL-AKU-KHI-67426-S12/2022	betacoronavirus	EPI_ISL_14241459	2022-07-02	Asia	Pakistan	Karachi		Asia	Pakistan	Karachi	genome	29786	Human	15	Male	BA.5.2	GRA	Department of Virology, National Institute of Health, Islamabad, Pakistan	2022-07-13
hCoV-19/Pakistan/NIH-B64-S12/2022	betacoronavirus	EPI_ISL_13804367	2022-07-03	Asia	Pakistan	Islamabad		Asia	Pakistan	Islamabad	genome	29763	Human	44	Female	BA.5.2.20	GRA	Infectious Diseases Research Laboratory, Department of Pediatrics and Child Health	2022-08-04
hCoV-19/Pakistan/IDRL-AKU-KHI-67746-S7/2022	betacoronavirus	EPI_ISL_14241436	2022-07-03	Asia	Pakistan	Karachi		Asia	Pakistan	Karachi	genome	29771	Human	40	Female	BA.5.2	GRA	Infectious Diseases Research Laboratory, Department of Pediatrics and Child Health	2022-08-04
hCoV-19/Pakistan/IDRL-AKU-KHI-67691-S5/2022	betacoronavirus	EPI_ISL_14241454	2022-07-03	Asia	Pakistan	Karachi		Asia	Pakistan	Karachi	genome	29775	Human	75	Male	BA.5.2	GRA	Infectious Diseases Research Laboratory, Department of Pediatrics and Child Health	2022-08-04
hCoV-19/Pakistan/IDRL-AKU-KHI-67651-S6/2022	betacoronavirus	EPI_ISL_14241461	2022-07-03	Asia	Pakistan	Karachi		Asia	Pakistan	Karachi	genome	29776	Human	46	Female	BA.5.2	GRA	Department of Virology, National Institute of Health, Islamabad, Pakistan	2022-07-13
hCoV-19/Pakistan/NIH-B64-S7/2022	betacoronavirus	EPI_ISL_13804364	2022-07-04	Asia	Pakistan	Islamabad		Asia	Pakistan	Islamabad	genome	29785	Human	58	Male	BA.5.2	GRA	Department of Virology, National Institute of Health, Islamabad, Pakistan	2022-07-13
hCoV-19/Pakistan/NIH-B64-S8/2022	betacoronavirus	EPI_ISL_13804365	2022-07-04	Asia	Pakistan	Islamabad		Asia	Pakistan	Islamabad	genome	29773	Human	18	Female	BA.5.2	GRA	Infectious Diseases Research Laboratory, Department of Pediatrics and Child Health	2022-08-04
hCoV-19/Pakistan/IDRL-AKU-KHI-68116-S12/2022	betacoronavirus	EPI_ISL_14241432	2022-07-04	Asia	Pakistan	Karachi		Asia	Pakistan	Karachi	genome	29765	Human	24	Female	BA.5.2	GRA	Infectious Diseases Research Laboratory, Department of Pediatrics and Child Health	2022-08-04
hCoV-19/Pakistan/IDRL-AKU-KHI-68195-S14/2022	betacoronavirus	EPI_ISL_14241433	2022-07-04	Asia	Pakistan	Karachi		Asia	Pakistan	Karachi	genome	29757	Human	34	Female	BA.5.2.27	GRA	Infectious Diseases Research Laboratory, Department of Pediatrics and Child Health	2022-08-04
hCoV-19/Pakistan/IDRL-AKU-KHI-68198-S13/2022	betacoronavirus	EPI_ISL_14241434	2022-07-04	Asia	Pakistan	Karachi		Asia	Pakistan	Karachi	genome	29753	Human	40	Male	BA.5.2.1	GRA	Infectious Diseases Research Laboratory, Department of Pediatrics and Child Health	2022-08-04
hCoV-19/Pakistan/IDRL-AKU-KHI-68049-S9/2022	betacoronavirus	EPI_ISL_14241435	2022-07-04	Asia	Pakistan	Karachi		Asia	Pakistan	Karachi	genome	29765	Human	54	Male	BA.5.2	GRA	Infectious Diseases Research Laboratory, Department of Pediatrics and Child Health	2022-08-04
hCoV-19/Pakistan/IDRL-AKU-KHI-68232-S15/2022	betacoronavirus	EPI_ISL_14241437	2022-07-04	Asia	Pakistan	Karachi		Asia	Pakistan	Karachi	genome	29760	Human	59	Male	BA.5.3.1	GRA	Infectious Diseases Research Laboratory, Department of Pediatrics and Child Health	2022-08-04
hCoV-19/Pakistan/IDRL-AKU-KHI-68022-S10/2022	betacoronavirus	EPI_ISL_14241438	2022-07-04	Asia	Pakistan	Karachi		Asia	Pakistan	Karachi	genome	29752	Human	65	Male	BA.5.2	GRA	Infectious Diseases Research Laboratory, Department of Pediatrics and Child Health	2022-08-04
hCoV-19/Pakistan/IDRL-AKU-KHI-67999-S8/2022	betacoronavirus	EPI_ISL_14241439	2022-07-04	Asia	Pakistan	Karachi		Asia	Pakistan	Karachi	genome	29772	Human	68	Female	BA.2	GRA	Infectious Diseases Research Laboratory, Department of Pediatrics and Child Health	2022-08-04
hCoV-19/Pakistan/IDRL-AKU-KHI-68093-S11/2022	betacoronavirus	EPI_ISL_14241440	2022-07-04	Asia	Pakistan	Karachi		Asia	Pakistan	Karachi	genome	29782	Human	27	Female	BA.5.2	GRA	Infectious Diseases Research Laboratory, Department of Pediatrics and Child Health	2022-08-04
hCoV-19/Pakistan/IDRL-AKU-KHI-68221-S15/2022	betacoronavirus	EPI_ISL_14241475	2022-07-04	Asia	Pakistan	Karachi		Asia	Pakistan	Karachi	genome	29773	Human	17	Female	BA.2	GRA	Department of Virology, National Institute of Health, Islamabad, Pakistan	2022-08-06
hCoV-19/Pakistan/NIH-B74-S5/2022	betacoronavirus	EPI_ISL_14290611	2022-07-04	Asia	Pakistan	Lahore		Asia	Pakistan	Lahore	genome	29784	Human	54	Female	BA.5.2	GRA	Department of Virology, National Institute of Health, Islamabad, Pakistan	2022-08-05
hCoV-19/Pakistan/NIH-B76-S19/2022	betacoronavirus	EPI_ISL_14259948	2022-07-04	Asia	Pakistan	Mirpur		Asia	Pakistan	Mirpur	genome	29758	Human	24	Male	BA.5.2.1	GRA	Department of Virology, National Institute of Health, Islamabad, Pakistan	2022-08-06
hCoV-19/Pakistan/NIH-B73-S16/2022	betacoronavirus	EPI_ISL_14290569	2022-07-04	Asia	Pakistan	Gilgit		Asia	Pakistan	Gilgit	genome	29783	Human	43	Male	BA.5.2	GRA	Department of Virology, National Institute of Health, Islamabad, Pakistan	2022-07-13
hCoV-19/Pakistan/NIH-B64-S1/2022	betacoronavirus	EPI_ISL_13804362	2022-07-05	Asia	Pakistan	Islamabad		Asia	Pakistan	Islamabad	genome	29757	Human	42	Male	BA.5.2	GRA	Department of Virology, National Institute of Health, Islamabad, Pakistan	2022-07-13
hCoV-19/Pakistan/NIH-B64-S3/2022	betacoronavirus	EPI_ISL_13804363	2022-07-05	Asia	Pakistan	Islamabad		Asia	Pakistan	Islamabad	genome	29780	Human	30	Female	BA.5.2	GRA	Department of Virology, National Institute of Health, Islamabad, Pakistan	2022-07-13
hCoV-19/Pakistan/NIH-B64-S6/2022	betacoronavirus	EPI_ISL_13804374	2022-07-05	Asia	Pakistan	Islamabad		Asia	Pakistan	Islamabad	genome	29757	Human	28	Male	BA.5.2	GRA	Department of Virology, National Institute of Health, Islamabad, Pakistan	2022-07-13
hCoV-19/Pakistan/NIH-B64-S4/2022	betacoronavirus	EPI_ISL_13804375	2022-07-05	Asia	Pakistan	Islamabad		Asia	Pakistan	Islamabad	genome	29754	Human	26	Male	BA.5.2	GRA	Department of Virology, National Institute of Health, Islamabad, Pakistan	2022-07-13
hCoV-19/Pakistan/NIH-B64-S2/2022	betacoronavirus	EPI_ISL_13804377	2022-07-05	Asia	Pakistan	Islamabad		Asia	Pakistan	Islamabad	genome	29776	Human	35	Male	BA.5.2	GRA	Department of Virology, National Institute of Health, Islamabad, Pakistan	2022-07-29
hCoV-19/Pakistan/NIH-B70-S1/2022	betacoronavirus	EPI_ISL_14146161	2022-07-05	Asia	Pakistan	Peshawar		Asia	Pakistan	Peshawar	genome	29782	Human	22	Male	BA.5.2	GRA	Department of Virology, National Institute of Health, Islamabad, Pakistan	2022-07-29
hCoV-19/Pakistan/NIH-B70-S2/2022	betacoronavirus	EPI_ISL_14146162	2022-07-05	Asia	Pakistan	Mardan		Asia	Pakistan	Mardan	genome	29766	Human	35	Female	BA.5.2	GRA	Infectious Diseases Research Laboratory, Department of Pediatrics and Child Health	2022-08-04
hCoV-19/Pakistan/IDRL-AKU-KHI-68608-S2/2022	betacoronavirus	EPI_ISL_14241426	2022-07-05	Asia	Pakistan	Karachi		Asia	Pakistan	Karachi	genome	29765	Human	87	Male	BA.5.2.20	GRA	Infectious Diseases Research Laboratory, Department of Pediatrics and Child Health	2022-08-04
hCoV-19/Pakistan/IDRL-AKU-KHI-68486-S3/2022	betacoronavirus	EPI_ISL_14241441	2022-07-05	Asia	Pakistan	Karachi		Asia	Pakistan	Karachi	genome	29813	Human	60	Female	BA.5.2	GRA	Department of Virology, National Institute of Health, Islamabad, Pakistan	2022-08-06
hCoV-19/Pakistan/NIH-B74-S3/2022	betacoronavirus	EPI_ISL_14290609	2022-07-05	Asia	Pakistan	Lahore		Asia	Pakistan	Lahore	genome	29743	Human	42	Female	BA.4	GRA	Department of Virology, National Institute of Health, Islamabad, Pakistan	2022-08-06
hCoV-19/Pakistan/NIH-B73-S20/2022	betacoronavirus	EPI_ISL_14290573	2022-07-05	Asia	Pakistan	Gilgit		Asia	Pakistan	Gilgit	genome	29756	Human	17	Male	BA.5.2.1	GRA	Department of Virology, National Institute of Health, Islamabad, Pakistan	2022-07-19
hCoV-19/Pakistan/NIH-B66-S10/2022	betacoronavirus	EPI_ISL_13906055	2022-07-06	Asia	Pakistan	Islamabad		Asia	Pakistan	Islamabad	genome	29790	Human	54	Male	BA.2	GRA	Department of Virology, National Institute of Health, Islamabad, Pakistan	2022-07-19
hCoV-19/Pakistan/NIH-B66-S15/2022	betacoronavirus	EPI_ISL_13906057	2022-07-06	Asia	Pakistan	Islamabad		Asia	Pakistan	Islamabad	genome	29783	Human	54	Male	BA.2.38.1	GRA	Department of Virology, National Institute of Health, Islamabad, Pakistan	2022-07-19
hCoV-19/Pakistan/NIH-B66-S22/2022	betacoronavirus	EPI_ISL_13906064	2022-07-06	Asia	Pakistan	Islamabad		Asia	Pakistan	Islamabad	genome	29785	Human	32	Female	BA.5.2	GRA	Department of Virology, National Institute of Health	2022-07-19
hCoV-19/Pakistan/NIH-B65-S1/2022	betacoronavirus	EPI_ISL_13906833	2022-07-06	Asia	Pakistan	Islamabad		Asia	Pakistan	Islamabad	genome	29756	Human	23	Male	BA.5.2.7	GRA	Department of Virology, National Institute of Health	2022-07-19
hCoV-19/Pakistan/NIH-B65-S2/2022	betacoronavirus	EPI_ISL_13906834	2022-07-06	Asia	Pakistan	Islamabad		Asia	Pakistan	Islamabad	genome	29757	Human	27	Male	BA.5.2	GRA	Department of Virology, National Institute of Health	2022-07-19
hCoV-19/Pakistan/NIH-B65-S6/2022	betacoronavirus	EPI_ISL_13906835	2022-07-06	Asia	Pakistan	Islamabad		Asia	Pakistan	Islamabad	genome	29763	Human	25	Male	BA.2	GRA	Department of Virology, National Institute of Health	2022-07-19
hCoV-19/Pakistan/NIH-B65-S7/2022	betacoronavirus	EPI_ISL_13906836	2022-07-06	Asia	Pakistan	Islamabad		Asia	Pakistan	Islamabad	genome	29762	Human	54	Male	BA.2.38.1	GRA	Department of Virology, National Institute of Health, Islamabad, Pakistan	2022-07-22
hCoV-19/Pakistan/NIH-B68-S18/2022	betacoronavirus	EPI_ISL_13985726	2022-07-06	Asia	Pakistan	Islamabad		Asia	Pakistan	Islamabad	genome	29781	Human	1	Female	BA.5.2.1	GRA	Infectious Diseases Research Laboratory, Department of Pediatrics and Child Health	2022-08-04
hCoV-19/Pakistan/IDRL-AKU-KHI-68792-S4/2022	betacoronavirus	EPI_ISL_14241422	2022-07-06	Asia	Pakistan	Karachi		Asia	Pakistan	Karachi	genome	29765	Human	17	Female	BA.5.2	GRA	Infectious Diseases Research Laboratory, Department of Pediatrics and Child Health	2022-08-04
hCoV-19/Pakistan/IDRL-AKU-KHI-68787-S8/2022	betacoronavirus	EPI_ISL_14241423	2022-07-06	Asia	Pakistan	Karachi		Asia	Pakistan	Karachi	genome	29755	Human	29	Male	BA.4.1	GRA	Infectious Diseases Research Laboratory, Department of Pediatrics and Child Health	2022-08-04
hCoV-19/Pakistan/IDRL-AKU-KHI-68763-S9/2022	betacoronavirus	EPI_ISL_14241424	2022-07-06	Asia	Pakistan	Karachi		Asia	Pakistan	Karachi	genome	29772	Human	3	Male	BA.5.2	GRA	Infectious Diseases Research Laboratory, Department of Pediatrics and Child Health	2022-08-04
hCoV-19/Pakistan/IDRL-AKU-KHI-68697-S5/2022	betacoronavirus	EPI_ISL_14241425	2022-07-06	Asia	Pakistan	Karachi		Asia	Pakistan	Karachi	genome	29766	Human	55	Female	BA.5.2	GRA	Infectious Diseases Research Laboratory, Department of Pediatrics and Child Health	2022-08-04
hCoV-19/Pakistan/IDRL-AKU-KHI-68785-S7/2022	betacoronavirus	EPI_ISL_14241427	2022-07-06	Asia	Pakistan	Karachi		Asia	Pakistan	Karachi	genome	29767	Human	7	Male	BA.5.2	GRA	Infectious Diseases Research Laboratory, Department of Pediatrics and Child Health	2022-08-04
hCoV-19/Pakistan/IDRL-AKU-KHI-68686-S6/2022	betacoronavirus	EPI_ISL_14241430	2022-07-06	Asia	Pakistan	Karachi		Asia	Pakistan	Karachi	genome	29769	Human	93	Female	BA.5.2	GRA	Infectious Diseases Research Laboratory, Department of Pediatrics and Child Health	2022-08-04
hCoV-19/Pakistan/IDRL-AKU-KHI-68653-S1/2022	betacoronavirus	EPI_ISL_14241431	2022-07-06	Asia	Pakistan	Karachi		Asia	Pakistan	Karachi	genome	29749	Human	6	Male	BA.5.2	GRA	Department of Virology, National Institute of Health, Islamabad, Pakistan	2022-08-06
hCoV-19/Pakistan/NIH-B74-S9/2022	betacoronavirus	EPI_ISL_14290615	2022-07-06	Asia	Pakistan	Lahore		Asia	Pakistan	Lahore	genome	29819	Human	20	Female	BA.5.2	GRA	Department of Virology, National Institute of Health, Islamabad, Pakistan	2022-08-06
hCoV-19/Pakistan/NIH-B74-S15/2022	betacoronavirus	EPI_ISL_14290621	2022-07-06	Asia	Pakistan	Lahore		Asia	Pakistan	Lahore	genome	29762	Human	55	Male	BA.5.2	GRA	Department of Virology, National Institute of Health, Islamabad, Pakistan	2022-08-06
hCoV-19/Pakistan/NIH-B74-S16/2022	betacoronavirus	EPI_ISL_14290622	2022-07-06	Asia	Pakistan	Lahore		Asia	Pakistan	Lahore	genome	29781	Human	26	Male	BA.5.2	GRA	Department of Virology, National Institute of Health, Islamabad, Pakistan	2022-07-19
hCoV-19/Pakistan/NIH-B66-S17/2022	betacoronavirus	EPI_ISL_13906059	2022-07-07	Asia	Pakistan	Islamabad		Asia	Pakistan	Islamabad	genome	29770	Human	29	Male	BA.4	GRA	Department of Virology, National Institute of Health, Islamabad, Pakistan	2022-07-19
hCoV-19/Pakistan/NIH-B66-S19/2022	betacoronavirus	EPI_ISL_13906061	2022-07-07	Asia	Pakistan	Islamabad		Asia	Pakistan	Islamabad	genome	29789	Human	34	Female	BA.2	GRA	Department of Virology, National Institute of Health, Islamabad, Pakistan	2022-07-19
hCoV-19/Pakistan/NIH-B66-S21/2022	betacoronavirus	EPI_ISL_13906063	2022-07-07	Asia	Pakistan	Islamabad		Asia	Pakistan	Islamabad	genome	29784	Human	24	Male	BA.5.2	GRA	Department of Virology, National Institute of Health, Islamabad, Pakistan	2022-08-06
hCoV-19/Pakistan/NIH-B74-S10/2022	betacoronavirus	EPI_ISL_14290616	2022-07-07	Asia	Pakistan	Lahore		Asia	Pakistan	Lahore	genome	29759	Human	26	Female	BA.2	GRA	Department of Virology, National Institute of Health, Islamabad, Pakistan	2022-08-06
hCoV-19/Pakistan/NIH-B74-S12/2022	betacoronavirus	EPI_ISL_14290618	2022-07-07	Asia	Pakistan	Lahore		Asia	Pakistan	Lahore	genome	29772	Human	40	Female	BA.5.1.1	GRA	Department of Virology, National Institute of Health, Islamabad, Pakistan	2022-07-19
hCoV-19/Pakistan/NIH-B66-S20/2022	betacoronavirus	EPI_ISL_13906062	2022-07-08	Asia	Pakistan	Islamabad		Asia	Pakistan	Islamabad	genome	29789	Human	62	Female	BA.2	GRA	Department of Virology, National Institute of Health, Islamabad, Pakistan	2022-07-22
hCoV-19/Pakistan/NIH-B68-S19/2022	betacoronavirus	EPI_ISL_13985727	2022-07-08	Asia	Pakistan	Islamabad		Asia	Pakistan	Islamabad	genome	29773	Human	21	Male	BA.2	GRA	Department of Virology, National Institute of Health, Islamabad, Pakistan	2022-07-22
hCoV-19/Pakistan/NIH-B68-S21/2022	betacoronavirus	EPI_ISL_13985729	2022-07-08	Asia	Pakistan	Islamabad		Asia	Pakistan	Islamabad	genome	29810	Human	55	Female	BA.5.2	GRA	Department of Virology, National Institute of Health, Islamabad, Pakistan	2022-07-19
hCoV-19/Pakistan/NIH-B66-S16/2022	betacoronavirus	EPI_ISL_13906058	2022-07-09	Asia	Pakistan	Islamabad		Asia	Pakistan	Islamabad	genome	29780	Human	50	Male	BA.5.1	GRA	Department of Virology, National Institute of Health, Islamabad, Pakistan	2022-07-22
hCoV-19/Pakistan/NIH-B68-S20/2022	betacoronavirus	EPI_ISL_13985728	2022-07-09	Asia	Pakistan	Islamabad		Asia	Pakistan	Islamabad	genome	29771	Human	22	Female	BA.5.2	GRA	Department of Virology, National Institute of Health, Islamabad, Pakistan	2022-07-29
hCoV-19/Pakistan/NIH-B70-S3/2022	betacoronavirus	EPI_ISL_14146163	2022-07-09	Asia	Pakistan	Malakand		Asia	Pakistan	Malakand	genome	29751	Human	20	Male	BA.4	GRA	Department of Virology, National Institute of Health, Islamabad, Pakistan	2022-08-05
hCoV-19/Pakistan/NIH-B76-S20/2022	betacoronavirus	EPI_ISL_14259951	2022-07-09	Asia	Pakistan	Mirpur		Asia	Pakistan	Mirpur	genome	29747	Human	87	Male	BA.4	GRA	Department of Virology, National Institute of Health, Islamabad, Pakistan	2022-08-05
hCoV-19/Pakistan/NIH-B76-S21/2022	betacoronavirus	EPI_ISL_14259956	2022-07-10	Asia	Pakistan	Mirpur		Asia	Pakistan	Mirpur	genome	29773	Human	58	Female	BA.5.2	GRA	Infectious Diseases Research Laboratory, Department of Pediatrics and Child Health	2022-08-04
hCoV-19/Pakistan/IDRL-AKU-KHI-70089-S11/2022	betacoronavirus	EPI_ISL_14241428	2022-07-12	Asia	Pakistan	Karachi		Asia	Pakistan	Karachi	genome	29765	Human	67	Male	BA.5.2	GRA	Infectious Diseases Research Laboratory, Department of Pediatrics and Child Health	2022-08-04
hCoV-19/Pakistan/IDRL-AKU-KHI-70170-S10/2022	betacoronavirus	EPI_ISL_14241429	2022-07-12	Asia	Pakistan	Karachi		Asia	Pakistan	Karachi	genome	29767	Human	8	Female	BA.5.2	GRA	Infectious Diseases Research Laboratory, Department of Pediatrics and Child Health	2022-08-04
hCoV-19/Pakistan/IDRL-AKU-KHI-70544-S6/2022	betacoronavirus	EPI_ISL_14241470	2022-07-13	Asia	Pakistan	Karachi		Asia	Pakistan	Karachi	genome	29758	Human	10	Male	BA.5.2	GRA	Infectious Diseases Research Laboratory, Department of Pediatrics and Child Health	2022-08-04
hCoV-19/Pakistan/IDRL-AKU-KHI-70437-S4/2022	betacoronavirus	EPI_ISL_14241471	2022-07-13	Asia	Pakistan	Karachi		Asia	Pakistan	Karachi	genome	29757	Human	20	Female	BA.5.2.1	GRA	Infectious Diseases Research Laboratory, Department of Pediatrics and Child Health	2022-08-04
hCoV-19/Pakistan/IDRL-AKU-KHI-70480-S2/2022	betacoronavirus	EPI_ISL_14241472	2022-07-13	Asia	Pakistan	Karachi		Asia	Pakistan	Karachi	genome	29767	Human	26	Male	BA.5.2.20	GRA	Infectious Diseases Research Laboratory, Department of Pediatrics and Child Health	2022-08-04
hCoV-19/Pakistan/IDRL-AKU-KHI-70485-S3/2022	betacoronavirus	EPI_ISL_14241473	2022-07-13	Asia	Pakistan	Karachi		Asia	Pakistan	Karachi	genome	29759	Human	27	Female	BA.5.2.24	GRA	Infectious Diseases Research Laboratory, Department of Pediatrics and Child Health	2022-08-04
hCoV-19/Pakistan/IDRL-AKU-KHI-70378-S15/2022	betacoronavirus	EPI_ISL_14241474	2022-07-13	Asia	Pakistan	Karachi		Asia	Pakistan	Karachi	genome	29767	Human	34	Female	BA.5.2	GRA	Infectious Diseases Research Laboratory, Department of Pediatrics and Child Health	2022-08-04
hCoV-19/Pakistan/IDRL-AKU-KHI-70363-S1/2022	betacoronavirus	EPI_ISL_14241476	2022-07-13	Asia	Pakistan	Karachi		Asia	Pakistan	Karachi	genome	29764	Human	36	Female	BA.5.2.24	GRA	Infectious Diseases Research Laboratory, Department of Pediatrics and Child Health	2022-08-04
hCoV-19/Pakistan/IDRL-AKU-KHI-70420-S5/2022	betacoronavirus	EPI_ISL_14241477	2022-07-13	Asia	Pakistan	Karachi		Asia	Pakistan	Karachi	genome	29752	Human	46	Male	BA.5.2	GRA	Infectious Diseases Research Laboratory, Department of Pediatrics and Child Health	2022-08-04
hCoV-19/Pakistan/IDRL-AKU-KHI-70231-S12/2022	betacoronavirus	EPI_ISL_14241478	2022-07-13	Asia	Pakistan	Karachi		Asia	Pakistan	Karachi	genome	29772	Human	51	Female	BA.5.2.1	GRA	Infectious Diseases Research Laboratory, Department of Pediatrics and Child Health	2022-08-04
hCoV-19/Pakistan/IDRL-AKU-KHI-70347-S14/2022	betacoronavirus	EPI_ISL_14241479	2022-07-13	Asia	Pakistan	Karachi		Asia	Pakistan	Karachi	genome	29785	Human	52	Male	BA.5.2.20	GRA	Infectious Diseases Research Laboratory, Department of Pediatrics and Child Health	2022-08-04
hCoV-19/Pakistan/IDRL-AKU-KHI-70266-S13/2022	betacoronavirus	EPI_ISL_14241480	2022-07-13	Asia	Pakistan	Karachi		Asia	Pakistan	Karachi	genome	29785	Human	25	Female	BA.5.2	GRA	Department of Virology, National Institute of Health, Islamabad, Pakistan	2022-08-06
hCoV-19/Pakistan/NIH-B74-S2/2022	betacoronavirus	EPI_ISL_14290608	2022-07-13	Asia	Pakistan	Lahore		Asia	Pakistan	Lahore	genome	29757	Human	29	Female	BA.5.2.20	GRA	Department of Virology, National Institute of Health, Islamabad, Pakistan	2022-08-06
hCoV-19/Pakistan/NIH-B74-S4/2022	betacoronavirus	EPI_ISL_14290610	2022-07-13	Asia	Pakistan	Lahore		Asia	Pakistan	Lahore	genome	29759	Human	24	Female	BA.5.2	GRA	Department of Virology, National Institute of Health, Islamabad, Pakistan	2022-08-06
hCoV-19/Pakistan/NIH-B74-S8/2022	betacoronavirus	EPI_ISL_14290614	2022-07-13	Asia	Pakistan	Lahore		Asia	Pakistan	Lahore	genome	29840	Human	52	Female	BA.5.2	GRA	Department of Virology, National Institute of Health, Islamabad, Pakistan	2022-08-06
hCoV-19/Pakistan/NIH-B74-S14/2022	betacoronavirus	EPI_ISL_14290620	2022-07-13	Asia	Pakistan	Lahore		Asia	Pakistan	Lahore	genome	29750	Human	25	Female	BA.5.2	GRA	Department of Virology, National Institute of Health, Islamabad, Pakistan	2022-08-05
hCoV-19/Pakistan/NIH-B76-S22/2022	betacoronavirus	EPI_ISL_14259949	2022-07-13	Asia	Pakistan	Mirpur		Asia	Pakistan	Mirpur	genome	29776	Human	44	Male	BA.5.2	GRA	Department of Virology, National Institute of Health, Islamabad, Pakistan	2022-08-06
hCoV-19/Pakistan/NIH-B73-S18/2022	betacoronavirus	EPI_ISL_14290571	2022-07-13	Asia	Pakistan	Gilgit		Asia	Pakistan	Gilgit	genome	29757	Human	36	Female	BA.5.2	GRA	Department of Virology, National Institute of Health, Islamabad, Pakistan	2022-08-06
hCoV-19/Pakistan/NIH-B73-S22/2022	betacoronavirus	EPI_ISL_14290575	2022-07-13	Asia	Pakistan	Gilgit		Asia	Pakistan	Gilgit	genome	29744	Human	30	Female	BA.5.2	GRA	Department of Virology, National Institute of Health, Islamabad, Pakistan	2022-07-19
hCoV-19/Pakistan/NIH-B66-S14/2022	betacoronavirus	EPI_ISL_13906056	2022-07-14	Asia	Pakistan	Islamabad		Asia	Pakistan	Islamabad	genome	29786	Human	40	Female	BA.5.2.21	GRA	Department of Virology, National Institute of Health, Islamabad, Pakistan	2022-07-22
hCoV-19/Pakistan/NIH-B68-S6/2022	betacoronavirus	EPI_ISL_13985714	2022-07-14	Asia	Pakistan	Islamabad		Asia	Pakistan	Islamabad	genome	29766	Human	13	Female	BA.5.2	GRA	Department of Virology, National Institute of Health, Islamabad, Pakistan	2022-07-22
hCoV-19/Pakistan/NIH-B68-S7/2022	betacoronavirus	EPI_ISL_13985715	2022-07-14	Asia	Pakistan	Islamabad		Asia	Pakistan	Islamabad	genome	29782	Human	53	Male	BA.2	GRA	Department of Virology, National Institute of Health, Islamabad, Pakistan	2022-07-22
hCoV-19/Pakistan/NIH-B68-S8/2022	betacoronavirus	EPI_ISL_13985716	2022-07-14	Asia	Pakistan	Islamabad		Asia	Pakistan	Islamabad	genome	29757	Human	8	Female	BA.5.2	GRA	Department of Virology, National Institute of Health, Islamabad, Pakistan	2022-07-22
hCoV-19/Pakistan/NIH-B68-S9/2022	betacoronavirus	EPI_ISL_13985717	2022-07-14	Asia	Pakistan	Islamabad		Asia	Pakistan	Islamabad	genome	29781	Human	28	Female	BA.5.2	GRA	Department of Virology, National Institute of Health, Islamabad, Pakistan	2022-07-22
hCoV-19/Pakistan/NIH-B68-S10/2022	betacoronavirus	EPI_ISL_13985718	2022-07-14	Asia	Pakistan	Islamabad		Asia	Pakistan	Islamabad	genome	29756	Human	44	Male	BA.4	GRA	Department of Virology, National Institute of Health, Islamabad, Pakistan	2022-07-22
hCoV-19/Pakistan/NIH-B68-S11/2022	betacoronavirus	EPI_ISL_13985719	2022-07-14	Asia	Pakistan	Islamabad		Asia	Pakistan	Islamabad	genome	29769	Human	26	Male	BA.5	GRA	Department of Virology, National Institute of Health, Islamabad, Pakistan	2022-07-29
hCoV-19/Pakistan/NIH-B70-S6/2022	betacoronavirus	EPI_ISL_14146166	2022-07-14	Asia	Pakistan	Islamabad		Asia	Pakistan	Islamabad	genome	29756	Human	78	Male	BA.5.2	GRA	Department of Virology, National Institute of Health, Islamabad, Pakistan	2022-07-29
hCoV-19/Pakistan/NIH-B70-S10/2022	betacoronavirus	EPI_ISL_14146170	2022-07-14	Asia	Pakistan	Islamabad		Asia	Pakistan	Islamabad	genome	29765	Human	19	Female	BA.5.2	GRA	Infectious Diseases Research Laboratory, Department of Pediatrics and Child Health	2022-08-04
hCoV-19/Pakistan/IDRL-AKU-KHI-70645-S11/2022	betacoronavirus	EPI_ISL_14241462	2022-07-14	Asia	Pakistan	Karachi		Asia	Pakistan	Karachi	genome	29743	Human	29	Female	BA.5.2	GRA	Infectious Diseases Research Laboratory, Department of Pediatrics and Child Health	2022-08-04
hCoV-19/Pakistan/IDRL-AKU-KHI-70844-S13/2022	betacoronavirus	EPI_ISL_14241465	2022-07-14	Asia	Pakistan	Karachi		Asia	Pakistan	Karachi	genome	29759	Human	34	Female	BA.5.2	GRA	Infectious Diseases Research Laboratory, Department of Pediatrics and Child Health	2022-08-04
hCoV-19/Pakistan/IDRL-AKU-KHI-70833-S14/2022	betacoronavirus	EPI_ISL_14241466	2022-07-14	Asia	Pakistan	Karachi		Asia	Pakistan	Karachi	genome	29767	Human	38	Female	BA.5.2	GRA	Infectious Diseases Research Laboratory, Department of Pediatrics and Child Health	2022-08-04
hCoV-19/Pakistan/IDRL-AKU-KHI-70614-S9/2022	betacoronavirus	EPI_ISL_14241467	2022-07-14	Asia	Pakistan	Karachi		Asia	Pakistan	Karachi	genome	29785	Human	39	Female	BA.5.2	GRA	Infectious Diseases Research Laboratory, Department of Pediatrics and Child Health	2022-08-04
hCoV-19/Pakistan/IDRL-AKU-KHI-70608-S7/2022	betacoronavirus	EPI_ISL_14241468	2022-07-14	Asia	Pakistan	Karachi		Asia	Pakistan	Karachi	genome	29781	Human	65	Female	BA.5.2	GRA	Infectious Diseases Research Laboratory, Department of Pediatrics and Child Health	2022-08-04
hCoV-19/Pakistan/IDRL-AKU-KHI-70663-S8/2022	betacoronavirus	EPI_ISL_14241469	2022-07-14	Asia	Pakistan	Karachi		Asia	Pakistan	Karachi	genome	29775	Human	53	Male	BA.5.2.20	GRA	Department of Virology, National Institute of Health, Islamabad, Pakistan	2022-08-06
hCoV-19/Pakistan/NIH-B74-S7/2022	betacoronavirus	EPI_ISL_14290613	2022-07-14	Asia	Pakistan	Lahore		Asia	Pakistan	Lahore	genome	29783	Human	29	Female	BA.5.2	GRA	Department of Virology, National Institute of Health, Islamabad, Pakistan	2022-08-06
hCoV-19/Pakistan/NIH-B74-S18/2022	betacoronavirus	EPI_ISL_14290623	2022-07-14	Asia	Pakistan	Lahore		Asia	Pakistan	Lahore	genome	29770	Human	30	Male	BF.2	GRA	Department of Virology, National Institute of Health, Islamabad, Pakistan	2022-08-06
hCoV-19/Pakistan/NIH-B74-S19/2022	betacoronavirus	EPI_ISL_14290624	2022-07-14	Asia	Pakistan	Lahore		Asia	Pakistan	Lahore	genome	29757	Human	31	Male	BA.5.2	GRA	Department of Virology, National Institute of Health, Islamabad, Pakistan	2022-08-06
hCoV-19/Pakistan/NIH-B74-S20/2022	betacoronavirus	EPI_ISL_14290625	2022-07-14	Asia	Pakistan	Lahore		Asia	Pakistan	Lahore	genome	29751	Human	36	Female	BA.5.2	GRA	Department of Virology, National Institute of Health, Islamabad, Pakistan	2022-08-06
hCoV-19/Pakistan/NIH-B74-S21/2022	betacoronavirus	EPI_ISL_14290626	2022-07-14	Asia	Pakistan	Lahore		Asia	Pakistan	Lahore	genome	29753	Human	47	Male	BA.5.2	GRA	Department of Virology, National Institute of Health, Islamabad, Pakistan	2022-08-05
hCoV-19/Pakistan/NIH-B76-S3/2022	betacoronavirus	EPI_ISL_14259940	2022-07-14	Asia	Pakistan	Mirpur		Asia	Pakistan	Mirpur	genome	29784	Human	65	Female	BA.5.2.1	GRA	Department of Virology, National Institute of Health, Islamabad, Pakistan	2022-08-06
hCoV-19/Pakistan/NIH-B73-S9/2022	betacoronavirus	EPI_ISL_14290562	2022-07-14	Asia	Pakistan	Gilgit		Asia	Pakistan	Gilgit	genome	29839	Human	32	Male	BA.5.2	GRA	Department of Virology, National Institute of Health, Islamabad, Pakistan	2022-07-22
hCoV-19/Pakistan/NIH-B68-S12/2022	betacoronavirus	EPI_ISL_13985720	2022-07-15	Asia	Pakistan	Islamabad		Asia	Pakistan	Islamabad	genome	29753	Human	21	Female	BA.5.2	GRA	Department of Virology, National Institute of Health, Islamabad, Pakistan	2022-07-22
hCoV-19/Pakistan/NIH-B68-S13/2022	betacoronavirus	EPI_ISL_13985721	2022-07-15	Asia	Pakistan	Islamabad		Asia	Pakistan	Islamabad	genome	29790	Human	60	Male	BA.2	GRA	Department of Virology, National Institute of Health, Islamabad, Pakistan	2022-07-22
hCoV-19/Pakistan/NIH-B68-S14/2022	betacoronavirus	EPI_ISL_13985722	2022-07-15	Asia	Pakistan	Islamabad		Asia	Pakistan	Islamabad	genome	29829	Human	27	Female	BA.5.2	GRA	Department of Virology, National Institute of Health, Islamabad, Pakistan	2022-07-22
hCoV-19/Pakistan/NIH-B68-S16/2022	betacoronavirus	EPI_ISL_13985724	2022-07-15	Asia	Pakistan	Islamabad		Asia	Pakistan	Islamabad	genome	29757	Human	26	Female	BA.4	GRA	Department of Virology, National Institute of Health, Islamabad, Pakistan	2022-07-22
hCoV-19/Pakistan/NIH-B68-S17/2022	betacoronavirus	EPI_ISL_13985725	2022-07-15	Asia	Pakistan	Islamabad		Asia	Pakistan	Islamabad	genome	29764	Human	32	Female	BA.5	GRA	Department of Virology, National Institute of Health, Islamabad, Pakistan	2022-07-29
hCoV-19/Pakistan/NIH-B70-S12/2022	betacoronavirus	EPI_ISL_14146172	2022-07-15	Asia	Pakistan	Islamabad		Asia	Pakistan	Islamabad	genome	29759	Human	19	Male	BA.5.2	GRA	Department of Virology, National Institute of Health, Islamabad, Pakistan	2022-07-29
hCoV-19/Pakistan/NIH-B70-S14/2022	betacoronavirus	EPI_ISL_14146174	2022-07-15	Asia	Pakistan	Islamabad		Asia	Pakistan	Islamabad	genome	29753	Human	43	Female	BA.5.2	GRA	Department of Virology, National Institute of Health, Islamabad, Pakistan	2022-07-29
hCoV-19/Pakistan/NIH-B70-S15/2022	betacoronavirus	EPI_ISL_14146175	2022-07-15	Asia	Pakistan	Islamabad		Asia	Pakistan	Islamabad	genome	29783	Human	17	Male	BA.5.2	GRA	Department of Virology, National Institute of Health, Islamabad, Pakistan	2022-07-29
hCoV-19/Pakistan/NIH-B70-S16/2022	betacoronavirus	EPI_ISL_14146176	2022-07-15	Asia	Pakistan	Islamabad		Asia	Pakistan	Islamabad	genome	29750	Human	42	Female	BA.5.2	GRA	Department of Virology, National Institute of Health, Islamabad, Pakistan	2022-07-29
hCoV-19/Pakistan/NIH-B70-S17/2022	betacoronavirus	EPI_ISL_14146177	2022-07-15	Asia	Pakistan	Islamabad		Asia	Pakistan	Islamabad	genome	29775	Human	36	Female	BA.2	GRA	Department of Virology, National Institute of Health, Islamabad, Pakistan	2022-08-03
hCoV-19/Pakistan/NIH-B71-S11/2022	betacoronavirus	EPI_ISL_14215408	2022-07-15	Asia	Pakistan	Islamabad		Asia	Pakistan	Islamabad	genome	29778	Human	38	Female	BA.5.2.20	GRA	Department of Virology, National Institute of Health, Islamabad, Pakistan	2022-08-15
hCoV-19/Pakistan/NIH-B77-S7/2022	betacoronavirus	EPI_ISL_14456647	2022-07-15	Asia	Pakistan	Haripur		Asia	Pakistan	Haripur	genome	29757	Human	43	Male	BF.5	GRA	Department of Virology, National Institute of Health, Islamabad, Pakistan	2022-07-22
hCoV-19/Pakistan/NIH-B67-S1/2022	betacoronavirus	EPI_ISL_13985739	2022-07-16	Asia	Pakistan	Islamabad		Asia	Pakistan	Islamabad	genome	29757	Human	36	Female	BA.5.2	GRA	Department of Virology, National Institute of Health, Islamabad, Pakistan	2022-07-22
hCoV-19/Pakistan/NIH-B67-S2/2022	betacoronavirus	EPI_ISL_13985740	2022-07-16	Asia	Pakistan	Islamabad		Asia	Pakistan	Islamabad	genome	29769	Human	70	Female	BF.5	GRA	Department of Virology, National Institute of Health, Islamabad, Pakistan	2022-07-22
hCoV-19/Pakistan/NIH-B67-S3/2022	betacoronavirus	EPI_ISL_13985741	2022-07-16	Asia	Pakistan	Islamabad		Asia	Pakistan	Islamabad	genome	29753	Human	52	Female	BF.5	GRA	Department of Virology, National Institute of Health, Islamabad, Pakistan	2022-07-22
hCoV-19/Pakistan/NIH-B67-S4/2022	betacoronavirus	EPI_ISL_13985742	2022-07-16	Asia	Pakistan	Islamabad		Asia	Pakistan	Islamabad	genome	29776	Human	38	Male	BA.5.2	GRA	Department of Virology, National Institute of Health, Islamabad, Pakistan	2022-07-22
hCoV-19/Pakistan/NIH-B67-S5/2022	betacoronavirus	EPI_ISL_13985743	2022-07-16	Asia	Pakistan	Islamabad		Asia	Pakistan	Islamabad	genome	29778	Human	36	Female	BA.5.2	GRA	Department of Virology, National Institute of Health, Islamabad, Pakistan	2022-07-22
hCoV-19/Pakistan/NIH-B67-S6/2022	betacoronavirus	EPI_ISL_13985744	2022-07-16	Asia	Pakistan	Islamabad		Asia	Pakistan	Islamabad	genome	29751	Human	34	Male	BA.5.2.1	GRA	Department of Virology, National Institute of Health, Islamabad, Pakistan	2022-07-22
hCoV-19/Pakistan/NIH-B67-S7/2022	betacoronavirus	EPI_ISL_13985745	2022-07-16	Asia	Pakistan	Islamabad		Asia	Pakistan	Islamabad	genome	29773	Human	30	Female	BA.5.2.1	GRA	Department of Virology, National Institute of Health, Islamabad, Pakistan	2022-07-22
hCoV-19/Pakistan/NIH-B67-S8/2022	betacoronavirus	EPI_ISL_13985746	2022-07-16	Asia	Pakistan	Islamabad		Asia	Pakistan	Islamabad	genome	29763	Human	57	Female	BA.5.2	GRA	Department of Virology, National Institute of Health, Islamabad, Pakistan	2022-07-22
hCoV-19/Pakistan/NIH-B67-S9/2022	betacoronavirus	EPI_ISL_13985747	2022-07-16	Asia	Pakistan	Rawalpindi		Asia	Pakistan	Rawalpindi	genome	29782	Human	66	Male	BA.5.1	GRA	Department of Virology, National Institute of Health, Islamabad, Pakistan	2022-07-22
hCoV-19/Pakistan/NIH-B67-S10/2022	betacoronavirus	EPI_ISL_13985748	2022-07-16	Asia	Pakistan	Rawalpindi		Asia	Pakistan	Rawalpindi	genome	29750	Human	21	Male	BA.5.2	GRA	Department of Virology, National Institute of Health, Islamabad, Pakistan	2022-07-22
hCoV-19/Pakistan/NIH-B67-S11/2022	betacoronavirus	EPI_ISL_13985749	2022-07-16	Asia	Pakistan	Rawalpindi		Asia	Pakistan	Rawalpindi	genome	29782	Human	70	Female	BA.5.2	GRA	Department of Virology, National Institute of Health, Islamabad, Pakistan	2022-07-22
hCoV-19/Pakistan/NIH-B67-S12/2022	betacoronavirus	EPI_ISL_13985750	2022-07-16	Asia	Pakistan	Rawalpindi		Asia	Pakistan	Rawalpindi	genome	29757	Human	62	Female	BA.5.2.7	GRA	Department of Virology, National Institute of Health, Islamabad, Pakistan	2022-07-22
hCoV-19/Pakistan/NIH-B67-S14/2022	betacoronavirus	EPI_ISL_13985752	2022-07-16	Asia	Pakistan	Rawalpindi		Asia	Pakistan	Rawalpindi	genome	29754	Human	62	Female	BA.5	GRA	Department of Virology, National Institute of Health, Islamabad, Pakistan	2022-07-22
hCoV-19/Pakistan/NIH-B67-S15/2022	betacoronavirus	EPI_ISL_13985753	2022-07-16	Asia	Pakistan	Rawalpindi		Asia	Pakistan	Rawalpindi	genome	29757	Human	22	Male	BA.5.2	GRA	Department of Virology, National Institute of Health, Islamabad, Pakistan	2022-07-22
hCoV-19/Pakistan/NIH-B67-S16/2022	betacoronavirus	EPI_ISL_13985754	2022-07-16	Asia	Pakistan	Rawalpindi		Asia	Pakistan	Rawalpindi	genome	29788	Human	35	Male	BA.2	GRA	Department of Virology, National Institute of Health, Islamabad, Pakistan	2022-07-22
hCoV-19/Pakistan/NIH-B67-S17/2022	betacoronavirus	EPI_ISL_13985755	2022-07-16	Asia	Pakistan	Rawalpindi		Asia	Pakistan	Rawalpindi	genome	29762	Human	56	Female	BA.2	GRA	Department of Virology, National Institute of Health, Islamabad, Pakistan	2022-07-22
hCoV-19/Pakistan/NIH-B67-S18/2022	betacoronavirus	EPI_ISL_13985756	2022-07-16	Asia	Pakistan	Rawalpindi		Asia	Pakistan	Rawalpindi	genome	29786	Human	25	Female	BA.5.2.28	GRA	Department of Virology, National Institute of Health, Islamabad, Pakistan	2022-07-22
hCoV-19/Pakistan/NIH-B67-S19/2022	betacoronavirus	EPI_ISL_13985757	2022-07-16	Asia	Pakistan	Rawalpindi		Asia	Pakistan	Rawalpindi	genome	29781	Human	37	Female	BA.5.2	GRA	Department of Virology, National Institute of Health, Islamabad, Pakistan	2022-07-22
hCoV-19/Pakistan/NIH-B67-S20/2022	betacoronavirus	EPI_ISL_13985758	2022-07-16	Asia	Pakistan	Rawalpindi		Asia	Pakistan	Rawalpindi	genome	29772	Human	19	Female	BA.5.2	GRA	Infectious Diseases Research Laboratory, Department of Pediatrics and Child Health	2022-08-11
hCoV-19/Pakistan/IDRL-AKU-KHI-71540-IDRL-AKU-S3/2022	betacoronavirus	EPI_ISL_14419331	2022-07-16	Asia	Pakistan	Karachi		Asia	Pakistan	Karachi	genome	29773	Human	9	Male	BA.2.82	GRA	Infectious Diseases Research Laboratory, Department of Pediatrics and Child Health	2022-08-11
hCoV-19/Pakistan/IDRL-AKU-KHI-71474-IDRL-AKU-S2/2022	betacoronavirus	EPI_ISL_14419344	2022-07-16	Asia	Pakistan	Karachi		Asia	Pakistan	Karachi	genome	29760	Human	36	Male	BA.5.2	GRA	Department of Virology, National Institute of Health, Islamabad, Pakistan	2022-08-05
hCoV-19/Pakistan/NIH-B76-S13/2022	betacoronavirus	EPI_ISL_14259943	2022-07-16	Asia	Pakistan	Mirpur		Asia	Pakistan	Mirpur	genome	29783	Human	27	Male	BA.5.2.7	GRA	Department of Virology, National Institute of Health, Islamabad, Pakistan	2022-08-06
hCoV-19/Pakistan/NIH-B73-S8/2022	betacoronavirus	EPI_ISL_14290561	2022-07-16	Asia	Pakistan	Gilgit		Asia	Pakistan	Gilgit	genome	29757	Human	0	Male	BA.5.2	GRA	Department of Virology, National Institute of Health, Islamabad, Pakistan	2022-08-06
hCoV-19/Pakistan/NIH-B73-S13/2022	betacoronavirus	EPI_ISL_14290566	2022-07-16	Asia	Pakistan	Gilgit		Asia	Pakistan	Gilgit	genome	29762	Human	48	Female	BA.4	GRA	Department of Virology, National Institute of Health, Islamabad, Pakistan	2022-07-22
hCoV-19/Pakistan/NIH-B68-S1/2022	betacoronavirus	EPI_ISL_13985709	2022-07-17	Asia	Pakistan	Jhelum		Asia	Pakistan	Jhelum	genome	29784	Human	28	Female	BA.5.2	GRA	Department of Virology, National Institute of Health, Islamabad, Pakistan	2022-07-22
hCoV-19/Pakistan/NIH-B68-S2/2022	betacoronavirus	EPI_ISL_13985710	2022-07-17	Asia	Pakistan	Islamabad		Asia	Pakistan	Islamabad	genome	29760	Human	60	Male	BA.5.2	GRA	Department of Virology, National Institute of Health, Islamabad, Pakistan	2022-07-22
hCoV-19/Pakistan/NIH-B68-S3/2022	betacoronavirus	EPI_ISL_13985711	2022-07-17	Asia	Pakistan	Islamabad		Asia	Pakistan	Islamabad	genome	29780	Human	75	Male	BA.5.2.7	GRA	Department of Virology, National Institute of Health, Islamabad, Pakistan	2022-07-22
hCoV-19/Pakistan/NIH-B68-S4/2022	betacoronavirus	EPI_ISL_13985712	2022-07-17	Asia	Pakistan	Islamabad		Asia	Pakistan	Islamabad	genome	29759	Human	39	Female	BA.5.2	GRA	Department of Virology, National Institute of Health, Islamabad, Pakistan	2022-07-22
hCoV-19/Pakistan/NIH-B68-S5/2022	betacoronavirus	EPI_ISL_13985713	2022-07-17	Asia	Pakistan	Islamabad		Asia	Pakistan	Islamabad	genome	29756	Human	82	Female	BA.5.2	GRA	Department of Virology, National Institute of Health, Islamabad, Pakistan	2022-07-22
hCoV-19/Pakistan/NIH-B67-S21/2022	betacoronavirus	EPI_ISL_13985759	2022-07-17	Asia	Pakistan	Rawalpindi		Asia	Pakistan	Rawalpindi	genome	29763	Human	31	Female	BA.5.2	GRA	Infectious Diseases Research Laboratory, Department of Pediatrics and Child Health	2022-08-11
hCoV-19/Pakistan/IDRL-AKU-KHI-71557-IDRL-AKU-S2/2022	betacoronavirus	EPI_ISL_14419332	2022-07-17	Asia	Pakistan	Karachi		Asia	Pakistan	Karachi	genome	29759	Human	65	Male	BA.2	GRA	Infectious Diseases Research Laboratory, Department of Pediatrics and Child Health	2022-08-11
hCoV-19/Pakistan/IDRL-AKU-KHI-71563-IDRL-AKU-S4/2022	betacoronavirus	EPI_ISL_14419333	2022-07-17	Asia	Pakistan	Karachi		Asia	Pakistan	Karachi	genome	29765	Human	24	Female	BA.5.2	GRA	Infectious Diseases Research Laboratory, Department of Pediatrics and Child Health	2022-08-11
hCoV-19/Pakistan/IDRL-AKU-KHI-71568-IDRL-AKU-S1/2022	betacoronavirus	EPI_ISL_14419334	2022-07-17	Asia	Pakistan	Karachi		Asia	Pakistan	Karachi	genome	29764	Human	34	Female	BA.5.2.27	GRA	Infectious Diseases Research Laboratory, Department of Pediatrics and Child Health	2022-08-11
hCoV-19/Pakistan/IDRL-AKU-KHI-71687-IDRL-AKU-S7/2022	betacoronavirus	EPI_ISL_14419335	2022-07-17	Asia	Pakistan	Karachi		Asia	Pakistan	Karachi	genome	29766	Human	31	Male	BA.5.2	GRA	Infectious Diseases Research Laboratory, Department of Pediatrics and Child Health	2022-08-11
hCoV-19/Pakistan/IDRL-AKU-KHI-71700-IDRL-AKU-S6/2022	betacoronavirus	EPI_ISL_14419336	2022-07-17	Asia	Pakistan	Karachi		Asia	Pakistan	Karachi	genome	29781	Human	18	Male	BA.5.2	GRA	Department of Virology, National Institute of Health, Islamabad, Pakistan	2022-08-05
hCoV-19/Pakistan/NIH-B76-S18/2022	betacoronavirus	EPI_ISL_14259952	2022-07-17	Asia	Pakistan	Mirpur		Asia	Pakistan	Mirpur	genome	29780	Human	14	Female	BA.5.2	GRA	Department of Virology, National Institute of Health, Islamabad, Pakistan	2022-07-29
hCoV-19/Pakistan/NIH-B69-S8/2022	betacoronavirus	EPI_ISL_14152141	2022-07-18	Asia	Pakistan	Rawalpindi		Asia	Pakistan	Rawalpindi	genome	29772	Human	44	Female	BA.5.2	GRA	Department of Virology, National Institute of Health, Islamabad, Pakistan	2022-07-29
hCoV-19/Pakistan/NIH-B69-S9/2022	betacoronavirus	EPI_ISL_14152142	2022-07-18	Asia	Pakistan	Rawalpindi		Asia	Pakistan	Rawalpindi	genome	29756	Human	32	Male	BA.5.2	GRA	Department of Virology, National Institute of Health, Islamabad, Pakistan	2022-07-29
hCoV-19/Pakistan/NIH-B69-S10/2022	betacoronavirus	EPI_ISL_14152143	2022-07-18	Asia	Pakistan	Rawalpindi		Asia	Pakistan	Rawalpindi	genome	29777	Human	51	Male	BA.5.2	GRA	Department of Virology, National Institute of Health, Islamabad, Pakistan	2022-07-29
hCoV-19/Pakistan/NIH-B69-S11/2022	betacoronavirus	EPI_ISL_14152144	2022-07-18	Asia	Pakistan	Islamabad		Asia	Pakistan	Islamabad	genome	29779	Human	39	Male	BA.5.2	GRA	Department of Virology, National Institute of Health, Islamabad, Pakistan	2022-07-29
hCoV-19/Pakistan/NIH-B69-S12/2022	betacoronavirus	EPI_ISL_14152145	2022-07-18	Asia	Pakistan	Islamabad		Asia	Pakistan	Islamabad	genome	29748	Human	17	Female	BA.4.1	GRA	Department of Virology, National Institute of Health, Islamabad, Pakistan	2022-07-29
hCoV-19/Pakistan/NIH-B69-S13/2022	betacoronavirus	EPI_ISL_14152146	2022-07-18	Asia	Pakistan	Islamabad		Asia	Pakistan	Islamabad	genome	29771	Human	26	Male	BA.5.2	GRA	Department of Virology, National Institute of Health, Islamabad, Pakistan	2022-07-29
hCoV-19/Pakistan/NIH-B69-S14/2022	betacoronavirus	EPI_ISL_14152147	2022-07-18	Asia	Pakistan	Islamabad		Asia	Pakistan	Islamabad	genome	29753	Human	7	Male	BA.5.2	GRA	Department of Virology, National Institute of Health, Islamabad, Pakistan	2022-07-29
hCoV-19/Pakistan/NIH-B69-S15/2022	betacoronavirus	EPI_ISL_14152148	2022-07-18	Asia	Pakistan	Rawalpindi		Asia	Pakistan	Rawalpindi	genome	29780	Human	33	Female	BA.5.2.14	GRA	Department of Virology, National Institute of Health, Islamabad, Pakistan	2022-07-29
hCoV-19/Pakistan/NIH-B69-S16/2022	betacoronavirus	EPI_ISL_14152149	2022-07-18	Asia	Pakistan	Rawalpindi		Asia	Pakistan	Rawalpindi	genome	29774	Human	75	Female	BA.5.2.14	GRA	Department of Virology, National Institute of Health, Islamabad, Pakistan	2022-07-29
hCoV-19/Pakistan/NIH-B69-S17/2022	betacoronavirus	EPI_ISL_14152150	2022-07-18	Asia	Pakistan	Islamabad		Asia	Pakistan	Islamabad	genome	29648	Human	43	Male	BA.5.2	GRA	Department of Virology, National Institute of Health, Islamabad, Pakistan	2022-07-29
hCoV-19/Pakistan/NIH-B69-S18/2022	betacoronavirus	EPI_ISL_14152151	2022-07-18	Asia	Pakistan	Rawalpindi		Asia	Pakistan	Rawalpindi	genome	29776	Human	8	Female	BA.5.2	GRA	Department of Virology, National Institute of Health, Islamabad, Pakistan	2022-07-29
hCoV-19/Pakistan/NIH-B69-S19/2022	betacoronavirus	EPI_ISL_14152152	2022-07-18	Asia	Pakistan	Rawalpindi		Asia	Pakistan	Rawalpindi	genome	29766	Human	33	Male	BA.5.2	GRA	Infectious Diseases Research Laboratory, Department of Pediatrics and Child Health	2022-08-11
hCoV-19/Pakistan/IDRL-AKU-KHI-71788-IDRL-AKU-S8/2022	betacoronavirus	EPI_ISL_14419337	2022-07-18	Asia	Pakistan	Karachi		Asia	Pakistan	Karachi	genome	29765	Human	30	Male	BA.5.2	GRA	Infectious Diseases Research Laboratory, Department of Pediatrics and Child Health	2022-08-11
hCoV-19/Pakistan/IDRL-AKU-KHI-71800-IDRL-AKU-S9/2022	betacoronavirus	EPI_ISL_14419338	2022-07-18	Asia	Pakistan	Karachi		Asia	Pakistan	Karachi	genome	29763	Human	28	Female	BA.5.2.1	GRA	Infectious Diseases Research Laboratory, Department of Pediatrics and Child Health	2022-08-11
hCoV-19/Pakistan/IDRL-AKU-KHI-71841-IDRL-AKU-S10/2022	betacoronavirus	EPI_ISL_14419339	2022-07-18	Asia	Pakistan	Karachi		Asia	Pakistan	Karachi	genome	29765	Human	29	Male	BA.5.2	GRA	Infectious Diseases Research Laboratory, Department of Pediatrics and Child Health	2022-08-11
hCoV-19/Pakistan/IDRL-AKU-KHI-71856-IDRL-AKU-S14/2022	betacoronavirus	EPI_ISL_14419340	2022-07-18	Asia	Pakistan	Karachi		Asia	Pakistan	Karachi	genome	29763	Human	27	Male	BA.5.2	GRA	Infectious Diseases Research Laboratory, Department of Pediatrics and Child Health	2022-08-11
hCoV-19/Pakistan/IDRL-AKU-KHI-71886-IDRL-AKU-S12/2022	betacoronavirus	EPI_ISL_14419341	2022-07-18	Asia	Pakistan	Karachi		Asia	Pakistan	Karachi	genome	29767	Human	26	Female	BA.5.2.20	GRA	Infectious Diseases Research Laboratory, Department of Pediatrics and Child Health	2022-08-11
hCoV-19/Pakistan/IDRL-AKU-KHI-71900-IDRL-AKU-S13/2022	betacoronavirus	EPI_ISL_14419342	2022-07-18	Asia	Pakistan	Karachi		Asia	Pakistan	Karachi	genome	29764	Human	31	Female	BA.5.2.1	GRA	Infectious Diseases Research Laboratory, Department of Pediatrics and Child Health	2022-08-11
hCoV-19/Pakistan/IDRL-AKU-KHI-71923-IDRL-AKU-S11/2022	betacoronavirus	EPI_ISL_14419343	2022-07-18	Asia	Pakistan	Karachi		Asia	Pakistan	Karachi	genome	29758	Human	42	Female	BA.5.2.20	GRA	Infectious Diseases Research Laboratory, Department of Pediatrics and Child Health	2022-08-11
hCoV-19/Pakistan/IDRL-AKU-KHI-71940-IDRL-AKU-S1/2022	betacoronavirus	EPI_ISL_14419346	2022-07-18	Asia	Pakistan	Karachi		Asia	Pakistan	Karachi	genome	29786	Human	35	Male	BA.5.2	GRA	Department of Virology, National Institute of Health, Islamabad, Pakistan	2022-08-15
hCoV-19/Pakistan/NIH-B77-S4/2022	betacoronavirus	EPI_ISL_14456644	2022-07-18	Asia	Pakistan	Malakand		Asia	Pakistan	Malakand	genome	29757	Human	18	Female	BA.5.2	GRA	Department of Virology, National Institute of Health, Islamabad, Pakistan	2022-08-15
hCoV-19/Pakistan/NIH-B77-S5/2022	betacoronavirus	EPI_ISL_14456645	2022-07-18	Asia	Pakistan	Malakand		Asia	Pakistan	Malakand	genome	29767	Human	unknown	Female	BA.5.2	GRA	Department of Virology, National Institute of Health, Islamabad, Pakistan	2022-08-06
hCoV-19/Pakistan/NIH-B74-S13/2022	betacoronavirus	EPI_ISL_14290619	2022-07-18	Asia	Pakistan	Gilgit		Asia	Pakistan	Gilgit	genome	29784	Human	73	Male	BA.5.2	GRA	Department of Virology, National Institute of Health, Islamabad, Pakistan	2022-07-29
hCoV-19/Pakistan/NIH-B69-S1/2022	betacoronavirus	EPI_ISL_14152134	2022-07-19	Asia	Pakistan	Islamabad		Asia	Pakistan	Islamabad	genome	29755	Human	12	Female	BA.5.2	GRA	Department of Virology, National Institute of Health, Islamabad, Pakistan	2022-07-29
hCoV-19/Pakistan/NIH-B69-S2/2022	betacoronavirus	EPI_ISL_14152135	2022-07-19	Asia	Pakistan	Rawalpindi		Asia	Pakistan	Rawalpindi	genome	29753	Human	43	Male	BA.5.2	GRA	Department of Virology, National Institute of Health, Islamabad, Pakistan	2022-07-29
hCoV-19/Pakistan/NIH-B69-S3/2022	betacoronavirus	EPI_ISL_14152136	2022-07-19	Asia	Pakistan	Islamabad		Asia	Pakistan	Islamabad	genome	29780	Human	unknown	Female	BA.5.2	GRA	Department of Virology, National Institute of Health, Islamabad, Pakistan	2022-07-29
hCoV-19/Pakistan/NIH-B69-S4/2022	betacoronavirus	EPI_ISL_14152137	2022-07-19	Asia	Pakistan	Rawalpindi		Asia	Pakistan	Rawalpindi	genome	29752	Human	1	Male	BA.4.1	GRA	Department of Virology, National Institute of Health, Islamabad, Pakistan	2022-07-29
hCoV-19/Pakistan/NIH-B69-S5/2022	betacoronavirus	EPI_ISL_14152138	2022-07-19	Asia	Pakistan	Islamabad		Asia	Pakistan	Islamabad	genome	29782	Human	12	Female	BA.5.2	GRA	Department of Virology, National Institute of Health, Islamabad, Pakistan	2022-07-29
hCoV-19/Pakistan/NIH-B69-S6/2022	betacoronavirus	EPI_ISL_14152139	2022-07-19	Asia	Pakistan	Rawalpindi		Asia	Pakistan	Rawalpindi	genome	29774	Human	46	Male	BA.5.2	GRA	Department of Virology, National Institute of Health, Islamabad, Pakistan	2022-07-29
hCoV-19/Pakistan/NIH-B69-S7/2022	betacoronavirus	EPI_ISL_14152140	2022-07-19	Asia	Pakistan	Rawalpindi		Asia	Pakistan	Rawalpindi	genome	29784	Human	26	Male	BA.5.2	GRA	Department of Virology, National Institute of Health, Islamabad, Pakistan	2022-07-29
hCoV-19/Pakistan/NIH-B69-S20/2022	betacoronavirus	EPI_ISL_14152153	2022-07-19	Asia	Pakistan	Islamabad		Asia	Pakistan	Islamabad	genome	29791	Human	20	Female	BA.2.82	GRA	Infectious Diseases Research Laboratory, Department of Pediatrics and Child Health	2022-08-11
hCoV-19/Pakistan/IDRL-AKU-KHI-71917-IDRL-AKU-S7/2022	betacoronavirus	EPI_ISL_14419345	2022-07-19	Asia	Pakistan	Karachi		Asia	Pakistan	Karachi	genome	29780	Human	79	Female	BA.5.2.56	GRA	Infectious Diseases Research Laboratory, Department of Pediatrics and Child Health	2022-08-11
hCoV-19/Pakistan/IDRL-AKU-KHI-72013-IDRL-AKU-S6/2022	betacoronavirus	EPI_ISL_14419347	2022-07-19	Asia	Pakistan	Karachi		Asia	Pakistan	Karachi	genome	29786	Human	10	Male	BA.5.2.1	GRA	Infectious Diseases Research Laboratory, Department of Pediatrics and Child Health	2022-08-11
hCoV-19/Pakistan/IDRL-AKU-KHI-72015-IDRL-AKU-S5/2022	betacoronavirus	EPI_ISL_14419348	2022-07-19	Asia	Pakistan	Karachi		Asia	Pakistan	Karachi	genome	29765	Human	49	Male	BA.5.2.1	GRA	Infectious Diseases Research Laboratory, Department of Pediatrics and Child Health	2022-08-11
hCoV-19/Pakistan/IDRL-AKU-KHI-72090-IDRL-AKU-S4/2022	betacoronavirus	EPI_ISL_14419349	2022-07-19	Asia	Pakistan	Karachi		Asia	Pakistan	Karachi	genome	29763	Human	1	Female	BA.5.2	GRA	Infectious Diseases Research Laboratory, Department of Pediatrics and Child Health	2022-08-11
hCoV-19/Pakistan/IDRL-AKU-KHI-72123-IDRL-AKU-S3/2022	betacoronavirus	EPI_ISL_14419350	2022-07-19	Asia	Pakistan	Karachi		Asia	Pakistan	Karachi	genome	29765	Human	25	Female	BA.5.2	GRA	Infectious Diseases Research Laboratory, Department of Pediatrics and Child Health	2022-08-11
hCoV-19/Pakistan/IDRL-AKU-KHI-72281-IDRL-AKU-S8/2022	betacoronavirus	EPI_ISL_14419351	2022-07-19	Asia	Pakistan	Karachi		Asia	Pakistan	Karachi	genome	29765	Human	22	Female	BA.5.2	GRA	Infectious Diseases Research Laboratory, Department of Pediatrics and Child Health	2022-08-11
hCoV-19/Pakistan/IDRL-AKU-KHI-72282-IDRL-AKU-S9/2022	betacoronavirus	EPI_ISL_14419352	2022-07-19	Asia	Pakistan	Karachi		Asia	Pakistan	Karachi	genome	29756	Human	32	Female	BA.5.2	GRA	Department of Virology, National Institute of Health, Islamabad, Pakistan	2022-08-05
hCoV-19/Pakistan/NIH-B76-S17/2022	betacoronavirus	EPI_ISL_14259947	2022-07-19	Asia	Pakistan	Mirpur		Asia	Pakistan	Mirpur	genome	29739	Human	48	Male	BA.4	GRA	Department of Virology, National Institute of Health, Islamabad, Pakistan	2022-08-06
hCoV-19/Pakistan/NIH-B74-S6/2022	betacoronavirus	EPI_ISL_14290612	2022-07-19	Asia	Pakistan	Gilgit		Asia	Pakistan	Gilgit	genome	29747	Human	38	Male	BA.5.2	GRA	Department of Virology, National Institute of Health, Islamabad, Pakistan	2022-08-03
hCoV-19/Pakistan/NIH-B71-S9/2022	betacoronavirus	EPI_ISL_14215406	2022-07-20	Asia	Pakistan	Islamabad		Asia	Pakistan	Islamabad	genome	29669	Human	22	Male	BA.5.2	GRA	Department of Virology, National Institute of Health, Islamabad, Pakistan	2022-08-03
hCoV-19/Pakistan/NIH-B71-S12/2022	betacoronavirus	EPI_ISL_14215409	2022-07-20	Asia	Pakistan	Islamabad		Asia	Pakistan	Islamabad	genome	29764	Human	43	Male	BA.5.2.7	GRA	Department of Virology, National Institute of Health, Islamabad, Pakistan	2022-08-03
hCoV-19/Pakistan/NIH-B71-S13/2022	betacoronavirus	EPI_ISL_14215410	2022-07-20	Asia	Pakistan	Islamabad		Asia	Pakistan	Islamabad	genome	29780	Human	30	Male	BA.5.2	GRA	Department of Virology, National Institute of Health, Islamabad, Pakistan	2022-08-03
hCoV-19/Pakistan/NIH-B71-S14/2022	betacoronavirus	EPI_ISL_14215411	2022-07-20	Asia	Pakistan	Islamabad		Asia	Pakistan	Islamabad	genome	29748	Human	21	Female	BA.5.2	GRA	Department of Virology, National Institute of Health, Islamabad, Pakistan	2022-08-03
hCoV-19/Pakistan/NIH-B71-S15/2022	betacoronavirus	EPI_ISL_14215412	2022-07-20	Asia	Pakistan	Islamabad		Asia	Pakistan	Islamabad	genome	29773	Human	74	Male	BA.5.2	GRA	Department of Virology, National Institute of Health, Islamabad, Pakistan	2022-08-03
hCoV-19/Pakistan/NIH-B71-S16/2022	betacoronavirus	EPI_ISL_14215413	2022-07-20	Asia	Pakistan	Islamabad		Asia	Pakistan	Islamabad	genome	29776	Human	54	Female	BE.3	GRA	Department of Virology, National Institute of Health, Islamabad, Pakistan	2022-08-03
hCoV-19/Pakistan/NIH-B71-S17/2022	betacoronavirus	EPI_ISL_14215414	2022-07-20	Asia	Pakistan	Islamabad		Asia	Pakistan	Islamabad	genome	29789	Human	63	Female	BA.5.2	GRA	Department of Virology, National Institute of Health, Islamabad, Pakistan	2022-08-03
hCoV-19/Pakistan/NIH-B71-S18/2022	betacoronavirus	EPI_ISL_14215415	2022-07-20	Asia	Pakistan	Islamabad		Asia	Pakistan	Islamabad	genome	29760	Human	35	Male	BA.5.2	GRA	Department of Virology, National Institute of Health, Islamabad, Pakistan	2022-08-03
hCoV-19/Pakistan/NIH-B71-S19/2022	betacoronavirus	EPI_ISL_14215416	2022-07-20	Asia	Pakistan	Rawalpindi		Asia	Pakistan	Rawalpindi	genome	29783	Human	76	unknown	BA.5.2	GRA	Department of Virology, National Institute of Health, Islamabad, Pakistan	2022-08-03
hCoV-19/Pakistan/NIH-B72-S2/2022	betacoronavirus	EPI_ISL_14216887	2022-07-20	Asia	Pakistan	Islamabad		Asia	Pakistan	Islamabad	genome	29769	Human	40	Male	BA.5.2.20	GRA	Department of Virology, National Institute of Health, Islamabad, Pakistan	2022-08-03
hCoV-19/Pakistan/NIH-B72-S15/2022	betacoronavirus	EPI_ISL_14216888	2022-07-20	Asia	Pakistan	Islamabad		Asia	Pakistan	Islamabad	genome	29780	Human	25	Female	BA.5.2	GRA	Department of Virology, National Institute of Health, Islamabad, Pakistan	2022-08-03
hCoV-19/Pakistan/NIH-B72-S16/2022	betacoronavirus	EPI_ISL_14216889	2022-07-20	Asia	Pakistan	Islamabad		Asia	Pakistan	Islamabad	genome	29775	Human	45	Female	BA.5.2.20	GRA	Department of Virology, National Institute of Health, Islamabad, Pakistan	2022-08-03
hCoV-19/Pakistan/NIH-B72-S5/2022	betacoronavirus	EPI_ISL_14216898	2022-07-20	Asia	Pakistan	Islamabad		Asia	Pakistan	Islamabad	genome	29753	Human	25	Female	BA.5.2	GRA	Department of Virology, National Institute of Health, Islamabad, Pakistan	2022-08-03
hCoV-19/Pakistan/NIH-B72-S11/2022	betacoronavirus	EPI_ISL_14216899	2022-07-20	Asia	Pakistan	Islamabad		Asia	Pakistan	Islamabad	genome	29767	Human	27	Male	BA.5.2	GRA	Department of Virology, National Institute of Health, Islamabad, Pakistan	2022-08-03
hCoV-19/Pakistan/NIH-B72-S9/2022	betacoronavirus	EPI_ISL_14216900	2022-07-20	Asia	Pakistan	Islamabad		Asia	Pakistan	Islamabad	genome	29746	Human	20	Female	BA.5.2	GRA	Department of Virology, National Institute of Health, Islamabad, Pakistan	2022-08-03
hCoV-19/Pakistan/NIH-B72-S18/2022	betacoronavirus	EPI_ISL_14216901	2022-07-20	Asia	Pakistan	Islamabad		Asia	Pakistan	Islamabad	genome	29746	Human	37	Male	BA.4	GRA	Department of Virology, National Institute of Health, Islamabad, Pakistan	2022-08-03
hCoV-19/Pakistan/NIH-B72-S10/2022	betacoronavirus	EPI_ISL_14216902	2022-07-20	Asia	Pakistan	Islamabad		Asia	Pakistan	Islamabad	genome	29751	Human	19	Male	BA.5.2	GRA	Department of Virology, National Institute of Health, Islamabad, Pakistan	2022-08-03
hCoV-19/Pakistan/NIH-B72-S6/2022	betacoronavirus	EPI_ISL_14216903	2022-07-20	Asia	Pakistan	Islamabad		Asia	Pakistan	Islamabad	genome	29763	Human	37	Male	BA.5.2	GRA	Infectious Diseases Research Laboratory, Department of Pediatrics and Child Health	2022-08-11
hCoV-19/Pakistan/IDRL-AKU-KHI-72290-IDRL-AKU-S11/2022	betacoronavirus	EPI_ISL_14419353	2022-07-20	Asia	Pakistan	Karachi		Asia	Pakistan	Karachi	genome	29765	Human	24	Female	BA.5.2.1	GRA	Infectious Diseases Research Laboratory, Department of Pediatrics and Child Health	2022-08-11
hCoV-19/Pakistan/IDRL-AKU-KHI-72308-IDRL-AKU-S10/2022	betacoronavirus	EPI_ISL_14419354	2022-07-20	Asia	Pakistan	Karachi		Asia	Pakistan	Karachi	genome	29764	Human	25	Female	BA.5.2.41	GRA	Infectious Diseases Research Laboratory, Department of Pediatrics and Child Health	2022-08-11
hCoV-19/Pakistan/IDRL-AKU-KHI-72382-IDRL-AKU-S12/2022	betacoronavirus	EPI_ISL_14419355	2022-07-20	Asia	Pakistan	Karachi		Asia	Pakistan	Karachi	genome	29768	Human	30	Male	BA.5.2.28	GRA	Infectious Diseases Research Laboratory, Department of Pediatrics and Child Health	2022-08-11
hCoV-19/Pakistan/IDRL-AKU-KHI-72423-IDRL-AKU-S13/2022	betacoronavirus	EPI_ISL_14419356	2022-07-20	Asia	Pakistan	Karachi		Asia	Pakistan	Karachi	genome	29465	Human	45	Female	BA.5.2.1	GRA	Department of Virology, National Institute of Health, Islamabad, Pakistan	2022-08-15
hCoV-19/Pakistan/NIH-B78-S20/2022	betacoronavirus	EPI_ISL_14458824	2022-07-20	Asia	Pakistan	Malakand		Asia	Pakistan	Malakand	genome	29775	Human	80	Female	BE.1	GRA	Department of Virology, National Institute of Health, Islamabad, Pakistan	2022-08-05
hCoV-19/Pakistan/NIH-B76-S15/2022	betacoronavirus	EPI_ISL_14259945	2022-07-20	Asia	Pakistan	Mirpur		Asia	Pakistan	Mirpur	genome	29759	Human	28	Female	BA.5.2	GRA	Department of Virology, National Institute of Health, Islamabad, Pakistan	2022-08-05
hCoV-19/Pakistan/NIH-B76-S16/2022	betacoronavirus	EPI_ISL_14259946	2022-07-20	Asia	Pakistan	Mirpur		Asia	Pakistan	Mirpur	genome	29790	Human	55	Male	BA.5.2.7	GRA	Department of Virology, National Institute of Health, Islamabad, Pakistan	2022-08-03
hCoV-19/Pakistan/NIH-B71-S4/2022	betacoronavirus	EPI_ISL_14215401	2022-07-21	Asia	Pakistan	Islamabad		Asia	Pakistan	Islamabad	genome	29779	Human	17	Male	BA.5.2	GRA	Department of Virology, National Institute of Health, Islamabad, Pakistan	2022-08-03
hCoV-19/Pakistan/NIH-B71-S5/2022	betacoronavirus	EPI_ISL_14215402	2022-07-21	Asia	Pakistan	Islamabad		Asia	Pakistan	Islamabad	genome	29783	Human	85	Female	BA.5.2	GRA	Department of Virology, National Institute of Health, Islamabad, Pakistan	2022-08-03
hCoV-19/Pakistan/NIH-B71-S6/2022	betacoronavirus	EPI_ISL_14215403	2022-07-21	Asia	Pakistan	Islamabad		Asia	Pakistan	Islamabad	genome	29781	Human	1	Female	BA.5.2.27	GRA	Department of Virology, National Institute of Health, Islamabad, Pakistan	2022-08-03
hCoV-19/Pakistan/NIH-B71-S7/2022	betacoronavirus	EPI_ISL_14215404	2022-07-21	Asia	Pakistan	Islamabad		Asia	Pakistan	Islamabad	genome	29783	Human	53	Male	BA.5	GRA	Department of Virology, National Institute of Health, Islamabad, Pakistan	2022-08-03
hCoV-19/Pakistan/NIH-B71-S8/2022	betacoronavirus	EPI_ISL_14215405	2022-07-21	Asia	Pakistan	Islamabad		Asia	Pakistan	Islamabad	genome	29785	Human	62	Female	BA.5.2	GRA	Department of Virology, National Institute of Health, Islamabad, Pakistan	2022-08-03
hCoV-19/Pakistan/NIH-B71-S20/2022	betacoronavirus	EPI_ISL_14215417	2022-07-21	Asia	Pakistan	Rawalpindi		Asia	Pakistan	Rawalpindi	genome	29767	Human	25	Female	CK.2	GRA	Infectious Diseases Research Laboratory, Department of Pediatrics and Child Health	2022-08-11
hCoV-19/Pakistan/IDRL-AKU-KHI-72498-IDRL-AKU-S14/2022	betacoronavirus	EPI_ISL_14419357	2022-07-21	Asia	Pakistan	Karachi		Asia	Pakistan	Karachi	genome	29810	Human	41	Female	BA.5.2.27	GRA	Department of Virology, National Institute of Health, Islamabad, Pakistan	2022-08-15
hCoV-19/Pakistan/NIH-B77-S6/2022	betacoronavirus	EPI_ISL_14456646	2022-07-21	Asia	Pakistan	Peshawar		Asia	Pakistan	Peshawar	genome	29772	Human	28	Male	BA.5.2.1	GRA	Department of Virology, National Institute of Health, Islamabad, Pakistan	2022-08-15
hCoV-19/Pakistan/NIH-B77-S8/2022	betacoronavirus	EPI_ISL_14456648	2022-07-21	Asia	Pakistan	Nowshera		Asia	Pakistan	Nowshera	genome	29772	Human	55	Male	BA.5.2	GRA	Department of Virology, National Institute of Health, Islamabad, Pakistan	2022-08-06
hCoV-19/Pakistan/NIH-B73-S10/2022	betacoronavirus	EPI_ISL_14290563	2022-07-21	Asia	Pakistan	Gilgit		Asia	Pakistan	Gilgit	genome	29750	Human	22	Male	BA.5.2	GRA	Department of Virology, National Institute of Health, Islamabad, Pakistan	2022-08-06
hCoV-19/Pakistan/NIH-B73-S17/2022	betacoronavirus	EPI_ISL_14290570	2022-07-21	Asia	Pakistan	Gilgit		Asia	Pakistan	Gilgit	genome	29763	Human	103	Female	BA.5.2	GRA	Department of Virology, National Institute of Health, Islamabad, Pakistan	2022-08-06
hCoV-19/Pakistan/NIH-B73-S19/2022	betacoronavirus	EPI_ISL_14290572	2022-07-21	Asia	Pakistan	Gilgit		Asia	Pakistan	Gilgit	genome	29775	Human	103	Female	BA.5.2	GRA	Department of Virology, National Institute of Health, Islamabad, Pakistan	2022-08-06
hCoV-19/Pakistan/NIH-B74-S11/2022	betacoronavirus	EPI_ISL_14290617	2022-07-21	Asia	Pakistan	Gilgit		Asia	Pakistan	Gilgit	genome	29777	Human	40	Male	BA.5.2	GRA	Department of Virology, National Institute of Health, Islamabad, Pakistan	2022-08-15
hCoV-19/Pakistan/NIH-B77-S9/2022	betacoronavirus	EPI_ISL_14456649	2022-07-22	Asia	Pakistan	Malakand		Asia	Pakistan	Malakand	genome	29780	Human	27	Female	BA.5.2	GRA	Department of Virology, National Institute of Health, Islamabad, Pakistan	2022-08-05
hCoV-19/Pakistan/NIH-B76-S14/2022	betacoronavirus	EPI_ISL_14259944	2022-07-22	Asia	Pakistan	Mirpur		Asia	Pakistan	Mirpur	genome	29748	Human	27	Female	BA.4	GRA	Department of Virology, National Institute of Health, Islamabad, Pakistan	2022-08-05
hCoV-19/Pakistan/NIH-B76-S12/2022	betacoronavirus	EPI_ISL_14259950	2022-07-23	Asia	Pakistan	Mirpur		Asia	Pakistan	Mirpur	genome	29754	Human	21	Male	BA.5.2	GRA	Department of Virology, National Institute of Health, Islamabad, Pakistan	2022-08-05
hCoV-19/Pakistan/NIH-B76-S11/2022	betacoronavirus	EPI_ISL_14259953	2022-07-23	Asia	Pakistan	Mirpur		Asia	Pakistan	Mirpur	genome	29762	Human	60	Female	BA.2	GRA	Department of Virology, National Institute of Health, Islamabad, Pakistan	2022-08-05
hCoV-19/Pakistan/NIH-B76-S7/2022	betacoronavirus	EPI_ISL_14259937	2022-07-24	Asia	Pakistan	Mirpur		Asia	Pakistan	Mirpur	genome	29753	Human	42	Male	BA.5.2	GRA	Department of Virology, National Institute of Health, Islamabad, Pakistan	2022-08-05
hCoV-19/Pakistan/NIH-B76-S6/2022	betacoronavirus	EPI_ISL_14259941	2022-07-24	Asia	Pakistan	Mirpur		Asia	Pakistan	Mirpur	genome	29756	Human	22	Male	BA.5.2	GRA	Department of Virology, National Institute of Health, Islamabad, Pakistan	2022-08-05
hCoV-19/Pakistan/NIH-B76-S9/2022	betacoronavirus	EPI_ISL_14259942	2022-07-24	Asia	Pakistan	Mirpur		Asia	Pakistan	Mirpur	genome	29751	Human	44	Male	BA.5.2	GRA	Department of Virology, National Institute of Health, Islamabad, Pakistan	2022-08-05
hCoV-19/Pakistan/NIH-B76-S8/2022	betacoronavirus	EPI_ISL_14259954	2022-07-24	Asia	Pakistan	Mirpur		Asia	Pakistan	Mirpur	genome	29774	Human	18	Male	BA.4	GRA	Department of Virology, National Institute of Health, Islamabad, Pakistan	2022-08-05
hCoV-19/Pakistan/NIH-B76-S10/2022	betacoronavirus	EPI_ISL_14259955	2022-07-24	Asia	Pakistan	Mirpur		Asia	Pakistan	Mirpur	genome	29755	Human	70	Female	BA.5.2	GRA	Department of Virology, National Institute of Health, Islamabad, Pakistan	2022-08-05
hCoV-19/Pakistan/NIH-B76-S4/2022	betacoronavirus	EPI_ISL_14259957	2022-07-24	Asia	Pakistan	Mirpur		Asia	Pakistan	Mirpur	genome	29756	Human	32	Male	BA.5.2	GRA	Department of Virology, National Institute of Health, Islamabad, Pakistan	2022-08-05
hCoV-19/Pakistan/NIH-B76-S5/2022	betacoronavirus	EPI_ISL_14259958	2022-07-24	Asia	Pakistan	Mirpur		Asia	Pakistan	Mirpur	genome	29757	Human	25	Female	BA.5.2	GRA	Department of Virology, National Institute of Health, Islamabad, Pakistan	2022-08-06
hCoV-19/Pakistan/NIH-B73-S1/2022	betacoronavirus	EPI_ISL_14290556	2022-07-25	Asia	Pakistan	Islamabad		Asia	Pakistan	Islamabad	genome	29757	Human	28	Male	BA.5.2	GRA	Department of Virology, National Institute of Health, Islamabad, Pakistan	2022-08-06
hCoV-19/Pakistan/NIH-B73-S5/2022	betacoronavirus	EPI_ISL_14290558	2022-07-25	Asia	Pakistan	Islamabad		Asia	Pakistan	Islamabad	genome	29783	Human	75	Female	BA.5.2	GRA	Department of Virology, National Institute of Health, Islamabad, Pakistan	2022-08-06
hCoV-19/Pakistan/NIH-B73-S6/2022	betacoronavirus	EPI_ISL_14290559	2022-07-25	Asia	Pakistan	Islamabad		Asia	Pakistan	Islamabad	genome	29781	Human	24	Female	BA.5.2	GRA	Department of Virology, National Institute of Health, Islamabad, Pakistan	2022-08-05
hCoV-19/Pakistan/NIH-B76-S1/2022	betacoronavirus	EPI_ISL_14259938	2022-07-25	Asia	Pakistan	Mirpur		Asia	Pakistan	Mirpur	genome	29758	Human	35	Male	BA.5.2	GRA	Department of Virology, National Institute of Health, Islamabad, Pakistan	2022-08-05
hCoV-19/Pakistan/NIH-B76-S2/2022	betacoronavirus	EPI_ISL_14259939	2022-07-25	Asia	Pakistan	Mirpur		Asia	Pakistan	Mirpur	genome	29766	Human	21	Male	BA.5.2	GRA	Department of Virology, National Institute of Health, Islamabad, Pakistan	2022-08-05
hCoV-19/Pakistan/NIH-B75-S21/2022	betacoronavirus	EPI_ISL_14261382	2022-07-25	Asia	Pakistan	Mirpur		Asia	Pakistan	Mirpur	genome	29773	Human	42	Male	BA.5.2	GRA	Department of Virology, National Institute of Health, Islamabad, Pakistan	2022-08-05
hCoV-19/Pakistan/NIH-B75-S22/2022	betacoronavirus	EPI_ISL_14261383	2022-07-25	Asia	Pakistan	Mirpur		Asia	Pakistan	Mirpur	genome	29761	Human	26	Female	BA.5.2	GRA	Department of Virology, National Institute of Health, Islamabad, Pakistan	2022-08-06
hCoV-19/Pakistan/NIH-B73-S2/2022	betacoronavirus	EPI_ISL_14290557	2022-07-26	Asia	Pakistan	Islamabad		Asia	Pakistan	Islamabad	genome	29746	Human	29	Female	BA.4.1	GRA	Department of Virology, National Institute of Health, Islamabad, Pakistan	2022-08-05
hCoV-19/Pakistan/NIH-B75-S17/2022	betacoronavirus	EPI_ISL_14261395	2022-07-31	Asia	Pakistan	Islamabad		Asia	Pakistan	Islamabad	genome	29748	Human	68	Male	BA.5.2	GRA	Department of Virology, National Institute of Health, Islamabad, Pakistan	2022-08-05
hCoV-19/Pakistan/NIH-B75-S19/2022	betacoronavirus	EPI_ISL_14261403	2022-07-31	Asia	Pakistan	Islamabad		Asia	Pakistan	Islamabad	genome	29755	Human	74	Male	BA.5.2.36	GRA	Department of Virology, National Institute of Health, Islamabad, Pakistan	2022-08-05
hCoV-19/Pakistan/NIH-B75-S1/2022	betacoronavirus	EPI_ISL_14261384	2022-08-01	Asia	Pakistan	Islamabad		Asia	Pakistan	Islamabad	genome	29758	Human	45	Male	BA.5.2	GRA	Department of Virology, National Institute of Health, Islamabad, Pakistan	2022-08-05
hCoV-19/Pakistan/NIH-B75-S3/2022	betacoronavirus	EPI_ISL_14261385	2022-08-01	Asia	Pakistan	Islamabad		Asia	Pakistan	Islamabad	genome	29754	Human	36	Female	BA.5.2	GRA	Department of Virology, National Institute of Health, Islamabad, Pakistan	2022-08-05
hCoV-19/Pakistan/NIH-B75-S4/2022	betacoronavirus	EPI_ISL_14261386	2022-08-01	Asia	Pakistan	Islamabad		Asia	Pakistan	Islamabad	genome	29755	Human	18	Male	CK.2	GRA	Department of Virology, National Institute of Health, Islamabad, Pakistan	2022-08-05
hCoV-19/Pakistan/NIH-B75-S6/2022	betacoronavirus	EPI_ISL_14261387	2022-08-01	Asia	Pakistan	Islamabad		Asia	Pakistan	Islamabad	genome	29777	Human	54	Male	BA.5.2	GRA	Department of Virology, National Institute of Health, Islamabad, Pakistan	2022-08-05
hCoV-19/Pakistan/NIH-B75-S8/2022	betacoronavirus	EPI_ISL_14261388	2022-08-01	Asia	Pakistan	Islamabad		Asia	Pakistan	Islamabad	genome	29776	Human	60	Male	BA.5.2.7	GRA	Department of Virology, National Institute of Health, Islamabad, Pakistan	2022-08-05
hCoV-19/Pakistan/NIH-B75-S9/2022	betacoronavirus	EPI_ISL_14261389	2022-08-01	Asia	Pakistan	Islamabad		Asia	Pakistan	Islamabad	genome	29757	Human	30	Male	BA.5.2.21	GRA	Department of Virology, National Institute of Health, Islamabad, Pakistan	2022-08-05
hCoV-19/Pakistan/NIH-B75-S11/2022	betacoronavirus	EPI_ISL_14261390	2022-08-01	Asia	Pakistan	Islamabad		Asia	Pakistan	Islamabad	genome	29756	Human	26	Male	BA.5.2	GRA	Department of Virology, National Institute of Health, Islamabad, Pakistan	2022-08-05
hCoV-19/Pakistan/NIH-B75-S12/2022	betacoronavirus	EPI_ISL_14261391	2022-08-01	Asia	Pakistan	Islamabad		Asia	Pakistan	Islamabad	genome	29755	Human	20	Female	BA.5.2	GRA	Department of Virology, National Institute of Health, Islamabad, Pakistan	2022-08-05
hCoV-19/Pakistan/NIH-B75-S14/2022	betacoronavirus	EPI_ISL_14261392	2022-08-01	Asia	Pakistan	Islamabad		Asia	Pakistan	Islamabad	genome	29755	Human	55	Male	BA.5.2.1	GRA	Department of Virology, National Institute of Health, Islamabad, Pakistan	2022-08-05
hCoV-19/Pakistan/NIH-B75-S15/2022	betacoronavirus	EPI_ISL_14261393	2022-08-01	Asia	Pakistan	Islamabad		Asia	Pakistan	Islamabad	genome	29758	Human	53	Female	BA.5.2.1	GRA	Department of Virology, National Institute of Health, Islamabad, Pakistan	2022-08-05
hCoV-19/Pakistan/NIH-B75-S16/2022	betacoronavirus	EPI_ISL_14261394	2022-08-01	Asia	Pakistan	Islamabad		Asia	Pakistan	Islamabad	genome	29753	Human	48	Male	BA.5.2	GRA	Department of Virology, National Institute of Health, Islamabad, Pakistan	2022-08-05
hCoV-19/Pakistan/NIH-B75-S2/2022	betacoronavirus	EPI_ISL_14261398	2022-08-01	Asia	Pakistan	Islamabad		Asia	Pakistan	Islamabad	genome	29738	Human	23	Female	BA.5.2	GRA	Department of Virology, National Institute of Health, Islamabad, Pakistan	2022-08-05
hCoV-19/Pakistan/NIH-B75-S10/2022	betacoronavirus	EPI_ISL_14261399	2022-08-01	Asia	Pakistan	Islamabad		Asia	Pakistan	Islamabad	genome	29752	Human	56	Female	BA.5.2	GRA	Department of Virology, National Institute of Health, Islamabad, Pakistan	2022-08-05
hCoV-19/Pakistan/NIH-B75-S7/2022	betacoronavirus	EPI_ISL_14261400	2022-08-01	Asia	Pakistan	Islamabad		Asia	Pakistan	Islamabad	genome	29751	Human	60	Male	BA.5.2	GRA	Department of Virology, National Institute of Health, Islamabad, Pakistan	2022-08-05
hCoV-19/Pakistan/NIH-B75-S5/2022	betacoronavirus	EPI_ISL_14261401	2022-08-01	Asia	Pakistan	Islamabad		Asia	Pakistan	Islamabad	genome	29754	Human	24	Male	BA.5.2	GRA	Department of Virology, National Institute of Health, Islamabad, Pakistan	2022-08-05
hCoV-19/Pakistan/NIH-B75-S13/2022	betacoronavirus	EPI_ISL_14261402	2022-08-01	Asia	Pakistan	Islamabad		Asia	Pakistan	Islamabad	genome	29751	Human	unknown	Female	BA.5.2	GRA	Department of Virology, National Institute of Health, Islamabad, Pakistan	2022-08-15
hCoV-19/Pakistan/NIH-B78-S9/2022	betacoronavirus	EPI_ISL_14458813	2022-08-10	Asia	Pakistan	Islamabad		Asia	Pakistan	Islamabad	genome	29759	Human	50	Male	BA.5.2	GRA	Department of Virology, National Institute of Health, Islamabad, Pakistan	2022-08-15
hCoV-19/Pakistan/NIH-B78-S10/2022	betacoronavirus	EPI_ISL_14458814	2022-08-10	Asia	Pakistan	Islamabad		Asia	Pakistan	Islamabad	genome	29763	Human	62	Female	BA.5.2	GRA	Department of Virology, National Institute of Health, Islamabad, Pakistan	2022-08-15
hCoV-19/Pakistan/NIH-B78-S11/2022	betacoronavirus	EPI_ISL_14458815	2022-08-10	Asia	Pakistan	Islamabad		Asia	Pakistan	Islamabad	genome	29783	Human	62	Male	BA.5.2	GRA	Department of Virology, National Institute of Health, Islamabad, Pakistan	2022-08-15
hCoV-19/Pakistan/NIH-B78-S13/2022	betacoronavirus	EPI_ISL_14458817	2022-08-10	Asia	Pakistan	Islamabad		Asia	Pakistan	Islamabad	genome	29757	Human	27	Male	BA.5.2	GRA	Department of Virology, National Institute of Health, Islamabad, Pakistan	2022-08-15
hCoV-19/Pakistan/NIH-B78-S14/2022	betacoronavirus	EPI_ISL_14458818	2022-08-10	Asia	Pakistan	Islamabad		Asia	Pakistan	Islamabad	genome	29783	Human	unknown	Female	BA.5.2	GRA	Department of Virology, National Institute of Health, Islamabad, Pakistan	2022-08-15
hCoV-19/Pakistan/NIH-B78-S16/2022	betacoronavirus	EPI_ISL_14458820	2022-08-10	Asia	Pakistan	Islamabad		Asia	Pakistan	Islamabad	genome	29757	Human	36	Male	BA.5.2	GRA	Department of Virology, National Institute of Health, Islamabad, Pakistan	2022-08-15
hCoV-19/Pakistan/NIH-B78-S17/2022	betacoronavirus	EPI_ISL_14458821	2022-08-10	Asia	Pakistan	Islamabad		Asia	Pakistan	Islamabad	genome	29699	Human	27	Male	BA.2	GRA	Department of Pathology and Laboratory Medicine, AKUH Laboratories, Karachi, Pakistan	2022-05-31
hCoV-19/Pakistan/AKU-APRIL-RUN1-MIN-09/2022	betacoronavirus	EPI_ISL_13030654	2022-02-26	Asia	Pakistan	Karachi	Karachi	Asia	Pakistan		genome	29729	Human	49	Female	BA.2	GRA	Department of Pathology and Laboratory Medicine, AKUH Laboratories, Karachi, Pakistan	2022-05-31
hCoV-19/Pakistan/AKU-APRIL-RUN1-MIN-11/2022	betacoronavirus	EPI_ISL_13904480	2022-02-17	Asia	Pakistan	Karachi	Karachi	Asia	Pakistan		genome	29729	Human	33	Male	BA.2	GRA	Department of Pathology and Laboratory Medicine, AKUH Laboratories, Karachi, Pakistan	2022-05-31
hCoV-19/Pakistan/AKU-APRIL-RUN1-MIN-12/2022	betacoronavirus	EPI_ISL_13904481	2022-02-18	Asia	Pakistan	Karachi	Karachi	Asia	Pakistan		genome	29765	Human	28	Female	BA.2	GRA	Department of Pathology and Laboratory Medicine, AKUH Laboratories, Karachi, Pakistan	2022-05-31
hCoV-19/Pakistan/AKU-APRIL-RUN1-MIN-13/2022	betacoronavirus	EPI_ISL_13030655	2022-02-18	Asia	Pakistan	Karachi	Karachi	Asia	Pakistan		genome	29754	Human	24	Female	BA.2	GRA	Department of Pathology and Laboratory Medicine, AKUH Laboratories, Karachi, Pakistan	2022-05-31
hCoV-19/Pakistan/AKU-APRIL-RUN1-MIN-15/2022	betacoronavirus	EPI_ISL_13030656	2022-02-15	Asia	Pakistan	Karachi	Karachi	Asia	Pakistan		genome	29800	Human	32	Male	BA.2	GRA	Department of Pathology and Laboratory Medicine, AKUH Laboratories, Karachi, Pakistan	2022-05-31
hCoV-19/Pakistan/AKU-APRIL-RUN1-MIN-16/2022	betacoronavirus	EPI_ISL_13030657	2022-02-15	Asia	Pakistan	Karachi	Karachi	Asia	Pakistan		genome	29708	Human	23	Male	BA.2	GRA	Department of Pathology and Laboratory Medicine, AKUH Laboratories, Karachi, Pakistan	2022-05-31
hCoV-19/Pakistan/AKU-APRIL-RUN1-MIN-17/2022	betacoronavirus	EPI_ISL_13904482	2022-02-26	Asia	Pakistan	Karachi	Karachi	Asia	Pakistan		genome	29720	Human	57	Female	BA.2	GRA	Department of Pathology and Laboratory Medicine, AKUH Laboratories, Karachi, Pakistan	2022-05-31
hCoV-19/Pakistan/AKU-APRIL-RUN1-MIN-19/2022	betacoronavirus	EPI_ISL_13904484	2022-02-27	Asia	Pakistan	Karachi	Karachi	Asia	Pakistan		genome	29700	Human	40	Male	BA.2	GRA	Department of Pathology and Laboratory Medicine, AKUH Laboratories, Karachi, Pakistan	2022-05-31
hCoV-19/Pakistan/AKU-APRIL-RUN1-MIN-21/2022	betacoronavirus	EPI_ISL_13030659	2022-01-02	Asia	Pakistan	Karachi	Karachi	Asia	Pakistan		genome	29719	Human	49	Female	BA.1.1	GRA	Department of Pathology and Laboratory Medicine, AKUH Laboratories, Karachi, Pakistan	2022-05-31
hCoV-19/Pakistan/AKU-APRIL-RUN1-MIN-22/2022	betacoronavirus	EPI_ISL_13030660	2022-01-25	Asia	Pakistan	Karachi	Karachi	Asia	Pakistan		genome	29800	Human	35	Male	BA.1	GRA	Virology department, National Institute of Health Pakistan	2022-01-17
hCoV-19/Pakistan/NanoB4S-01/2021	betacoronavirus	EPI_ISL_8767205	2021-12-27	Asia	Pakistan	Islamabad	Islamabad	Asia	Pakistan	Islamabad	genome	29800	Human	27	Female	BA.1	GRA	Virology Department, National Institute of Health Pakistan	2022-01-17
hCoV-19/Pakistan/NanoB4S-02/2021	betacoronavirus	EPI_ISL_8767206	2021-12-27	Asia	Pakistan	Islamabad	Islamabad	Asia	Pakistan	Islamabad	genome	29800	Human	31	Male	BA.1	GRA	Virology Department, National Institute of Health Pakistan	2022-01-17
hCoV-19/Pakistan/NanoB4S-03/2021	betacoronavirus	EPI_ISL_8767207	2021-12-27	Asia	Pakistan	Islamabad	Islamabad	Asia	Pakistan	Islamabad	genome	29800	Human	3	Female	BA.1	GRA	Virology Department, National Institute of Health Pakistan	2022-01-17
hCoV-19/Pakistan/NanoB4S-10/2021	betacoronavirus	EPI_ISL_8767208	2021-12-28	Asia	Pakistan	Islamabad	Islamabad	Asia	Pakistan	Islamabad	genome	29771	Human	26	Male	BA.1.15	GRA	Provincial Public Health Reference Laboratory, Punjab Aids Control program Complex, 6-birdwood Road, Lahore , Punjab, Pakistan	2021-12-23
hCoV-19/Pakistan/PPHRL-1/2021	betacoronavirus	EPI_ISL_7996861	2021-12-16	Asia	Pakistan	Lahore	Lahore	Asia	Pakistan	Lahore	genome	29675	Human	53	Male	BA.1.1	GRA	Provincial Public Health Reference Lab, Punjab AIDS Control Program, Lahore	2022-03-25
hCoV-19/Pakistan/PPHRL-12/2022	betacoronavirus	EPI_ISL_11387728	2022-02-18	Asia	Pakistan	Lahore	Lahore	Asia	Pakistan	Punjab	genome	28634	Human	12	Female	BA.2	GRA	Provincial Public Health Reference Lab, Punjab AIDS Control Program, Lahore	2022-03-25
hCoV-19/Pakistan/PPHRL-14/2022	betacoronavirus	EPI_ISL_11402573	2022-02-03	Asia	Pakistan	Lahore	Lahore	Asia	Pakistan	Punjab	genome	29444	Human	45	Male	BA.1	GRA	Provincial Public Health Reference Lab, Punjab AIDS Control Program, Lahore	2022-03-25
hCoV-19/Pakistan/PPHRL-15/2022	betacoronavirus	EPI_ISL_11402744	2022-01-29	Asia	Pakistan	Lahore	Lahore	Asia	Pakistan	Punjab	genome	29727	Human	8	Male	BA.2	GRA	Provincial Public Health Reference Lab, Punjab AIDS Control Program, Lahore	2022-03-25
hCoV-19/Pakistan/PPHRL-16/2022	betacoronavirus	EPI_ISL_11402758	2022-02-22	Asia	Pakistan	Lahore	Lahore	Asia	Pakistan	Punjab	genome	28834	Human	27	Female	BA.2	GRA	Provincial Public Health Reference Lab, Punjab AIDS Control Program, Lahore	2022-03-25
hCoV-19/Pakistan/PPHRL-17/2022	betacoronavirus	EPI_ISL_11403034	2022-02-20	Asia	Pakistan	Lahore	Lahore	Asia	Pakistan	Punjab	genome	29727	Human	72	Male	BA.2	GRA	Provincial Public Health Reference Lab, Punjab AIDS Control Program, Lahore	2022-03-25
hCoV-19/Pakistan/PPHRL-43/2022	betacoronavirus	EPI_ISL_11370184	2022-02-22	Asia	Pakistan	Lahore	Lahore	Asia	Pakistan	Punjab	genome	29415	Human	37	Male	BA.2	GRA	Provincial Public Health Reference Lab, Punjab AIDS Control Program, Lahore	2022-03-25
hCoV-19/Pakistan/PPHRL-44/2022	betacoronavirus	EPI_ISL_11370186	2022-02-20	Asia	Pakistan	Lahore	Lahore	Asia	Pakistan	Punjab	genome	29102	Human	36	Female	BA.2	GRA	Provincial Public Health Reference Lab, Punjab AIDS Control Program, Lahore	2022-03-25
hCoV-19/Pakistan/PPHRL-45/2022	betacoronavirus	EPI_ISL_11370187	2022-02-20	Asia	Pakistan	Lahore	Lahore	Asia	Pakistan	Punjab	genome	29675	Human	2	Female	BA.1.1	GRA	Provincial Public Health Reference Lab, Punjab AIDS Control Program, Lahore	2022-03-25
hCoV-19/Pakistan/PPHRL-46/2022	betacoronavirus	EPI_ISL_11370272	2022-02-18	Asia	Pakistan	Lahore	Lahore	Asia	Pakistan	Punjab	genome	28834	Human	34	Female	BA.2	GRA	Provincial Public Health Reference Lab, Punjab AIDS Control Program, Lahore	2022-03-25
hCoV-19/Pakistan/PPHRL-48/2022	betacoronavirus	EPI_ISL_11384449	2022-01-30	Asia	Pakistan	Lahore	Lahore	Asia	Pakistan	Punjab	genome	29586	Human	24	Female	BA.5.2.1	GRA	Provincial Public Health Reference Lab, Punjab AIDS Control Program, Lahore	2022-07-08
hCoV-19/Pakistan/PPHRL-PACP-108/2022	betacoronavirus	EPI_ISL_13718012	2022-06-13	Asia	Pakistan	Lahore	Lahore	Asia	Pakistan	Punjab	genome	29578	Human	54	Male	BA.2	GRA	Provincial Public Health Reference Lab, Punjab AIDS Control Program, Lahore	2022-07-08
hCoV-19/Pakistan/PPHRL-PACP-116/2022	betacoronavirus	EPI_ISL_13724566	2022-06-08	Asia	Pakistan	Lahore	Lahore	Asia	Pakistan	Punjab	genome	29738	Human	27	Male	BA.5.2	GRA	Provincial Public Health Reference Lab, Punjab AIDS Control Program, Lahore	2022-07-09
hCoV-19/Pakistan/PPHRL-PACP-122/2022	betacoronavirus	EPI_ISL_13728988	2022-01-26	Asia	Pakistan	Lahore	Lahore	Asia	Pakistan	Punjab	genome	29544	Human	18	Male	BA.2	GRA	Provincial Public Health Reference Lab, Punjab AIDS Control Program, Lahore	2022-07-09
hCoV-19/Pakistan/PPHRL-PACP-123/2022	betacoronavirus	EPI_ISL_13728989	2022-06-30	Asia	Pakistan	Lahore	Lahore	Asia	Pakistan	Punjab	genome	29716	Human	24	Female	BA.2	GRA	Provincial Public Health Reference Lab, Punjab AIDS Control Program, Lahore	2022-07-09
hCoV-19/Pakistan/PPHRL-PACP-124/2022	betacoronavirus	EPI_ISL_13728990	2022-06-29	Asia	Pakistan	Lahore	Lahore	Asia	Pakistan	Punjab	genome	29716	Human	92	Male	BA.5.2	GRA	Provincial Public Health Reference Lab, Punjab AIDS Control Program, Lahore	2022-07-09
hCoV-19/Pakistan/PPHRL-PACP-126/2022	betacoronavirus	EPI_ISL_13728992	2022-06-30	Asia	Pakistan	Lahore	Lahore	Asia	Pakistan	Punjab	genome	29764	Human	60	Male	BA.2	GRA	Provincial Public Health Reference Lab, Punjab AIDS Control Program, Lahore	2022-07-09
hCoV-19/Pakistan/PPHRL-PACP-127/2022	betacoronavirus	EPI_ISL_13728993	2022-06-30	Asia	Pakistan	Lahore	Lahore	Asia	Pakistan	Punjab	genome	29764	Human	5	Male	BA.2	GRA	Provincial Public Health Reference Lab, Punjab AIDS Control Program, Lahore	2022-07-09
hCoV-19/Pakistan/PPHRL-PACP-128/2022	betacoronavirus	EPI_ISL_13728994	2022-06-28	Asia	Pakistan	Lahore	Lahore	Asia	Pakistan	Punjab	genome	29764	Human	38	Female	BA.2	GRA	Provincial Public Health Reference Lab, Punjab AIDS Control Program, Lahore	2022-07-09
hCoV-19/Pakistan/PPHRL-PACP-130/2022	betacoronavirus	EPI_ISL_13728996	2022-06-28	Asia	Pakistan	Lahore	Lahore	Asia	Pakistan	Punjab	genome	29752	Human	9	Male	BA.2	GRA	Provincial Public Health Reference Lab, Punjab AIDS Control Program, Lahore	2022-07-09
[truncated: 5 more rows]
