# Supplementary material for: Substitution spectra of SARS-CoV-2 genome from Pakistan reveals insights into the evolution of variants across the pandemic
Source: Sci Rep. 2023 Nov 28;13:20955. doi: 10.1038/s41598-023-48272-5 (PMC10684861; doi:10.1038/s41598-023-48272-5)
Supplement: Supplementary file 3 — Supplementary Table 2. [file 41598_2023_48272_MOESM3_ESM.xlsx]

## Sheet: Sheet1
		Supplemtary Table 2:The Entropy of three groups A: April 2020 to December 2020, B: December 2020 to December 2021 and C: December 2021 to August 2022
Gene	Position	Entropy_A	Gene-Name	gene	Position	Entropy_B	GeneName	gene	Position	Entropy_C	GeneName
1	24	0.075	ORF1ab	1	18	0.086	ORF1ab	1	2	0.008	ORF1ab
1	63	0.043	ORF1ab	1	19	0.086	ORF1ab	1	7	0.008	ORF1ab
1	65	0.043	ORF1ab	1	29	0.086	ORF1ab	1	28	0.008	ORF1ab
1	82	0.075	ORF1ab	1	154	0.086	ORF1ab	1	40	0.015	ORF1ab
1	83	0.043	ORF1ab	1	155	0.086	ORF1ab	1	78	0.015	ORF1ab
1	110	0.043	ORF1ab	1	156	0.086	ORF1ab	1	94	0.008	ORF1ab
1	112	0.043	ORF1ab	1	157	0.086	ORF1ab	1	99	0.008	ORF1ab
1	116	0.043	ORF1ab	1	158	0.086	ORF1ab	1	114	0.008	ORF1ab
1	138	0.043	ORF1ab	1	160	0.086	ORF1ab	1	116	0.015	ORF1ab
1	144	0.043	ORF1ab	1	213	0.086	ORF1ab	1	118	0.008	ORF1ab
1	193	0.075	ORF1ab	1	247	0.086	ORF1ab	1	120	0.008	ORF1ab
1	207	0.043	ORF1ab	1	252	0.086	ORF1ab	1	130	0.008	ORF1ab
1	222	0.043	ORF1ab	1	255	0.148	ORF1ab	1	135	0.466	ORF1ab
1	224	0.075	ORF1ab	1	265	0.548	ORF1ab	1	137	0.008	ORF1ab
1	261	0.075	ORF1ab	1	309	0.248	ORF1ab	1	138	0.015	ORF1ab
1	265	0.155	ORF1ab	1	320	0.086	ORF1ab	1	141	0.008	ORF1ab
1	275	0.104	ORF1ab	1	325	0.086	ORF1ab	1	204	0.015	ORF1ab
1	287	0.075	ORF1ab	1	434	0.148	ORF1ab	1	206	0.008	ORF1ab
1	292	0.043	ORF1ab	1	436	0.086	ORF1ab	1	207	0.021	ORF1ab
1	309	0.043	ORF1ab	1	453	0.29	ORF1ab	1	211	0.008	ORF1ab
1	311	0.075	ORF1ab	1	486	0.086	ORF1ab	1	214	0.016	ORF1ab
1	322	0.043	ORF1ab	1	488	0.086	ORF1ab	1	224	0.016	ORF1ab
1	378	0.043	ORF1ab	1	553	0.086	ORF1ab	1	238	0.008	ORF1ab
1	392	0.043	ORF1ab	1	555	0.086	ORF1ab	1	260	0.016	ORF1ab
1	396	0.043	ORF1ab	1	564	0.086	ORF1ab	1	265	0.008	ORF1ab
1	398	0.043	ORF1ab	1	610	0.086	ORF1ab	1	271	0.008	ORF1ab
1	450	0.075	ORF1ab	1	667	0.086	ORF1ab	1	279	0.008	ORF1ab
1	486	0.24	ORF1ab	1	668	0.086	ORF1ab	1	284	0.015	ORF1ab
1	519	0.043	ORF1ab	1	690	0.086	ORF1ab	1	302	0.008	ORF1ab
1	533	0.043	ORF1ab	1	895	0.086	ORF1ab	1	309	0.008	ORF1ab
1	580	0.043	ORF1ab	1	927	0.086	ORF1ab	1	318	0.015	ORF1ab
1	585	0.043	ORF1ab	1	944	0.086	ORF1ab	1	333	0.015	ORF1ab
1	592	0.043	ORF1ab	1	982	0.148	ORF1ab	1	350	0.008	ORF1ab
1	627	0.104	ORF1ab	1	983	0.148	ORF1ab	1	380	0.008	ORF1ab
1	676	0.075	ORF1ab	1	984	0.172	ORF1ab	1	381	0.008	ORF1ab
1	690	0.043	ORF1ab	1	985	0.086	ORF1ab	1	398	0.008	ORF1ab
1	727	0.043	ORF1ab	1	986	0.086	ORF1ab	1	399	0.008	ORF1ab
1	754	0.043	ORF1ab	1	987	0.086	ORF1ab	1	417	0.008	ORF1ab
1	781	0.043	ORF1ab	1	988	0.086	ORF1ab	1	443	0.008	ORF1ab
1	814	0.043	ORF1ab	1	996	0.086	ORF1ab	1	475	0.008	ORF1ab
1	842	0.13	ORF1ab	1	1001	0.455	ORF1ab	1	480	0.008	ORF1ab
1	882	0.043	ORF1ab	1	1049	0.086	ORF1ab	1	486	0.008	ORF1ab
1	934	0.043	ORF1ab	1	1069	0.086	ORF1ab	1	519	0.015	ORF1ab
1	944	0.178	ORF1ab	1	1197	0.086	ORF1ab	1	540	0.008	ORF1ab
1	959	0.043	ORF1ab	1	1198	0.086	ORF1ab	1	542	0.008	ORF1ab
1	996	0.043	ORF1ab	1	1199	0.086	ORF1ab	1	543	0.008	ORF1ab
1	999	0.13	ORF1ab	1	1200	0.086	ORF1ab	1	551	0.008	ORF1ab
1	1007	0.043	ORF1ab	1	1245	0.086	ORF1ab	1	554	0.008	ORF1ab
1	1020	0.043	ORF1ab	1	1249	0.086	ORF1ab	1	556	0.038	ORF1ab
1	1083	0.043	ORF1ab	1	1259	0.086	ORF1ab	1	591	0.008	ORF1ab
1	1113	0.043	ORF1ab	1	1260	0.086	ORF1ab	1	598	0.08	ORF1ab
1	1155	0.043	ORF1ab	1	1291	0.148	ORF1ab	1	630	0.008	ORF1ab
1	1156	0.043	ORF1ab	1	1306	0.64	ORF1ab	1	638	0.021	ORF1ab
1	1160	0.043	ORF1ab	1	1352	0.148	ORF1ab	1	642	0.008	ORF1ab
1	1169	0.043	ORF1ab	1	1388	0.148	ORF1ab	1	647	0.008	ORF1ab
1	1175	0.043	ORF1ab	1	1389	0.148	ORF1ab	1	674	0.008	ORF1ab
1	1241	0.043	ORF1ab	1	1390	0.172	ORF1ab	1	694	0.038	ORF1ab
1	1246	0.311	ORF1ab	1	1392	0.086	ORF1ab	1	698	0.008	ORF1ab
1	1299	0.075	ORF1ab	1	1394	0.086	ORF1ab	1	704	0.008	ORF1ab
1	1305	0.155	ORF1ab	1	1396	0.086	ORF1ab	1	713	0.008	ORF1ab
1	1340	0.043	ORF1ab	1	1429	0.086	ORF1ab	1	714	0.008	ORF1ab
1	1396	0.043	ORF1ab	1	1476	0.201	ORF1ab	1	727	0.008	ORF1ab
1	1398	0.043	ORF1ab	1	1477	0.201	ORF1ab	1	730	0.048	ORF1ab
1	1482	0.043	ORF1ab	1	1478	0.201	ORF1ab	1	748	0.008	ORF1ab
1	1511	0.075	ORF1ab	1	1479	0.201	ORF1ab	1	754	0.008	ORF1ab
1	1543	0.043	ORF1ab	1	1575	0.086	ORF1ab	1	755	0.027	ORF1ab
1	1754	0.043	ORF1ab	1	1577	0.086	ORF1ab	1	777	0.015	ORF1ab
1	1771	0.043	ORF1ab	1	1578	0.086	ORF1ab	1	795	0.008	ORF1ab
1	1853	0.043	ORF1ab	1	1580	0.086	ORF1ab	1	797	0.015	ORF1ab
1	1921	0.118	ORF1ab	1	1612	0.505	ORF1ab	1	798	0.015	ORF1ab
1	1922	0.043	ORF1ab	1	1640	0.248	ORF1ab	1	812	0.008	ORF1ab
1	1926	0.043	ORF1ab	1	1653	0.086	ORF1ab	1	814	0.015	ORF1ab
1	2016	0.147	ORF1ab	1	1654	0.086	ORF1ab	1	842	0.466	ORF1ab
1	2030	0.043	ORF1ab	1	1655	0.086	ORF1ab	1	856	0.466	ORF1ab
1	2067	0.043	ORF1ab	1	1665	0.086	ORF1ab	1	874	0.015	ORF1ab
1	2087	0.043	ORF1ab	1	1708	0.455	ORF1ab	1	876	0.008	ORF1ab
1	2089	0.043	ORF1ab	1	1786	0.086	ORF1ab	1	878	0.008	ORF1ab
1	2093	0.043	ORF1ab	1	1812	0.086	ORF1ab	1	903	0.015	ORF1ab
1	2103	0.043	ORF1ab	1	1890	0.086	ORF1ab	1	914	0.008	ORF1ab
1	2121	0.043	ORF1ab	1	1920	0.148	ORF1ab	1	927	0.008	ORF1ab
1	2133	0.155	ORF1ab	1	1933	0.086	ORF1ab	1	928	0.008	ORF1ab
1	2144	0.075	ORF1ab	1	1935	0.148	ORF1ab	1	937	0.015	ORF1ab
1	2238	0.075	ORF1ab	1	1977	0.086	ORF1ab	1	939	0.008	ORF1ab
1	2259	0.075	ORF1ab	1	2024	0.086	ORF1ab	1	944	0.015	ORF1ab
1	2365	0.043	ORF1ab	1	2046	0.669	ORF1ab	1	947	0.008	ORF1ab
1	2408	0.104	ORF1ab	1	2076	0.086	ORF1ab	1	964	0.008	ORF1ab
1	2564	0.043	ORF1ab	1	2092	0.086	ORF1ab	1	967	0.015	ORF1ab
1	2618	0.043	ORF1ab	1	2095	0.29	ORF1ab	1	971	0.021	ORF1ab
1	2702	0.357	ORF1ab	1	2096	0.375	ORF1ab	1	973	0.008	ORF1ab
1	2846	0.043	ORF1ab	1	2097	0.248	ORF1ab	1	985	0.033	ORF1ab
1	2906	0.043	ORF1ab	1	2098	0.086	ORF1ab	1	989	0.027	ORF1ab
1	2926	0.043	ORF1ab	1	2099	0.086	ORF1ab	1	992	0.008	ORF1ab
1	2965	0.043	ORF1ab	1	2100	0.086	ORF1ab	1	1028	0.008	ORF1ab
1	3027	0.13	ORF1ab	1	2101	0.086	ORF1ab	1	1042	0.038	ORF1ab
1	3056	0.043	ORF1ab	1	2102	0.086	ORF1ab	1	1054	0.015	ORF1ab
1	3138	0.043	ORF1ab	1	2103	0.086	ORF1ab	1	1055	0.008	ORF1ab
1	3201	0.173	ORF1ab	1	2104	0.086	ORF1ab	1	1056	0.008	ORF1ab
1	3255	0.13	ORF1ab	1	2107	0.086	ORF1ab	1	1067	0.008	ORF1ab
1	3278	0.311	ORF1ab	1	2108	0.086	ORF1ab	1	1090	0.015	ORF1ab
1	3293	0.043	ORF1ab	1	2188	0.651	ORF1ab	1	1113	0.008	ORF1ab
1	3341	0.043	ORF1ab	1	2204	0.681	ORF1ab	1	1125	0.027	ORF1ab
1	3353	0.043	ORF1ab	1	2205	0.8	ORF1ab	1	1155	0.008	ORF1ab
1	3357	0.043	ORF1ab	1	2206	0.148	ORF1ab	1	1157	0.008	ORF1ab
1	3447	0.043	ORF1ab	1	2207	0.295	ORF1ab	1	1158	0.008	ORF1ab
1	3475	0.043	ORF1ab	1	2209	0.6	ORF1ab	1	1188	0.021	ORF1ab
1	3491	0.043	ORF1ab	1	2252	0.6	ORF1ab	1	1191	0.008	ORF1ab
1	3587	0.155	ORF1ab	1	2253	0.6	ORF1ab	1	1192	0.015	ORF1ab
1	3606	0.437	ORF1ab	1	2254	0.6	ORF1ab	1	1204	0.016	ORF1ab
1	3646	0.075	ORF1ab	1	2256	0.6	ORF1ab	1	1207	0.008	ORF1ab
1	3653	0.342	ORF1ab	1	2287	0.681	ORF1ab	1	1211	0.008	ORF1ab
1	3655	0.075	ORF1ab	1	2384	0.086	ORF1ab	1	1213	0.048	ORF1ab
1	3657	0.075	ORF1ab	1	2385	0.086	ORF1ab	1	1220	0.015	ORF1ab
1	3669	0.043	ORF1ab	1	2386	0.086	ORF1ab	1	1226	0.008	ORF1ab
1	3693	0.043	ORF1ab	1	2387	0.086	ORF1ab	1	1282	0.033	ORF1ab
1	3718	0.043	ORF1ab	1	2388	0.086	ORF1ab	1	1295	0.008	ORF1ab
1	3905	0.075	ORF1ab	1	2586	0.505	ORF1ab	1	1307	0.466	ORF1ab
1	3956	0.13	ORF1ab	1	2693	0.086	ORF1ab	1	1314	0.008	ORF1ab
1	4026	0.043	ORF1ab	1	2855	0.086	ORF1ab	1	1389	0.015	ORF1ab
1	4074	0.043	ORF1ab	1	2930	0.676	ORF1ab	1	1397	0.015	ORF1ab
1	4075	0.043	ORF1ab	1	2943	0.148	ORF1ab	1	1409	0.008	ORF1ab
1	4164	0.043	ORF1ab	1	3069	0.086	ORF1ab	1	1437	0.015	ORF1ab
1	4355	0.043	ORF1ab	1	3071	0.086	ORF1ab	1	1448	0.008	ORF1ab
1	4371	0.043	ORF1ab	1	3199	0.148	ORF1ab	1	1481	0.008	ORF1ab
1	4387	0.043	ORF1ab	1	3209	0.248	ORF1ab	1	1497	0.008	ORF1ab
1	4397	0.043	ORF1ab	1	3255	0.69	ORF1ab	1	1509	0.008	ORF1ab
2	5	0.075	S	1	3308	0.086	ORF1ab	1	1513	0.015	ORF1ab
2	18	0.043	S	1	3353	0.329	ORF1ab	1	1520	0.027	ORF1ab
2	22	0.043	S	1	3359	0.086	ORF1ab	1	1543	0.164	ORF1ab
2	27	0.043	S	1	3382	0.086	ORF1ab	1	1551	0.008	ORF1ab
2	52	0.043	S	1	3463	0.148	ORF1ab	1	1577	0.008	ORF1ab
2	74	0.043	S	1	3465	0.148	ORF1ab	1	1586	0.008	ORF1ab
2	95	0.043	S	1	3506	0.086	ORF1ab	1	1589	0.016	ORF1ab
2	96	0.043	S	1	3615	0.086	ORF1ab	1	1597	0.008	ORF1ab
2	102	0.24	S	1	3646	0.681	ORF1ab	1	1600	0.008	ORF1ab
2	138	0.043	S	1	3653	0.086	ORF1ab	1	1610	0.008	ORF1ab
2	141	0.043	S	1	3664	0.086	ORF1ab	1	1626	0.008	ORF1ab
2	142	0.13	S	1	3666	0.086	ORF1ab	1	1632	0.008	ORF1ab
2	157	0.043	S	1	3667	0.086	ORF1ab	1	1638	0.008	ORF1ab
2	222	0.259	S	1	3668	0.086	ORF1ab	1	1655	0.008	ORF1ab
2	245	0.043	S	1	3669	0.086	ORF1ab	1	1692	0.015	ORF1ab
2	250	0.043	S	1	3671	0.086	ORF1ab	1	1721	0.008	ORF1ab
2	339	0.13	S	1	3672	0.086	ORF1ab	1	1723	0.008	ORF1ab
2	484	0.043	S	1	3673	0.086	ORF1ab	1	1740	0.008	ORF1ab
2	498	0.13	S	1	3674	0.086	ORF1ab	1	1786	0.023	ORF1ab
2	501	0.173	S	1	3675	0.086	ORF1ab	1	1822	0.021	ORF1ab
2	505	0.13	S	1	3676	0.086	ORF1ab	1	1839	0.008	ORF1ab
2	520	0.043	S	1	3677	0.086	ORF1ab	1	1844	0.008	ORF1ab
2	556	0.043	S	1	3678	0.172	ORF1ab	1	1852	0.027	ORF1ab
2	614	0.294	S	1	3679	0.172	ORF1ab	1	1854	0.008	ORF1ab
2	655	0.043	S	1	3680	0.172	ORF1ab	1	1857	0.008	ORF1ab
2	673	0.075	S	1	3681	0.172	ORF1ab	1	1866	0.008	ORF1ab
2	677	0.155	S	1	3691	0.086	ORF1ab	1	1871	0.008	ORF1ab
2	681	0.104	S	1	3692	0.086	ORF1ab	1	1874	0.008	ORF1ab
2	744	0.075	S	1	3693	0.086	ORF1ab	1	1876	0.015	ORF1ab
2	764	0.13	S	1	3694	0.086	ORF1ab	1	1887	0.085	ORF1ab
2	830	0.075	S	1	3695	0.086	ORF1ab	1	1903	0.033	ORF1ab
2	859	0.043	S	1	3697	0.086	ORF1ab	1	1915	0.021	ORF1ab
2	879	0.043	S	1	3718	0.248	ORF1ab	1	1920	0.008	ORF1ab
2	943	0.043	S	1	3750	0.086	ORF1ab	1	1921	0.016	ORF1ab
2	950	0.043	S	1	3758	0.086	ORF1ab	1	1923	0.015	ORF1ab
2	954	0.13	S	1	3829	0.086	ORF1ab	1	1940	0.008	ORF1ab
2	1078	0.075	S	1	3937	0.086	ORF1ab	1	1945	0.008	ORF1ab
2	1084	0.043	S	1	3956	0.086	ORF1ab	1	1950	0.008	ORF1ab
2	1104	0.043	S	1	3966	0.086	ORF1ab	1	1952	0.027	ORF1ab
2	1117	0.178	S	1	3990	0.086	ORF1ab	1	1955	0.015	ORF1ab
2	1153	0.043	S	1	3998	0.086	ORF1ab	1	1978	0.008	ORF1ab
2	1162	0.075	S	1	3999	0.086	ORF1ab	1	1997	0.008	ORF1ab
2	1192	0.043	S	1	4020	0.086	ORF1ab	1	2001	0.008	ORF1ab
2	1228	0.043	S	1	4023	0.086	ORF1ab	1	2002	0.015	ORF1ab
2	1236	0.075	S	1	4027	0.086	ORF1ab	1	2007	0.015	ORF1ab
2	1264	0.075	S	1	4028	0.086	ORF1ab	1	2010	0.027	ORF1ab
3	13	0.043	ORF3a	1	4029	0.086	ORF1ab	1	2030	0.177	ORF1ab
3	20	0.043	ORF3a	1	4031	0.086	ORF1ab	1	2038	0.015	ORF1ab
3	21	0.043	ORF3a	1	4032	0.086	ORF1ab	1	2039	0.015	ORF1ab
3	24	0.24	ORF3a	1	4033	0.086	ORF1ab	1	2046	0.008	ORF1ab
3	26	0.043	ORF3a	1	4175	0.086	ORF1ab	1	2069	0.043	ORF1ab
3	27	0.043	ORF3a	1	4249	0.086	ORF1ab	1	2087	0.008	ORF1ab
3	57	0.564	ORF3a	2	5	0.086	S	1	2092	0.021	ORF1ab
3	68	0.043	ORF3a	2	19	0.693	S	1	2098	0.008	ORF1ab
3	75	0.043	ORF3a	2	22	0.086	S	1	2103	0.015	ORF1ab
3	77	0.043	ORF3a	2	49	0.086	S	1	2109	0.008	ORF1ab
3	85	0.043	ORF3a	2	52	0.086	S	1	2114	0.038	ORF1ab
3	100	0.043	ORF3a	2	61	0.148	S	1	2121	0.008	ORF1ab
3	105	0.043	ORF3a	2	80	0.548	S	1	2123	0.008	ORF1ab
3	108	0.043	ORF3a	2	102	0.086	S	1	2130	0.027	ORF1ab
3	112	0.075	ORF3a	2	144	0.086	S	1	2145	0.008	ORF1ab
3	140	0.043	ORF3a	2	145	0.086	S	1	2152	0.015	ORF1ab
3	149	0.043	ORF3a	2	154	0.086	S	1	2181	0.008	ORF1ab
3	151	0.043	ORF3a	2	215	0.29	S	1	2221	0.008	ORF1ab
3	155	0.043	ORF3a	2	231	0.148	S	1	2249	0.008	ORF1ab
3	166	0.043	ORF3a	2	232	0.295	S	1	2273	0.015	ORF1ab
3	172	0.043	ORF3a	2	233	0.233	S	1	2329	0.008	ORF1ab
3	174	0.178	ORF3a	2	234	0.233	S	1	2332	0.027	ORF1ab
3	175	0.2	ORF3a	2	242	0.148	S	1	2405	0.008	ORF1ab
3	197	0.043	ORF3a	2	243	0.148	S	1	2418	0.008	ORF1ab
3	202	0.043	ORF3a	2	253	0.086	S	1	2501	0.008	ORF1ab
3	210	0.13	ORF3a	2	272	0.6	S	1	2508	0.021	ORF1ab
3	213	0.043	ORF3a	2	273	0.6	S	1	2515	0.008	ORF1ab
3	223	0.178	ORF3a	2	274	0.6	S	1	2522	0.008	ORF1ab
4	73	0.043	E	2	277	0.6	S	1	2526	0.008	ORF1ab
5	2	0.043	M	2	278	0.665	S	1	2554	0.008	ORF1ab
5	52	0.075	M	2	279	0.6	S	1	2584	0.015	ORF1ab
5	125	0.13	M	2	280	0.6	S	1	2592	0.008	ORF1ab
5	175	0.043	M	2	283	0.6	S	1	2605	0.008	ORF1ab
6	18	0.043	ORF6	2	284	0.6	S	1	2615	0.008	ORF1ab
6	44	0.075	ORF6	2	286	0.6	S	1	2620	0.008	ORF1ab
6	61	0.043	ORF6	2	287	0.6	S	1	2631	0.008	ORF1ab
7	28	0.043	ORF7a	2	288	0.6	S	1	2637	0.008	ORF1ab
7	34	0.043	ORF7a	2	289	0.6	S	1	2648	0.008	ORF1ab
7	36	0.043	ORF7a	2	290	0.6	S	1	2664	0.008	ORF1ab
7	47	0.075	ORF7a	2	291	0.6	S	1	2710	0.45	ORF1ab
7	89	0.043	ORF7a	2	292	0.6	S	1	2756	0.027	ORF1ab
7	105	0.043	ORF7a	2	293	0.6	S	1	2761	0.008	ORF1ab
7	121	0.043	ORF7a	2	295	0.6	S	1	2797	0.15	ORF1ab
7	122	0.043	ORF7a	2	296	0.665	S	1	2816	0.008	ORF1ab
8	1	0.043	ORF7b	2	297	0.665	S	1	2825	0.008	ORF1ab
8	15	0.155	ORF7b	2	298	0.6	S	1	2844	0.008	ORF1ab
8	25	0.043	ORF7b	2	299	0.6	S	1	2857	0.008	ORF1ab
8	39	0.155	ORF7b	2	300	0.6	S	1	2859	0.008	ORF1ab
9	18	0.043	ORF8	2	301	0.6	S	1	2873	0.015	ORF1ab
9	26	0.178	ORF8	2	302	0.6	S	1	2876	0.008	ORF1ab
9	32	0.043	ORF8	2	303	0.6	S	1	2909	0.015	ORF1ab
9	45	0.075	ORF8	2	304	0.6	S	1	2952	0.008	ORF1ab
9	58	0.075	ORF8	2	305	0.6	S	1	2966	0.015	ORF1ab
9	64	0.043	ORF8	2	306	0.6	S	1	2976	0.008	ORF1ab
9	65	0.043	ORF8	2	307	0.6	S	1	2985	0.015	ORF1ab
9	84	0.104	ORF8	2	308	0.6	S	1	3027	0.466	ORF1ab
9	91	0.043	ORF8	2	309	0.6	S	1	3040	0.038	ORF1ab
9	92	0.075	ORF8	2	310	0.6	S	1	3056	0.008	ORF1ab
9	114	0.075	ORF8	2	311	0.427	S	1	3090	0.466	ORF1ab
9	116	0.254	ORF8	2	312	0.6	S	1	3117	0.008	ORF1ab
9	117	0.22	ORF8	2	313	0.6	S	1	3173	0.008	ORF1ab
9	118	0.178	ORF8	2	315	0.6	S	1	3201	0.644	ORF1ab
9	120	0.043	ORF8	2	316	0.6	S	1	3210	0.015	ORF1ab
9	121	0.075	ORF8	2	317	0.6	S	1	3220	0.008	ORF1ab
10	13	0.25	N	2	320	0.6	S	1	3224	0.008	ORF1ab
10	18	0.043	N	2	327	0.6	S	1	3233	0.008	ORF1ab
10	40	0.075	N	2	330	0.6	S	1	3244	0.008	ORF1ab
10	67	0.043	N	2	333	0.6	S	1	3247	0.008	ORF1ab
10	139	0.043	N	2	339	0.086	S	1	3270	0.008	ORF1ab
10	144	0.075	N	2	342	0.086	S	1	3280	0.015	ORF1ab
10	163	0.043	N	2	343	0.086	S	1	3284	0.053	ORF1ab
10	180	0.043	N	2	344	0.086	S	1	3298	0.021	ORF1ab
10	182	0.075	N	2	345	0.086	S	1	3301	0.021	ORF1ab
10	184	0.043	N	2	346	0.086	S	1	3308	0.008	ORF1ab
10	193	0.043	N	2	347	0.086	S	1	3339	0.008	ORF1ab
10	194	0.624	N	2	348	0.086	S	1	3352	0.021	ORF1ab
10	198	0.075	N	2	349	0.086	S	1	3353	0.015	ORF1ab
10	202	0.155	N	2	350	0.086	S	1	3359	0.008	ORF1ab
10	203	0.399	N	2	351	0.086	S	1	3367	0.008	ORF1ab
10	204	0.399	N	2	352	0.086	S	1	3418	0.008	ORF1ab
10	205	0.043	N	2	353	0.086	S	1	3451	0.015	ORF1ab
10	209	0.385	N	2	354	0.086	S	1	3454	0.016	ORF1ab
10	210	0.043	N	2	355	0.086	S	1	3455	0.008	ORF1ab
10	220	0.104	N	2	356	0.086	S	1	3456	0.008	ORF1ab
10	234	0.13	N	2	357	0.086	S	1	3457	0.008	ORF1ab
10	327	0.104	N	2	358	0.086	S	1	3458	0.008	ORF1ab
10	355	0.043	N	2	364	0.567	S	1	3486	0.008	ORF1ab
10	359	0.043	N	2	365	0.567	S	1	3504	0.016	ORF1ab
10	370	0.043	N	2	366	0.527	S	1	3515	0.008	ORF1ab
10	377	0.043	N	2	367	0.201	S	1	3526	0.015	ORF1ab
10	378	0.043	N	2	404	0.148	S	1	3540	0.008	ORF1ab
10	379	0.075	N	2	406	0.148	S	1	3542	0.008	ORF1ab
10	392	0.043	N	2	408	0.148	S	1	3580	0.008	ORF1ab
10	398	0.043	N	2	409	0.233	S	1	3596	0.015	ORF1ab
10	402	0.043	N	2	410	0.233	S	1	3606	0.008	ORF1ab
11	14	0.075	ORF10	2	417	0.567	S	1	3610	0.008	ORF1ab
11	24	0.075	ORF10	2	452	0.69	S	1	3615	0.008	ORF1ab
11	29	0.043	ORF10	2	478	0.692	S	1	3620	0.021	ORF1ab
11	30	0.075	ORF10	2	483	0.148	S	1	3632	0.008	ORF1ab
11	37	0.043	ORF10	2	484	0.233	S	1	3667	0.008	ORF1ab
				2	490	0.148	S	1	3676	0.008	ORF1ab
				2	501	0.397	S	1	3677	0.466	ORF1ab
				2	519	0.086	S	1	3695	0.008	ORF1ab
				2	547	0.086	S	1	3697	0.015	ORF1ab
				2	570	0.455	S	1	3711	0.008	ORF1ab
				2	583	0.086	S	1	3730	0.015	ORF1ab
				2	614	0.329	S	1	3732	0.008	ORF1ab
				2	627	0.086	S	1	3753	0.008	ORF1ab
				2	677	0.148	S	1	3758	0.465	ORF1ab
				2	681	1.022	S	1	3767	0.015	ORF1ab
				2	701	0.567	S	1	3790	0.015	ORF1ab
				2	716	0.481	S	1	3800	0.027	ORF1ab
				2	740	0.148	S	1	3826	0.008	ORF1ab
				2	741	0.148	S	1	3829	0.021	ORF1ab
				2	742	0.148	S	1	3858	0.008	ORF1ab
				2	764	0.086	S	1	3881	0.015	ORF1ab
				2	796	0.086	S	1	3892	0.008	ORF1ab
				2	845	0.086	S	1	3917	0.008	ORF1ab
				2	853	0.086	S	1	3966	0.008	ORF1ab
				2	855	0.086	S	1	3972	0.008	ORF1ab
				2	856	0.086	S	1	4005	0.063	ORF1ab
				2	870	0.413	S	1	4080	0.008	ORF1ab
				2	871	0.086	S	1	4087	0.016	ORF1ab
				2	874	0.29	S	1	4090	0.008	ORF1ab
				2	875	0.29	S	1	4137	0.008	ORF1ab
				2	877	0.29	S	1	4161	0.008	ORF1ab
				2	896	0.086	S	1	4174	0.008	ORF1ab
				2	897	0.086	S	1	4175	0.008	ORF1ab
				2	898	0.086	S	1	4178	0.008	ORF1ab
				2	899	0.086	S	1	4216	0.008	ORF1ab
				2	900	0.086	S	1	4235	0.008	ORF1ab
				2	901	0.086	S	1	4265	0.015	ORF1ab
				2	902	0.086	S	1	4288	0.008	ORF1ab
				2	903	0.086	S	1	4291	0.008	ORF1ab
				2	918	0.086	S	1	4302	0.015	ORF1ab
				2	919	0.086	S	1	4304	0.008	ORF1ab
				2	943	0.59	S	1	4311	0.072	ORF1ab
				2	944	0.086	S	1	4333	0.027	ORF1ab
				2	945	0.086	S	1	4354	0.008	ORF1ab
				2	946	0.086	S	1	4365	0.008	ORF1ab
				2	947	0.086	S	1	4387	0.015	ORF1ab
				2	948	0.086	S	2	3	0.058	S
				2	949	0.086	S	2	5	0.038	S
				2	950	0.6	S	2	19	0.466	S
				2	954	0.086	S	2	22	0.008	S
				2	969	0.29	S	2	26	0.008	S
				2	970	0.248	S	2	28	0.008	S
				2	971	0.248	S	2	40	0.015	S
				2	972	0.295	S	2	44	0.015	S
				2	973	0.318	S	2	63	0.015	S
				2	974	0.295	S	2	64	0.2	S
				2	975	0.248	S	2	65	0.015	S
				2	976	0.248	S	2	67	0.466	S
				2	977	0.248	S	2	68	0.063	S
				2	979	0.248	S	2	70	0.008	S
				2	981	0.086	S	2	71	0.008	S
				2	982	0.455	S	2	72	0.008	S
				2	1014	0.455	S	2	75	0.008	S
				2	1016	0.172	S	2	76	0.023	S
				2	1017	0.086	S	2	83	0.008	S
				2	1018	0.148	S	2	87	0.008	S
				2	1019	0.172	S	2	95	0.403	S
				2	1020	0.172	S	2	97	0.008	S
				2	1070	0.086	S	2	138	0.008	S
				2	1104	0.086	S	2	140	0.008	S
				2	1118	0.455	S	2	142	0.466	S
				2	1172	0.086	S	2	144	0.008	S
				2	1173	0.086	S	2	145	0.008	S
				2	1175	0.086	S	2	147	0.021	S
				2	1176	0.148	S	2	157	0.023	S
				2	1202	0.148	S	2	160	0.015	S
				2	1208	0.086	S	2	161	0.015	S
				2	1264	0.086	S	2	164	0.015	S
				3	15	0.086	ORF3a	2	166	0.008	S
				3	17	0.086	ORF3a	2	167	0.029	S
				3	18	0.086	ORF3a	2	168	0.029	S
				3	19	0.086	ORF3a	2	169	0.008	S
				3	24	0.086	ORF3a	2	170	0.021	S
				3	26	0.693	ORF3a	2	171	0.029	S
				3	31	0.086	ORF3a	2	172	0.008	S
				3	35	0.086	ORF3a	2	173	0.008	S
				3	57	0.508	ORF3a	2	174	0.008	S
				3	68	0.086	ORF3a	2	175	0.025	S
				3	74	0.148	ORF3a	2	176	0.015	S
				3	95	0.29	ORF3a	2	181	0.015	S
				3	96	0.29	ORF3a	2	185	0.008	S
				3	97	0.286	ORF3a	2	188	0.046	S
				3	98	0.432	ORF3a	2	202	0.008	S
				3	99	0.347	ORF3a	2	210	0.043	S
				3	101	0.333	ORF3a	2	211	0.465	S
				3	102	0.286	ORF3a	2	212	0.008	S
				3	103	0.347	ORF3a	2	213	0.469	S
				3	118	0.086	ORF3a	2	214	0.029	S
				3	158	0.201	ORF3a	2	234	0.008	S
				3	159	0.201	ORF3a	2	245	0.008	S
				3	170	0.086	ORF3a	2	247	0.015	S
				3	171	0.527	ORF3a	2	248	0.015	S
				3	172	0.148	ORF3a	2	255	0.021	S
				3	175	0.086	ORF3a	2	256	0.008	S
				3	202	0.086	ORF3a	2	259	0.008	S
				3	203	0.086	ORF3a	2	260	0.008	S
				3	204	0.086	ORF3a	2	261	0.023	S
				3	205	0.086	ORF3a	2	262	0.008	S
				3	208	0.086	ORF3a	2	264	0.027	S
				3	209	0.086	ORF3a	2	272	0.008	S
				3	210	0.086	ORF3a	2	309	0.008	S
				3	211	0.172	ORF3a	2	346	0.463	S
				3	212	0.086	ORF3a	2	347	0.008	S
				3	213	0.086	ORF3a	2	348	0.008	S
				3	214	0.086	ORF3a	2	349	0.031	S
				3	215	0.086	ORF3a	2	350	0.008	S
				3	216	0.086	ORF3a	2	351	0.008	S
				3	217	0.086	ORF3a	2	352	0.008	S
				3	218	0.086	ORF3a	2	353	0.008	S
				3	219	0.086	ORF3a	2	354	0.033	S
				3	240	0.201	ORF3a	2	357	0.008	S
				3	241	0.086	ORF3a	2	371	0.581	S
				3	242	0.086	ORF3a	2	373	0.008	S
				3	256	0.086	ORF3a	2	375	0.015	S
				3	257	0.086	ORF3a	2	376	0.458	S
				3	258	0.086	ORF3a	2	401	0.015	S
				3	259	0.086	ORF3a	2	405	0.458	S
				3	263	0.086	ORF3a	2	408	0.671	S
				3	264	0.086	ORF3a	2	417	0.048	S
				3	265	0.086	ORF3a	2	420	0.008	S
				3	274	0.086	ORF3a	2	440	0.081	S
				4	2	0.201	E	2	444	0.186	S
				4	5	0.201	E	2	445	0.008	S
				4	6	0.201	E	2	446	0.476	S
				4	25	0.172	E	2	450	0.205	S
				4	26	0.172	E	2	452	0.753	S
				4	28	0.086	E	2	474	0.015	S
				4	61	0.086	E	2	477	0.051	S
				4	62	0.086	E	2	478	0.048	S
				4	71	0.567	E	2	479	0.015	S
				5	82	0.615	M	2	481	0.015	S
				5	125	0.201	M	2	482	0.015	S
				5	209	0.148	M	2	484	0.021	S
				7	75	0.086	ORF7a	2	486	0.692	S
				7	82	0.693	ORF7a	2	490	0.008	S
				7	116	0.148	ORF7a	2	493	0.692	S
				7	120	0.693	ORF7a	2	496	0.463	S
				7	121	0.086	ORF7a	2	498	0.015	S
				8	2	0.086	ORF7b	2	499	0.015	S
				8	3	0.086	ORF7b	2	500	0.015	S
				8	4	0.086	ORF7b	2	501	0.015	S
				8	8	0.086	ORF7b	2	503	0.008	S
				8	9	0.086	ORF7b	2	504	0.008	S
				8	10	0.086	ORF7b	2	505	0.367	S
				8	29	0.567	ORF7b	2	508	0.008	S
				8	40	0.676	ORF7b	2	546	0.008	S
				9	27	0.148	ORF8	2	547	0.466	S
				9	52	0.086	ORF8	2	607	0.174	S
				9	61	0.086	ORF8	2	623	0.008	S
				9	62	0.086	ORF8	2	632	0.008	S
				9	63	0.086	ORF8	2	640	0.008	S
				9	73	0.455	ORF8	2	643	0.021	S
				9	119	0.69	ORF8	2	658	0.146	S
				9	120	0.148	ORF8	2	676	0.008	S
				9	121	0.201	ORF8	2	681	0.015	S
				10	3	0.329	N	2	701	0.058	S
				10	13	0.233	N	2	704	0.038	S
				10	24	0.086	N	2	713	0.008	S
				10	30	0.201	N	2	732	0.008	S
				10	63	0.29	N	2	754	0.008	S
				10	88	0.086	N	2	764	0.513	S
				10	89	0.086	N	2	783	0.008	S
				10	90	0.086	N	2	791	0.008	S
				10	91	0.086	N	2	795	0.015	S
				10	92	0.086	N	2	796	0.008	S
				10	93	0.086	N	2	802	0.008	S
				10	94	0.086	N	2	803	0.008	S
				10	101	0.086	N	2	805	0.008	S
				10	102	0.086	N	2	808	0.008	S
				10	103	0.086	N	2	809	0.008	S
				10	104	0.086	N	2	814	0.008	S
				10	105	0.086	N	2	815	0.008	S
				10	107	0.086	N	2	816	0.008	S
				10	108	0.172	N	2	817	0.008	S
				10	109	0.172	N	2	818	0.008	S
				10	110	0.086	N	2	821	0.008	S
				10	111	0.172	N	2	828	0.008	S
				10	112	0.086	N	2	856	0.463	S
				10	113	0.172	N	2	860	0.008	S
				10	114	0.086	N	2	871	0.015	S
				10	115	0.086	N	2	879	0.016	S
				10	116	0.086	N	2	883	0.015	S
				10	117	0.086	N	2	892	0.008	S
				10	118	0.086	N	2	943	0.021	S
				10	119	0.172	N	2	954	0.053	S
				10	120	0.086	N	2	961	0.015	S
				10	121	0.086	N	2	979	0.027	S
				10	122	0.086	N	2	981	0.487	S
				10	136	0.086	N	2	986	0.008	S
				10	171	0.086	N	2	1020	0.021	S
				10	172	0.086	N	2	1040	0.008	S
				10	194	0.086	N	2	1067	0.008	S
				10	203	0.788	N	2	1072	0.021	S
				10	204	0.329	N	2	1077	0.008	S
				10	210	0.148	N	2	1081	0.033	S
				10	215	0.201	N	2	1084	0.008	S
				10	235	0.29	N	2	1094	0.008	S
				10	237	0.086	N	2	1118	0.008	S
				10	238	0.233	N	2	1134	0.015	S
				10	279	0.086	N	2	1144	0.174	S
				10	300	0.086	N	2	1153	0.021	S
				10	336	0.148	N	2	1162	0.008	S
				10	370	0.086	N	2	1163	0.021	S
				10	371	0.086	N	2	1164	0.008	S
				10	372	0.086	N	2	1165	0.008	S
				10	373	0.086	N	2	1173	0.015	S
				10	377	0.201	N	2	1175	0.015	S
				10	398	0.086	N	2	1221	0.008	S
				10	399	0.086	N	2	1239	0.008	S
				10	400	0.172	N	2	1241	0.015	S
				10	401	0.172	N	2	1247	0.015	S
				10	402	0.172	N	2	1248	0.008	S
				10	403	0.148	N	2	1250	0.008	S
				10	404	0.371	N	2	1251	0.008	S
				10	405	0.719	N	2	1263	0.008	S
				10	407	0.086	N	3	5	0.015	ORF3a
				10	408	0.086	N	3	22	0.015	ORF3a
				10	409	0.086	N	3	27	0.021	ORF3a
				10	410	0.086	N	3	35	0.008	ORF3a
				10	411	0.086	N	3	38	0.008	ORF3a
				10	417	0.086	N	3	41	0.043	ORF3a
				11	20	0.29	ORF10	3	42	0.008	ORF3a
				11	21	0.29	ORF10	3	48	0.015	ORF3a
				11	22	0.29	ORF10	3	49	0.008	ORF3a
				11	35	0.086	ORF10	3	53	0.008	ORF3a
								3	55	0.008	ORF3a
								3	63	0.008	ORF3a
								3	74	0.021	ORF3a
								3	75	0.008	ORF3a
								3	78	0.008	ORF3a
								3	85	0.008	ORF3a
								3	88	0.008	ORF3a
								3	89	0.008	ORF3a
								3	94	0.008	ORF3a
								3	97	0.016	ORF3a
								3	100	0.015	ORF3a
								3	104	0.016	ORF3a
								3	105	0.008	ORF3a
								3	106	0.058	ORF3a
								3	107	0.008	ORF3a
								3	140	0.015	ORF3a
								3	155	0.033	ORF3a
								3	165	0.015	ORF3a
								3	166	0.008	ORF3a
								3	175	0.021	ORF3a
								3	193	0.008	ORF3a
								3	217	0.015	ORF3a
								3	223	0.465	ORF3a
								3	229	0.015	ORF3a
								3	257	0.008	ORF3a
								4	9	0.038	E
								4	18	0.043	E
								4	26	0.008	E
								4	41	0.008	E
								4	55	0.027	E
								4	58	0.008	E
								4	62	0.023	E
								4	71	0.008	E
								5	3	1.023	M
								5	6	0.008	M
								5	17	0.021	M
								5	18	0.008	M
								5	19	0.097	M
								5	23	0.015	M
								5	29	0.008	M
								5	33	0.008	M
								5	36	0.008	M
								5	37	0.008	M
								5	38	0.008	M
								5	39	0.016	M
								5	63	0.027	M
								5	69	0.015	M
								5	82	0.015	M
								5	83	0.015	M
								5	84	0.021	M
								5	87	0.008	M
								5	100	0.015	M
								5	125	0.008	M
								5	146	0.008	M
								5	209	0.008	M
								6	14	0.008	ORF6
								6	26	0.008	ORF6
								6	35	0.015	ORF6
								6	42	0.015	ORF6
								6	45	0.008	ORF6
								6	48	0.015	ORF6
								6	57	0.015	ORF6
								6	61	0.668	ORF6
								7	4	0.008	ORF7a
								7	22	0.008	ORF7a
								7	25	0.015	ORF7a
								7	28	0.008	ORF7a
								7	33	0.008	ORF7a
								7	34	0.016	ORF7a
								7	39	0.008	ORF7a
								7	47	0.042	ORF7a
								7	71	0.008	ORF7a
								7	79	0.008	ORF7a
								7	93	0.008	ORF7a
								7	101	0.008	ORF7a
								7	119	0.008	ORF7a
								8	7	0.021	ORF7b
								8	11	0.18	ORF7b
								8	15	0.008	ORF7b
								8	32	0.021	ORF7b
								8	37	0.008	ORF7b
								9	1	0.008	ORF8
								9	8	0.015	ORF8
								9	13	0.015	ORF8
								9	18	0.058	ORF8
								9	26	0.015	ORF8
								9	36	0.008	ORF8
								9	39	0.008	ORF8
								9	51	0.008	ORF8
								9	54	0.016	ORF8
								9	63	0.008	ORF8
								9	65	0.023	ORF8
								9	72	0.008	ORF8
								9	85	0.008	ORF8
								9	87	0.016	ORF8
								9	99	0.008	ORF8
								9	114	0.008	ORF8
								9	120	0.023	ORF8
								9	121	0.021	ORF8
								10	6	0.008	N
								10	10	0.008	N
								10	13	0.025	N
								10	28	0.008	N
								10	30	0.008	N
								10	33	0.015	N
								10	37	0.008	N
								10	40	0.008	N
								10	46	0.015	N
								10	49	0.008	N
								10	50	0.015	N
								10	67	0.008	N
								10	69	0.008	N
								10	70	0.008	N
								10	71	0.008	N
								10	72	0.008	N
								10	73	0.008	N
								10	90	0.008	N
								10	118	0.008	N
								10	135	0.027	N
								10	136	0.038	N
								10	142	0.008	N
								10	151	0.193	N
								10	152	0.015	N
								10	155	0.008	N
								10	163	0.008	N
								10	169	0.033	N
								10	183	0.008	N
								10	185	0.008	N
								10	194	0.021	N
								10	195	0.008	N
								10	198	0.008	N
								10	211	0.008	N
								10	238	0.008	N
								10	243	0.023	N
								10	251	0.008	N
								10	270	0.157	N
								10	271	0.008	N
								10	273	0.008	N
								10	276	0.008	N
								10	279	0.008	N
								10	281	0.008	N
								10	327	0.008	N
								10	329	0.008	N
								10	334	0.008	N
								10	343	0.058	N
								10	359	0.008	N
								10	365	0.008	N
								10	377	0.015	N
								10	380	0.015	N
								10	398	0.008	N
								10	399	0.008	N
								10	402	0.008	N
								10	405	0.008	N
								10	412	0.015	N
								10	413	0.466	N
								11	3	0.008	ORF10
								11	4	0.008	ORF10
								11	5	0.008	ORF10
								11	7	0.008	ORF10
								11	8	0.033	ORF10
								11	22	0.008	ORF10
								11	31	0.008	ORF10
								11	37	0.033	ORF10
								11	38	0.008	ORF10
